# Supplementary material for: Comparative functional RNA editomes of neural differentiation from human PSCs
Source: Life Med. 2022 Aug 10;1(2):221–35. doi: 10.1093/lifemedi/lnac027 (PMC11749364; doi:10.1093/lifemedi/lnac027)
Supplement: lnac027_suppl_Supplementary_File_1 [file lnac027_suppl_Supplementary_File_1.xlsx]

## Sheet: Sheet1
RNA-Seq samples used in this study
Sample	Cell	SampleName	Method	Replicate	SequenceDepth
SRR486237	TBL	TBL_Rep1	PolyA	Biological	174021823
SRR486238	TBL	TBL_Rep2	PolyA	Biological	201039142
SRR486239	ME	ME_Rep1	PolyA	Biological	203845454
SRR486240	ME	ME_Rep2	PolyA	Biological	206192966
SRR486241	NPC	NPC_Rep1	PolyA	Biological	206142171
SRR486242	NPC	NPC_Rep2	PolyA	Biological	209578895
SRR488136	MSC	MSC_Rep1	PolyA	Biological	200547345
SRR488137	MSC	MSC_Rep2	PolyA	Biological	211069836
SRR488684	H1	H1_Rep1	PolyA	Biological	202255240
SRR488685	H1	H1_Rep2	PolyA	Biological	211806326
SRR1237975	NPC	NPC_T0_Rep0	PolyA	Biological	25240756
SRR1237976	NPC	NPC_T0_Rep1	PolyA	Biological	30231840
SRR1237977	NPC	NPC_T0_Rep2	PolyA	Biological	35242066
SRR307911	H1	H1_CSHL_PolyA	PolyA	Technical	41419823
SRR307912	H1	H1_CSHL_PolyA	PolyA	Technical	36877536
SRR521477	H1	H1_Caltech_200	PolyA	Technical	24277670
SRR521478	H1	H1_Caltech_200	PolyA	Technical	24250248
SRR521479	H1	H1_Caltech_200	PolyA	Technical	25129294
SRR521480	H1	H1_Caltech_200	PolyA	Technical	25041443
SRR521481	H1	H1_Caltech_200	PolyA	Technical	25483307
SRR521482	H1	H1_Caltech_200	PolyA	Technical	24809275
SRR521483	H1	H1_Caltech_200	PolyA	Technical	17721151
SRR521484	H1	H1_Caltech_200	PolyA	Technical	22013489
