# Supplementary material for: Comparative functional RNA editomes of neural differentiation from human PSCs
Source: Life Med. 2022 Aug 10;1(2):221–35. doi: 10.1093/lifemedi/lnac027 (PMC11749364; doi:10.1093/lifemedi/lnac027)
Supplement: lnac027_suppl_Supplementary_File_2 [file lnac027_suppl_Supplementary_File_2.xlsx]

## Sheet: H1
Editing sites identified in H1
a. The annotation terms are defined using ANNOVAR. Exonic: variant overlaps a coding exon; splicing: variant is within 2-bp of a splicing junction; ncRNA: variant overlaps a transcript without coding annotation in the gene definition; UTR5: variant overlaps a 5' untranslated region; UTR3: variant overlaps a 3' untranslated region; intronic: variant overlaps an intron; upstream: variant overlaps 1…
Chr	Pos	RefBase	AltBase	RefCountRep1	AltCountRep1	RefCountRep2	AltCountRep2	GenomicReads	Strand	Gene	Annotationa
chr1	1215445	A	G	4	7	7	4	12/12	+	SCNN1D	upstream
chr1	1253422	A	G	11	3	10	2	11/11	-	CPSF3L	intronic
chr1	1344254	A	G	16	7	16	7	18/18	N	MRPL20(dist=1561),ANKRD65(dist=9546)	intergenic
chr1	1344255	A	G	8	14	14	9	19/19	N	MRPL20(dist=1562),ANKRD65(dist=9545)	intergenic
chr1	1384337	A	G	0	3	0	2	12/12	N	ATAD3C	upstream
chr1	1385649	A	G	1	2	1	3	10/10	+	ATAD3C	UTR5
chr1	1418455	A	G	43	5	41	6	13/13	+	ATAD3B	intronic
chr1	1419678	A	G	24	3	31	4	15/15	+	ATAD3B	intronic
chr1	1419690	A	G	25	3	23	10	12/12	+	ATAD3B	intronic
chr1	1419700	A	G	23	7	15	9	10/10	+	ATAD3B	intronic
chr1	1419746	A	G	16	10	9	6	13/13	+	ATAD3B	intronic
chr1	1419768	A	G	19	4	10	3	13/13	+	ATAD3B	intronic
chr1	1419773	A	G	5	14	6	6	14/14	+	ATAD3B	intronic
chr1	1456558	A	G	7	3	4	2	10/10	+	ATAD3A	intronic
chr1	1456572	A	G	14	5	8	2	10/10	+	ATAD3A	intronic
chr1	1456573	A	G	16	4	10	2	12/12	+	ATAD3A	intronic
chr1	1457520	A	G	8	6	13	4	12/12	+	ATAD3A	intronic
chr1	1457601	A	G	13	3	13	2	10/10	+	ATAD3A	intronic
chr1	1457604	A	G	13	2	8	5	10/10	+	ATAD3A	intronic
chr1	1594977	A	G	61	20	85	19	14/14	-	SLC35E2B	UTR3
chr1	1595006	A	G	58	23	51	29	19/19	-	SLC35E2B	UTR3
chr1	1661053	T	C	9	2	18	4	12/12	N	SLC35E2	UTR3
chr1	1662652	T	C	21	4	18	4	12/12	N	SLC35E2	UTR3
chr1	1662694	T	C	11	12	8	7	15/15	N	SLC35E2	UTR3
chr1	1662704	T	C	18	5	15	5	16/16	N	SLC35E2	UTR3
chr1	1662733	T	C	17	7	15	7	14/14	N	SLC35E2	UTR3
chr1	1664434	T	C	13	17	11	15	22/22	N	SLC35E2	intronic
chr1	1734987	A	G	5	8	13	2	15/15	-	GNB1	intronic
chr1	1809049	A	G	5	2	2	2	28/28	-	GNB1	intronic
chr1	1811651	A	G	0	2	2	3	10/10	-	GNB1	intronic
chr1	1812945	A	G	8	4	7	3	17/17	-	GNB1	intronic
chr1	1812951	A	G	6	5	7	4	16/16	-	GNB1	intronic
chr1	1813745	A	G	3	2	1	4	18/18	-	GNB1	intronic
chr1	1814512	A	G	3	2	4	4	14/14	-	GNB1	intronic
chr1	1814595	A	G	3	7	1	7	43/43	-	GNB1	intronic
chr1	1820020	A	G	9	2	8	3	26/26	-	GNB1	intronic
chr1	1820285	A	G	2	3	6	4	10/10	-	GNB1	intronic
chr1	2298254	A	G	1	9	6	12	17/17	-	MORN1	intronic
chr1	2298848	A	G	11	3	7	3	28/28	-	MORN1	intronic
chr1	2302169	A	G	26	5	24	5	21/21	-	MORN1	intronic
chr1	2302195	A	G	23	14	25	7	20/20	-	MORN1	intronic
chr1	2302209	A	G	11	28	8	28	20/20	-	MORN1	intronic
chr1	2302214	A	G	28	12	27	9	13/13	-	MORN1	intronic
chr1	2302348	A	G	17	5	12	3	16/16	-	MORN1	intronic
chr1	3430266	A	G	5	3	6	3	14/14	-	MEGF6	intronic
chr1	3430283	A	G	4	2	0	3	13/13	-	MEGF6	intronic
chr1	3430364	A	G	0	6	0	6	14/14	-	MEGF6	intronic
chr1	3702940	A	G	4	11	3	11	25/25	-	LRRC47	intronic
chr1	3702964	A	G	12	4	9	5	13/13	-	LRRC47	intronic
chr1	3776976	A	G	6	4	3	2	26/26	+	DFFB	intronic
chr1	3814989	A	G	7	4	3	7	12/12	-	C1orf174	intronic
chr1	6252185	A	G	24	4	18	5	12/12	-	RPL22	intronic
chr1	6252224	A	G	27	8	13	9	17/17	-	RPL22	intronic
chr1	6252647	A	G	9	14	11	11	10/10	-	RPL22	intronic
chr1	6273461	A	G	6	2	3	3	10/10	+	RNF207	intronic
chr1	6277164	A	G	4	2	0	2	22/22	+	RNF207	intronic
chr1	6296354	A	G	4	5	6	6	10/10	+	LINC00337	ncRNA_exonic
chr1	6296355	A	G	3	4	7	5	10/10	+	LINC00337	ncRNA_exonic
chr1	6297111	A	G	4	2	8	3	31/31	+	LINC00337	ncRNA_exonic
chr1	6315850	A	G	6	3	4	2	10/10	-	GPR153	intronic
chr1	6702649	A	G	10	3	3	2	17/17	-	DNAJC11	intronic
chr1	6707306	A	G	36	12	37	9	10/10	-	DNAJC11	intronic
chr1	6709128	A	G	15	4	14	4	25/25	-	DNAJC11	intronic
chr1	6709488	A	G	4	12	8	11	14/14	-	DNAJC11	intronic
chr1	6710277	A	G	15	3	6	2	12/12	-	DNAJC11	intronic
chr1	6710381	A	G	21	5	14	3	21/21	-	DNAJC11	intronic
chr1	6710382	A	G	21	5	13	4	21/21	-	DNAJC11	intronic
chr1	6710585	A	G	14	9	6	7	23/23	-	DNAJC11	intronic
chr1	6941933	A	G	11	3	8	2	13/13	+	CAMTA1	intronic
chr1	7770467	A	G	4	2	1	2	15/15	+	CAMTA1	intronic
chr1	8039630	A	G	1	3	3	4	14/14	+	PARK7	intronic
chr1	9209435	A	G	10	13	13	8	14/14	-	GPR157(dist=20206),MIR34A(dist=2292)	intergenic
chr1	9209449	A	G	11	13	11	7	15/15	-	GPR157(dist=20220),MIR34A(dist=2278)	intergenic
chr1	9209457	A	G	15	8	12	6	18/18	-	GPR157(dist=20228),MIR34A(dist=2270)	intergenic
chr1	9209463	A	G	20	4	13	4	16/16	-	GPR157(dist=20234),MIR34A(dist=2264)	intergenic
chr1	9328102	A	G	19	9	25	6	25/25	+	H6PD	UTR3
chr1	9328120	A	G	29	4	34	8	25/25	+	H6PD	UTR3
chr1	9328242	A	G	16	10	20	11	18/18	+	H6PD	UTR3
chr1	9328243	A	G	21	4	27	4	18/18	+	H6PD	UTR3
chr1	9634239	A	G	3	6	4	6	19/19	+	SLC25A33	intronic
chr1	9737964	T	C	4	3	9	2	12/12	N	PIK3CD	intronic
chr1	9740435	T	C	11	3	5	4	14/14	N	PIK3CD	intronic
chr1	9987470	A	G	42	5	51	10	19/19	-	CTNNBIP1(dist=17154),LZIC(dist=2306)	intergenic
chr1	9987484	A	G	35	6	44	9	23/23	-	CTNNBIP1(dist=17168),LZIC(dist=2292)	intergenic
chr1	9987952	A	G	8	5	12	3	10/10	-	CTNNBIP1(dist=17636),LZIC(dist=1824)	intergenic
chr1	9988834	A	G	22	5	22	3	10/10	-	LZIC	downstream
chr1	9988851	A	G	15	6	17	6	16/16	-	LZIC	downstream
chr1	10224484	A	G	4	6	2	2	15/15	+	UBE4B	intronic
chr1	10315146	A	G	0	2	0	2	20/20	+	KIF1B	intronic
chr1	10408934	A	G	1	2	0	2	13/13	+	KIF1B	intronic
chr1	10408937	A	G	0	3	0	2	20/20	+	KIF1B	intronic
chr1	10409372	A	G	0	10	2	6	15/15	+	KIF1B	intronic
chr1	10411023	A	G	16	2	12	4	11/11	+	KIF1B	intronic
chr1	10411025	A	G	17	2	11	5	11/11	+	KIF1B	intronic
chr1	10411924	A	G	9	5	10	2	18/18	+	KIF1B	intronic
chr1	10449014	A	G	3	3	3	2	28/28	N	KIF1B(dist=7353),PGD(dist=10071)	intergenic
chr1	10449790	A	G	17	7	13	4	20/20	N	KIF1B(dist=8129),PGD(dist=9295)	intergenic
chr1	10450025	A	G	8	2	2	2	12/12	N	KIF1B(dist=8364),PGD(dist=9060)	intergenic
chr1	10450026	A	G	6	4	3	2	12/12	N	KIF1B(dist=8365),PGD(dist=9059)	intergenic
chr1	10456516	A	G	2	4	0	2	15/15	N	KIF1B(dist=14855),PGD(dist=2569)	intergenic
chr1	10456601	A	G	1	7	1	3	10/10	N	KIF1B(dist=14940),PGD(dist=2484)	intergenic
chr1	10466351	A	G	5	8	5	6	16/16	+	PGD	intronic
chr1	10506915	T	C	5	2	4	2	19/19	+	APITD1-CORT	intronic
chr1	10515927	T	C	3	3	4	5	11/11	N	APITD1-CORT(dist=3867),DFFA(dist=4676)	intergenic
chr1	10515937	T	C	1	4	4	5	11/11	N	APITD1-CORT(dist=3877),DFFA(dist=4666)	intergenic
chr1	10516096	T	C	2	2	2	5	17/17	N	APITD1-CORT(dist=4036),DFFA(dist=4507)	intergenic
chr1	10517276	A	G	78	10	72	16	10/10	-	APITD1-CORT(dist=5216),DFFA(dist=3327)	intergenic
chr1	10517512	A	G	37	17	47	10	19/19	-	APITD1-CORT(dist=5452),DFFA(dist=3091)	intergenic
chr1	10517527	A	G	28	18	31	16	19/19	-	APITD1-CORT(dist=5467),DFFA(dist=3076)	intergenic
chr1	10519888	A	G	70	22	87	22	21/21	-	DFFA	downstream
chr1	10519912	A	G	75	16	84	15	18/18	-	DFFA	downstream
chr1	10520219	A	G	24	12	29	5	11/11	-	DFFA	downstream
chr1	10520672	A	G	57	9	60	7	15/15	-	DFFA	UTR3
chr1	10602626	A	G	0	2	0	3	12/12	+	PEX14	intronic
chr1	10602751	A	G	1	9	0	12	18/18	+	PEX14	intronic
chr1	11080926	A	G	18	9	15	5	14/14	+	TARDBP	intronic
chr1	11081296	A	G	17	3	10	2	12/12	+	TARDBP	intronic
chr1	11088223	T	C	15	5	19	6	20/20	-	MASP2	intronic
chr1	11088262	T	C	16	2	17	2	21/21	-	MASP2	intronic
chr1	11117918	A	G	7	9	7	3	15/15	-	SRM	intronic
chr1	11358498	A	G	5	3	3	4	11/11	N	UBIAD1(dist=10007),PTCHD2(dist=180797)	intergenic
chr1	11358504	A	G	5	3	5	4	18/18	N	UBIAD1(dist=10013),PTCHD2(dist=180791)	intergenic
chr1	11728586	T	C	17	3	10	2	11/11	+	FBXO6	intronic
chr1	11745096	A	G	21	7	8	9	12/12	-	MAD2L2	intronic
chr1	11747165	A	G	22	4	15	5	12/12	-	MAD2L2	intronic
chr1	11747633	A	G	4	4	2	2	15/15	-	MAD2L2	intronic
chr1	11781965	A	G	33	7	41	5	10/10	+	DRAXIN(dist=1629),AGTRAP(dist=14177)	intergenic
chr1	11804108	A	G	10	2	9	2	12/12	+	AGTRAP	intronic
chr1	11804151	A	G	6	3	4	10	13/13	+	AGTRAP	intronic
chr1	11882409	A	G	2	2	4	6	13/13	+	CLCN6	intronic
chr1	11883440	A	G	24	3	21	3	24/24	+	CLCN6	intronic
chr1	11883455	A	G	20	8	15	7	27/27	+	CLCN6	intronic
chr1	11883459	A	G	23	3	20	4	16/16	+	CLCN6	intronic
chr1	12087256	A	G	15	3	10	3	10/10	+	MIIP	intronic
chr1	12670356	A	G	12	3	19	6	18/18	-	DHRS3	intronic
chr1	13941197	A	G	6	9	9	12	22/22	+	PDPN	intronic
chr1	13941207	A	G	9	5	16	5	15/15	+	PDPN	intronic
chr1	13941839	A	G	16	13	13	19	27/27	+	PDPN	intronic
chr1	13941874	A	G	22	5	20	8	18/18	+	PDPN	intronic
chr1	13974305	A	G	1	2	0	4	12/12	N	PDPN(dist=29853),PRDM2(dist=52430)	intergenic
chr1	14082491	A	G	2	3	0	2	11/11	+	PRDM2	intronic
chr1	15040181	A	G	0	2	0	2	30/30	+	KAZN	intronic
chr1	15818035	A	G	11	3	17	3	23/23	-	CASP9	UTR3
chr1	15818247	A	G	8	5	8	4	13/13	-	CASP9	UTR3
chr1	15899387	T	C	29	11	37	10	10/10	N	AGMAT	UTR3
chr1	15899691	T	C	11	8	25	4	10/10	N	AGMAT	UTR3
chr1	15981070	A	G	14	3	9	2	15/15	+	DDI2	intronic
chr1	16071590	A	G	1	2	0	2	14/14	N	TMEM82	intronic
chr1	16136273	T	C	0	2	2	4	11/11	N	UQCRHL(dist=2079),FLJ37453(dist=24437)	intergenic
chr1	16164489	T	C	3	5	1	3	15/15	-	FLJ37453	ncRNA_intronic
chr1	16789741	T	C	6	6	4	3	10/10	+	NECAP2(dist=3157),CROCCP3(dist=4190)	intergenic
chr1	16792785	T	C	15	5	12	3	22/22	+	NECAP2(dist=6201),CROCCP3(dist=1146)	intergenic
chr1	16792818	T	C	23	3	12	2	27/27	+	NECAP2(dist=6234),CROCCP3(dist=1113)	intergenic
chr1	16823317	A	G	1	7	2	5	16/16	-	CROCCP3(dist=4121),MIR3675(dist=52092)	intergenic
chr1	16947406	A	G	40	9	42	9	11/11	-	CROCCP2	ncRNA_intronic
chr1	16947530	A	G	21	4	26	4	37/37	-	CROCCP2	ncRNA_intronic
chr1	16949178	A	G	17	2	12	2	16/16	-	CROCCP2	ncRNA_intronic
chr1	17017028	A	G	17	3	10	3	32/32	-	ESPNP	downstream
chr1	17228716	A	G	4	3	9	2	11/11	+	MIR3675(dist=43200),CROCC(dist=19729)	intergenic
chr1	17242054	A	G	5	2	2	2	11/11	+	MIR3675(dist=56538),CROCC(dist=6391)	intergenic
chr1	17255250	A	G	15	2	10	3	12/12	+	CROCC	intronic
chr1	17255596	A	G	6	3	10	4	20/20	+	CROCC	intronic
chr1	17278467	A	G	7	3	7	7	10/10	+	CROCC	intronic
chr1	17278565	A	G	6	2	1	2	17/17	+	CROCC	intronic
chr1	17278587	A	G	3	4	0	2	24/24	+	CROCC	intronic
chr1	17278621	A	G	0	3	0	2	17/17	+	CROCC	intronic
chr1	17283720	A	G	1	4	3	7	17/17	+	CROCC	intronic
chr1	17283827	A	G	5	2	4	5	26/26	+	CROCC	intronic
chr1	17290941	A	G	2	4	4	3	26/26	+	CROCC	intronic
chr1	17741220	A	G	40	12	35	8	16/16	-	RCC2	intronic
chr1	18694797	A	G	17	2	20	3	18/18	+	IGSF21	intronic
chr1	19541682	T	C	12	5	11	4	26/26	+	EMC1	downstream
chr1	19542310	T	C	57	12	50	10	21/21	N	EMC1	UTR3
chr1	19542631	T	C	72	20	70	10	15/15	N	EMC1	UTR3
chr1	19543249	T	C	22	5	23	5	16/16	N	EMC1	UTR3
chr1	19543456	T	C	53	16	57	12	16/16	N	EMC1	UTR3
chr1	19543457	T	C	56	11	55	15	15/15	N	EMC1	UTR3
chr1	19543465	T	C	49	16	48	19	12/12	N	EMC1	UTR3
chr1	19589018	A	G	11	4	19	5	14/14	N	MRTO4(dist=2396),AKR7L(dist=3458)	intergenic
chr1	19620137	A	G	20	5	15	3	17/17	-	LOC100506730	ncRNA_exonic
chr1	19620461	A	G	19	8	16	11	14/14	-	LOC100506730	ncRNA_exonic
chr1	19620487	A	G	16	3	13	7	11/11	-	LOC100506730	ncRNA_exonic
chr1	19620654	A	G	2	3	5	9	14/14	-	LOC100506730	ncRNA_exonic
chr1	19623974	T	C	18	17	21	7	16/16	+	LOC100506730(dist=1744),AKR7A2(dist=5228)	intergenic
chr1	19625145	T	C	9	2	8	3	21/21	N	LOC100506730(dist=2915),AKR7A2(dist=4057)	intergenic
chr1	19625146	T	C	8	3	7	3	16/16	N	LOC100506730(dist=2916),AKR7A2(dist=4056)	intergenic
chr1	19625214	T	C	11	2	8	9	20/20	N	LOC100506730(dist=2984),AKR7A2(dist=3988)	intergenic
chr1	19629678	A	G	9	11	6	8	16/16	-	AKR7A2	UTR3
chr1	19631431	A	G	12	3	7	4	15/15	-	AKR7A2	intronic
chr1	19631929	A	G	9	2	9	2	16/16	-	AKR7A2	intronic
chr1	19927195	A	G	4	2	2	7	13/13	+	MINOS1,MINOS1-NBL1	intronic
chr1	19935043	A	G	27	13	22	15	11/11	+	RPS14P3	ncRNA_exonic
chr1	19954738	A	G	1	3	3	5	13/13	+	MINOS1	UTR3
chr1	20972510	T	C	10	6	15	8	18/18	N	PINK1-AS	ncRNA_intronic
chr1	20972522	T	C	8	7	12	8	15/15	N	PINK1-AS	ncRNA_intronic
chr1	20972523	T	C	13	2	16	6	15/15	N	PINK1-AS	ncRNA_intronic
chr1	20972664	T	C	11	2	7	2	21/21	N	PINK1-AS	ncRNA_intronic
chr1	20972680	T	C	11	5	3	6	20/20	N	PINK1-AS	ncRNA_intronic
chr1	20972753	T	C	11	3	1	8	20/20	N	PINK1-AS	ncRNA_intronic
chr1	20972775	T	C	10	2	5	7	21/21	N	PINK1-AS	ncRNA_intronic
chr1	20972783	T	C	8	3	10	2	17/17	N	PINK1-AS	ncRNA_intronic
chr1	20976001	T	C	21	4	24	3	13/13	N	PINK1-AS	ncRNA_exonic
chr1	20976013	T	C	10	9	14	8	18/18	N	PINK1-AS	ncRNA_exonic
chr1	20976023	T	C	2	15	2	18	19/19	N	PINK1-AS	ncRNA_exonic
chr1	20976032	T	C	6	4	13	6	17/17	N	PINK1-AS	ncRNA_exonic
chr1	20976095	T	C	10	2	17	6	16/16	N	PINK1-AS	ncRNA_exonic
chr1	21082062	A	G	5	5	9	6	16/16	-	HP1BP3	intronic
chr1	21083276	A	G	15	10	13	6	19/19	-	HP1BP3	intronic
chr1	21085217	A	G	18	4	13	3	18/18	-	HP1BP3	intronic
chr1	21108734	A	G	5	2	4	2	13/13	-	HP1BP3	intronic
chr1	21109779	A	G	3	3	3	2	15/15	-	HP1BP3	intronic
chr1	21110601	A	G	6	2	1	2	16/16	-	HP1BP3	intronic
chr1	21203468	A	G	1	2	0	3	33/33	-	EIF4G3	intronic
chr1	21442489	A	G	2	3	0	2	16/16	-	EIF4G3	intronic
chr1	21453558	A	G	2	2	1	2	10/10	-	EIF4G3	intronic
chr1	22011933	A	G	10	6	8	4	18/18	-	USP48	intronic
chr1	22011968	A	G	5	3	6	2	17/17	-	USP48	intronic
chr1	22060382	A	G	1	2	2	2	21/21	-	USP48	intronic
chr1	22255998	A	G	15	2	13	2	11/11	-	HSPG2	intronic
chr1	22257049	A	G	4	2	0	2	11/11	-	HSPG2	intronic
chr1	22352886	A	G	13	4	11	4	13/13	+	LINC00339	ncRNA_intronic
chr1	22352908	A	G	11	4	8	6	11/11	+	LINC00339	ncRNA_intronic
chr1	22353002	A	G	6	5	10	2	17/17	+	LINC00339	ncRNA_intronic
chr1	22353440	A	G	22	4	23	6	21/21	+	LINC00339	ncRNA_intronic
chr1	22353441	A	G	22	4	23	7	22/22	+	LINC00339	ncRNA_intronic
chr1	23516822	T	C	4	2	5	3	30/30	N	LUZP1(dist=21471),HTR1D(dist=1566)	intergenic
chr1	23625469	T	C	0	3	1	2	10/10	N	HTR1D(dist=104247),HNRNPR(dist=10807)	intergenic
chr1	23625470	T	C	0	2	1	2	10/10	N	HTR1D(dist=104248),HNRNPR(dist=10806)	intergenic
chr1	23766393	A	G	0	4	2	4	10/10	-	ASAP3	intronic
chr1	23839445	A	G	6	4	3	5	17/17	-	E2F2	intronic
chr1	23842256	A	G	6	2	9	2	17/17	-	E2F2	intronic
chr1	23879113	T	C	1	4	0	9	12/12	N	E2F2(dist=21401),ID3(dist=5308)	intergenic
chr1	23879171	T	C	1	5	5	5	11/11	N	E2F2(dist=21459),ID3(dist=5250)	intergenic
chr1	24043649	A	G	8	3	8	2	10/10	N	RPL11(dist=20734),TCEB3(dist=26207)	intergenic
chr1	24063801	A	G	3	2	1	3	17/17	N	RPL11(dist=40886),TCEB3(dist=6055)	intergenic
chr1	24091020	A	G	6	2	7	4	10/10	-	RP5-886K2.3	ncRNA_intronic
chr1	24091117	A	G	9	3	12	4	20/20	-	RP5-886K2.3	ncRNA_intronic
chr1	24865333	T	C	45	6	45	13	12/12	-	LOC100506985	downstream
chr1	26127885	A	G	2	4	14	3	11/11	+	SEPN1	intronic
chr1	26127889	A	G	1	4	1	16	15/15	+	SEPN1	intronic
chr1	26127894	A	G	3	2	12	5	11/11	+	SEPN1	intronic
chr1	26127950	A	G	5	10	10	5	14/14	+	SEPN1	intronic
chr1	26128066	A	G	25	5	31	4	10/10	+	SEPN1	intronic
chr1	26128069	A	G	20	11	25	13	11/11	+	SEPN1	intronic
chr1	26131375	A	G	1	10	1	7	15/15	+	SEPN1	intronic
chr1	26154450	A	G	10	2	10	2	16/16	+	MTFR1L	intronic
chr1	26155013	T	C	10	2	8	3	12/12	+	MTFR1L	intronic
chr1	26159673	A	G	26	5	26	5	11/11	-	AUNIP	intronic
chr1	26160069	A	G	14	2	18	3	17/17	-	AUNIP	intronic
chr1	26586903	A	G	3	2	2	2	12/12	+	CEP85	intronic
chr1	26747014	A	G	21	14	17	14	11/11	+	LIN28A	intronic
chr1	26764938	A	G	25	3	27	4	10/10	+	DHDDS	intronic
chr1	26765141	A	G	9	19	11	10	13/13	+	DHDDS	intronic
chr1	26765145	A	G	26	3	17	3	12/12	+	DHDDS	intronic
chr1	26765702	A	G	15	3	9	4	14/14	+	DHDDS	intronic
chr1	26767888	A	G	6	3	4	2	18/18	+	DHDDS	intronic
chr1	26774866	A	G	2	3	0	6	12/12	+	DHDDS	intronic
chr1	26875215	A	G	10	3	10	3	22/22	+	RPS6KA1	intronic
chr1	27202789	T	C	37	10	49	7	10/10	+	SFN(dist=11842),GPN2(dist=3084)	intergenic
chr1	27202831	T	C	38	7	45	7	10/10	+	SFN(dist=11884),GPN2(dist=3042)	intergenic
chr1	27204865	T	C	9	5	7	2	11/11	+	SFN(dist=13918),GPN2(dist=1008)	intergenic
chr1	27271410	A	G	31	9	24	7	14/14	+	NUDC	intronic
chr1	27323618	A	G	19	7	17	2	15/15	+	TRNP1	intronic
chr1	27323646	A	G	10	10	10	3	15/15	+	TRNP1	intronic
chr1	27387270	A	G	4	5	4	5	15/15	+	FAM46B(dist=47937),SLC9A1(dist=38030)	intergenic
chr1	27387273	A	G	7	2	4	4	16/16	+	FAM46B(dist=47940),SLC9A1(dist=38027)	intergenic
chr1	28145605	A	G	12	5	10	11	11/11	+	STX12	intronic
chr1	28145659	A	G	15	2	6	5	12/12	+	STX12	intronic
chr1	28270440	A	G	2	2	0	2	14/14	N	SMPDL3B	intronic
chr1	28272609	A	G	5	2	7	2	13/13	N	SMPDL3B	intronic
chr1	28278120	A	G	15	3	8	2	14/14	N	SMPDL3B	intronic
chr1	28333956	A	G	5	2	1	2	28/28	-	EYA3	intronic
chr1	28662199	A	G	6	24	18	22	13/13	+	MED18	UTR3
chr1	28825331	A	G	62	11	66	13	13/13	+	PHACTR4	UTR3
chr1	28825337	A	G	61	10	69	10	17/17	+	PHACTR4	UTR3
chr1	28825370	A	G	44	21	57	24	12/12	+	PHACTR4	UTR3
chr1	28825465	A	G	45	11	62	9	13/13	+	PHACTR4	UTR3
chr1	28825466	A	G	35	23	41	29	12/12	+	PHACTR4	UTR3
chr1	28825486	A	G	53	12	58	19	10/10	+	PHACTR4	UTR3
chr1	28826031	A	G	35	13	28	16	27/27	+	PHACTR4	UTR3
chr1	28826190	A	G	36	40	31	41	20/20	+	PHACTR4	UTR3
chr1	28836872	A	G	79	15	81	14	12/12	+	SNHG3	ncRNA_exonic
chr1	28836912	A	G	61	15	71	15	18/18	+	SNHG3	ncRNA_exonic
chr1	28853800	A	G	4	2	4	2	16/16	+	RCC1	intronic
chr1	28853821	A	G	0	5	2	3	18/18	+	RCC1	intronic
chr1	28901747	A	G	34	8	25	3	11/11	+	TRNAU1AP	intronic
chr1	28903493	A	G	12	2	5	5	22/22	+	TRNAU1AP	intronic
chr1	29006631	A	G	1	5	0	7	15/15	+	GMEB1	intronic
chr1	29006659	A	G	7	2	7	2	23/23	+	GMEB1	intronic
chr1	29006683	A	G	6	3	5	5	18/18	+	GMEB1	intronic
chr1	29006711	A	G	5	2	8	2	16/16	+	GMEB1	intronic
chr1	29007812	A	G	2	2	3	4	13/13	+	GMEB1	intronic
chr1	29009824	A	G	2	6	1	3	12/12	+	GMEB1	intronic
chr1	29190526	A	G	3	2	6	3	13/13	N	OPRD1	downstream
chr1	29405167	A	G	5	4	2	3	12/12	+	EPB41	intronic
chr1	29500077	A	G	2	5	2	3	12/12	-	SRSF4	intronic
chr1	29500086	A	G	2	6	1	3	12/12	-	SRSF4	intronic
chr1	31421590	A	G	5	4	4	3	12/12	-	PUM1	intronic
chr1	31735316	A	G	4	2	2	4	22/22	-	SNRNP40	intronic
chr1	31735616	A	G	9	11	12	13	12/12	-	SNRNP40	intronic
chr1	31738110	A	G	6	14	4	14	12/12	-	SNRNP40	intronic
chr1	31740468	A	G	10	3	10	3	12/12	-	SNRNP40	intronic
chr1	31740493	A	G	8	4	8	5	11/11	-	SNRNP40	intronic
chr1	31756961	A	G	5	3	6	3	12/12	-	SNRNP40	intronic
chr1	31891297	A	G	4	6	9	2	12/12	+	SERINC2	intronic
chr1	31892776	A	G	7	4	9	3	16/16	+	SERINC2	intronic
chr1	31895286	A	G	10	5	6	3	24/24	+	SERINC2	intronic
chr1	32398705	T	C	5	3	6	2	15/15	N	PTP4A2	intronic
chr1	32695951	T	C	36	7	28	4	10/10	+	EIF3I	intronic
chr1	32696389	T	C	6	20	4	19	14/14	+	EIF3I	intronic
chr1	32698828	A	G	5	3	1	4	12/12	-	MTMR9LP	ncRNA_intronic
chr1	32698829	A	G	3	5	1	3	12/12	-	MTMR9LP	ncRNA_intronic
chr1	32698852	A	G	8	2	8	2	10/10	-	MTMR9LP	ncRNA_intronic
chr1	32699777	A	G	18	3	8	4	25/25	-	MTMR9LP	ncRNA_intronic
chr1	32699805	A	G	11	8	13	6	23/23	-	MTMR9LP	ncRNA_intronic
chr1	32699812	A	G	15	2	17	3	21/21	-	MTMR9LP	ncRNA_intronic
chr1	32703615	A	G	15	2	10	4	12/12	-	MTMR9LP	ncRNA_intronic
chr1	32708772	A	G	14	6	11	4	14/14	N	MTMR9LP(dist=1461),FAM167B(dist=4046)	intergenic
chr1	32711072	A	G	36	6	44	8	16/16	N	MTMR9LP(dist=3761),FAM167B(dist=1746)	intergenic
chr1	32711091	A	G	32	11	47	7	10/10	N	MTMR9LP(dist=3780),FAM167B(dist=1727)	intergenic
chr1	32783980	A	G	7	3	9	3	10/10	+	HDAC1	intronic
chr1	32833539	A	G	24	6	22	4	16/16	-	BSDC1	intronic
chr1	32833541	A	G	23	5	21	5	17/17	-	BSDC1	intronic
chr1	32959226	A	G	14	3	10	6	22/22	+	ZBTB8B(dist=5767),ZBTB8A(dist=45546)	intergenic
chr1	32959656	A	G	8	4	7	2	12/12	+	ZBTB8B(dist=6197),ZBTB8A(dist=45116)	intergenic
chr1	33067822	A	G	2	5	7	4	12/12	N	ZBTB8A	UTR3
chr1	33067835	A	G	11	3	14	4	13/13	N	ZBTB8A	UTR3
chr1	33067843	A	G	3	12	5	16	13/13	N	ZBTB8A	UTR3
chr1	33085521	A	G	1	4	2	2	16/16	-	ZBTB8A(dist=13979),ZBTB8OS(dist=1786)	intergenic
chr1	33086876	A	G	15	3	27	4	11/11	-	ZBTB8OS	downstream
chr1	33104474	A	G	5	3	5	4	17/17	-	ZBTB8OS	intronic
chr1	33106277	A	G	12	3	8	2	14/14	-	ZBTB8OS	intronic
chr1	33111860	A	G	1	2	1	4	17/17	-	ZBTB8OS	intronic
chr1	33139224	A	G	8	3	8	2	12/12	+	RBBP4	intronic
chr1	33140446	A	G	14	3	19	3	10/10	+	RBBP4	intronic
chr1	33140462	A	G	11	3	15	2	14/14	+	RBBP4	intronic
chr1	33140470	A	G	11	2	11	2	12/12	+	RBBP4	intronic
chr1	33144405	A	G	9	6	4	5	11/11	+	RBBP4	intronic
chr1	33144411	A	G	12	5	9	2	16/16	+	RBBP4	intronic
chr1	33144443	A	G	11	2	4	3	17/17	+	RBBP4	intronic
chr1	33148691	A	G	29	50	34	36	10/10	N	RBBP4	UTR3
chr1	33149508	A	G	47	6	49	7	17/17	N	RBBP4	UTR3
chr1	33253473	A	G	2	3	2	2	13/13	-	YARS	intronic
chr1	33253589	A	G	14	4	11	2	14/14	-	YARS	intronic
chr1	33253611	A	G	18	3	13	2	19/19	-	YARS	intronic
chr1	33253628	A	G	21	5	17	3	12/12	-	YARS	intronic
chr1	33262163	A	G	15	2	9	2	11/11	-	YARS	intronic
chr1	33284913	A	G	20	5	19	15	10/10	+	S100PBP	intronic
chr1	33284987	A	G	7	5	1	13	20/20	+	S100PBP	intronic
chr1	33284991	A	G	10	2	8	6	20/21	+	S100PBP	intronic
chr1	33284998	A	G	9	4	10	5	21/21	+	S100PBP	intronic
chr1	33285055	A	G	18	3	18	3	14/14	+	S100PBP	intronic
chr1	33285077	A	G	17	18	17	19	16/16	+	S100PBP	intronic
chr1	33285086	A	G	31	6	33	6	18/18	+	S100PBP	intronic
chr1	33285097	A	G	25	9	24	11	17/17	+	S100PBP	intronic
chr1	33285115	A	G	24	9	21	11	12/12	+	S100PBP	intronic
chr1	33285120	A	G	5	28	4	28	11/11	+	S100PBP	intronic
chr1	33285812	A	G	22	3	20	5	14/14	+	S100PBP	intronic
chr1	33287375	A	G	15	4	13	3	11/11	+	S100PBP	intronic
chr1	33290293	A	G	15	4	14	2	23/23	+	S100PBP	intronic
chr1	33296369	A	G	12	4	15	2	17/17	+	S100PBP	intronic
chr1	33307683	A	G	15	10	11	9	12/12	+	S100PBP	intronic
chr1	33307691	A	G	18	10	17	7	14/14	+	S100PBP	intronic
chr1	33308227	A	G	23	3	17	4	13/13	+	S100PBP	intronic
chr1	33308398	A	G	18	3	15	2	11/11	+	S100PBP	intronic
chr1	33308449	A	G	18	5	16	3	16/16	+	S100PBP	intronic
chr1	33311084	A	G	10	3	7	5	12/12	+	S100PBP	intronic
chr1	33311391	A	G	5	2	8	3	25/25	+	S100PBP	intronic
chr1	33317865	A	G	20	3	15	3	14/14	+	S100PBP	intronic
chr1	34640294	A	G	0	3	0	3	23/23	+	C1orf94	intronic
chr1	35546711	A	G	3	5	3	2	17/17	+	ZMYM1	intronic
chr1	35546717	A	G	3	5	3	3	15/15	+	ZMYM1	intronic
chr1	35547482	A	G	6	2	6	2	13/13	+	ZMYM1	intronic
chr1	35581650	A	G	14	16	18	18	10/10	N	ZMYM1	downstream
chr1	35581725	A	G	28	6	37	6	14/14	N	ZMYM1	downstream
chr1	35581813	A	G	29	11	30	12	13/13	N	ZMYM1	downstream
chr1	35582333	A	G	21	7	27	11	25/25	N	ZMYM1	downstream
chr1	35583420	A	G	29	9	34	5	12/12	N	ZMYM1(dist=1965),SFPQ(dist=65781)	intergenic
chr1	35583462	A	G	25	13	31	10	16/16	N	ZMYM1(dist=2007),SFPQ(dist=65739)	intergenic
chr1	35583572	A	G	7	6	8	5	15/15	N	ZMYM1(dist=2117),SFPQ(dist=65629)	intergenic
chr1	35677701	A	G	2	2	1	2	21/21	N	SFPQ(dist=18958),ZMYM4(dist=56867)	intergenic
chr1	36014714	A	G	5	3	5	5	10/10	-	KIAA0319L	intronic
chr1	36065504	A	G	26	4	19	7	30/30	-	PSMB2	UTR3
chr1	36068210	A	G	26	6	28	10	17/17	-	PSMB2	UTR3
chr1	36068231	A	G	24	6	32	5	15/15	-	PSMB2	UTR3
chr1	36068237	A	G	29	4	31	6	15/15	-	PSMB2	UTR3
chr1	36068325	A	G	19	10	28	10	11/11	-	PSMB2	UTR3
chr1	36186342	A	G	2	4	4	2	23/23	-	C1orf216(dist=1552),CLSPN(dist=11371)	intergenic
chr1	36199015	A	G	9	4	2	6	13/13	-	CLSPN	UTR3
chr1	36223904	A	G	1	2	2	2	24/24	-	CLSPN	intronic
chr1	36529419	A	G	6	3	15	8	20/20	N	AGO3(dist=7356),TEKT2(dist=20257)	intergenic
chr1	36529489	A	G	4	2	6	5	16/16	N	AGO3(dist=7426),TEKT2(dist=20187)	intergenic
chr1	36535538	A	G	13	4	11	6	11/11	N	AGO3(dist=13475),TEKT2(dist=14138)	intergenic
chr1	36535559	A	G	7	14	8	13	14/14	N	AGO3(dist=13496),TEKT2(dist=14117)	intergenic
chr1	36535560	A	G	12	9	16	7	14/14	N	AGO3(dist=13497),TEKT2(dist=14116)	intergenic
chr1	36604897	A	G	3	2	7	2	12/12	-	TRAPPC3	intronic
chr1	36917968	T	C	15	2	8	4	10/10	N	OSCP1(dist=1882),MRPS15(dist=3394)	intergenic
chr1	36918022	T	C	6	5	3	4	11/11	N	OSCP1(dist=1936),MRPS15(dist=3340)	intergenic
chr1	36924900	A	G	14	4	11	5	33/33	-	MRPS15	intronic
chr1	38151167	A	G	25	3	13	2	16/16	-	C1orf109	intronic
chr1	38153655	A	G	7	3	7	6	11/11	-	C1orf109	intronic
chr1	38326728	T	C	34	13	30	17	13/13	N	INPP5B	UTR3
chr1	38458850	T	C	8	2	7	4	14/14	N	SF3A3(dist=3089),FHL3(dist=3592)	intergenic
chr1	38458858	T	C	10	2	9	2	13/13	N	SF3A3(dist=3097),FHL3(dist=3584)	intergenic
chr1	39331389	A	G	1	5	1	5	20/20	N	GJA9-MYCBP	ncRNA_intronic
chr1	39461866	A	G	20	3	17	4	12/12	+	AKIRIN1	intronic
chr1	39462386	A	G	26	5	28	5	14/14	+	AKIRIN1	intronic
chr1	39462408	A	G	24	9	17	14	18/18	+	AKIRIN1	intronic
chr1	39462413	A	G	28	5	29	5	17/17	+	AKIRIN1	intronic
chr1	40010864	A	G	0	2	1	2	13/13	-	PPIEL	ncRNA_intronic
chr1	40214199	A	G	12	2	13	2	10/10	+	PPIE	intronic
chr1	40214261	A	G	10	3	7	2	17/17	+	PPIE	intronic
chr1	40321657	A	G	4	4	6	3	17/17	-	TRIT1	intronic
chr1	40425409	A	G	2	6	0	5	26/26	+	MFSD2A	intronic
chr1	40425557	A	G	0	4	2	7	19/19	+	MFSD2A	intronic
chr1	40435822	A	G	0	5	1	5	20/20	N	MFSD2A	downstream
chr1	40435919	A	G	4	3	7	3	13/13	N	MFSD2A	downstream
chr1	40437635	A	G	19	4	27	4	10/10	N	MFSD2A(dist=1995),CAP1(dist=68620)	intergenic
chr1	40670940	A	G	3	3	2	2	15/15	+	RLF	intronic
chr1	40670953	A	G	4	3	2	2	10/10	+	RLF	intronic
chr1	40932603	A	G	0	2	3	3	20/20	N	ZFP69B(dist=3213),ZFP69(dist=10699)	intergenic
chr1	40932605	A	G	0	2	4	2	17/17	N	ZFP69B(dist=3215),ZFP69(dist=10697)	intergenic
chr1	40933903	A	G	4	5	3	2	11/11	N	ZFP69B(dist=4513),ZFP69(dist=9399)	intergenic
chr1	40933911	A	G	1	9	2	3	10/10	N	ZFP69B(dist=4521),ZFP69(dist=9391)	intergenic
chr1	40935248	A	G	13	4	7	3	25/26	N	ZFP69B(dist=5858),ZFP69(dist=8054)	intergenic
chr1	40968761	A	G	2	2	4	2	10/10	-	ZFP69(dist=6746),EXO5(dist=5672)	intergenic
chr1	41505257	T	C	7	7	3	3	10/10	N	SLFNL1-AS1	ncRNA_intronic
chr1	41505365	T	C	4	9	9	5	17/17	N	SLFNL1-AS1	ncRNA_intronic
chr1	41505377	T	C	12	2	10	5	20/20	N	SLFNL1-AS1	ncRNA_intronic
chr1	41505412	T	C	10	2	9	4	15/15	N	SLFNL1-AS1	ncRNA_intronic
chr1	43134625	A	G	38	11	36	20	11/11	+	PPIH	intronic
chr1	43134626	A	G	44	8	47	9	11/11	+	PPIH	intronic
chr1	43134631	A	G	43	9	45	8	10/10	+	PPIH	intronic
chr1	43135100	A	G	12	6	3	11	23/23	+	PPIH	intronic
chr1	43135106	A	G	8	10	3	12	24/24	+	PPIH	intronic
chr1	43135108	A	G	16	3	13	2	18/18	+	PPIH	intronic
chr1	43135228	A	G	3	13	3	7	11/11	+	PPIH	intronic
chr1	43136934	A	G	20	13	19	8	14/14	+	PPIH	intronic
chr1	43136937	A	G	28	6	21	4	11/11	+	PPIH	intronic
chr1	43137031	A	G	24	14	28	13	12/12	+	PPIH	intronic
chr1	43220219	A	G	8	3	8	3	13/13	-	LEPRE1	intronic
chr1	43245805	A	G	5	5	3	7	25/25	+	C1orf50(dist=4392),LOC100129924(dist=7856)	intergenic
chr1	43245832	A	G	3	6	0	9	19/19	+	C1orf50(dist=4419),LOC100129924(dist=7829)	intergenic
chr1	43271219	T	C	6	4	4	3	24/24	N	LOC100129924(dist=7318),CCDC23(dist=1504)	intergenic
chr1	43271242	T	C	1	8	4	10	12/12	N	LOC100129924(dist=7341),CCDC23(dist=1481)	intergenic
chr1	43440045	A	G	6	2	8	2	11/11	+	SLC2A1-AS1	ncRNA_intronic
chr1	43442839	A	G	2	3	3	2	12/12	+	SLC2A1-AS1	ncRNA_intronic
chr1	44059613	T	C	5	4	0	2	22/22	+	PTPRF	intronic
chr1	44080472	A	G	0	3	0	2	11/11	+	PTPRF	intronic
chr1	44382303	A	G	1	4	1	7	12/12	+	ST3GAL3	intronic
chr1	44382367	A	G	3	2	4	3	12/12	+	ST3GAL3	intronic
chr1	44382449	A	G	0	7	2	6	29/29	+	ST3GAL3	intronic
chr1	44459965	A	G	9	4	3	8	14/14	N	CCDC24	intronic
chr1	44460242	A	G	13	6	15	3	11/11	N	CCDC24	intronic
chr1	44900632	A	G	4	2	1	3	26/27	+	RNF220	intronic
chr1	44900641	A	G	3	2	2	2	22/22	+	RNF220	intronic
chr1	45095282	A	G	8	11	4	5	23/23	+	RNF220	intronic
chr1	45388596	A	G	5	2	6	3	18/18	-	EIF2B3	intronic
chr1	45673945	T	C	3	7	1	7	25/25	-	ZSWIM5(dist=1695),LINC01144(dist=95637)	intergenic
chr1	45673978	T	C	3	4	2	6	20/20	-	ZSWIM5(dist=1728),LINC01144(dist=95604)	intergenic
chr1	45675016	T	C	4	4	1	3	20/20	-	ZSWIM5(dist=2766),LINC01144(dist=94566)	intergenic
chr1	45788669	T	C	2	2	7	2	13/13	N	LINC01144(dist=17378),HPDL(dist=3876)	intergenic
chr1	45804535	A	G	27	4	28	4	23/23	-	MUTYH	intronic
chr1	45975345	A	G	14	2	13	5	12/12	+	MMACHC	UTR3
chr1	45975574	A	G	6	4	13	2	11/11	+	MMACHC	UTR3
chr1	45975669	A	G	13	6	26	5	13/13	+	MMACHC	UTR3
chr1	45975670	A	G	6	13	15	16	13/13	+	MMACHC	UTR3
chr1	45975673	A	G	16	3	26	6	15/15	+	MMACHC	UTR3
chr1	45985364	A	G	7	2	9	3	15/15	-	PRDX1	intronic
chr1	46020496	A	G	11	2	7	12	17/17	+	AKR1A1	intronic
chr1	46046880	T	C	1	2	4	3	34/34	N	AKR1A1(dist=11157),NASP(dist=2780)	intergenic
chr1	46075661	A	G	58	11	35	12	27/27	+	NASP	intronic
chr1	46075663	A	G	54	9	37	6	23/23	+	NASP	intronic
chr1	46075664	A	G	20	42	11	31	25/25	+	NASP	intronic
chr1	46076642	A	G	31	31	24	33	15/15	+	NASP	intronic
chr1	46121643	A	G	8	4	10	2	14/14	-	GPBP1L1	intronic
chr1	46121694	A	G	10	4	9	4	14/14	-	GPBP1L1	intronic
chr1	46122403	A	G	20	3	11	5	16/16	-	GPBP1L1	intronic
chr1	46123017	A	G	9	2	11	5	11/11	-	GPBP1L1	intronic
chr1	46123351	A	G	0	3	2	4	14/14	-	GPBP1L1	intronic
chr1	46123357	A	G	1	2	4	2	10/10	-	GPBP1L1	intronic
chr1	46124372	A	G	13	3	9	2	54/54	-	GPBP1L1	intronic
chr1	46124438	A	G	14	2	4	4	10/10	-	GPBP1L1	intronic
chr1	46125149	A	G	4	2	5	2	19/19	-	GPBP1L1	intronic
chr1	46160625	A	G	5	5	8	2	13/13	-	IPP	intronic
chr1	46160669	A	G	6	2	2	4	12/12	-	IPP	intronic
chr1	46161056	A	G	8	3	7	2	18/18	-	IPP	intronic
chr1	46161099	A	G	7	4	6	3	15/15	-	IPP	intronic
chr1	46162411	A	G	2	3	2	5	12/12	-	IPP	intronic
chr1	46162413	A	G	3	2	4	3	15/15	-	IPP	intronic
chr1	46162983	A	G	9	3	16	5	21/21	-	IPP	intronic
chr1	46163196	A	G	7	4	11	4	14/14	-	IPP	intronic
chr1	46163508	A	G	8	2	17	2	29/29	-	IPP	intronic
chr1	46165408	A	G	15	15	29	7	17/17	-	IPP	UTR3
chr1	46165437	A	G	22	5	26	3	21/21	-	IPP	UTR3
chr1	46692878	A	G	12	6	12	3	18/18	N	LURAP1(dist=5950),RAD54L(dist=20489)	intergenic
chr1	46725190	A	G	9	2	7	3	12/12	+	RAD54L	intronic
chr1	46725192	A	G	7	3	6	2	11/11	+	RAD54L	intronic
chr1	46735129	A	G	4	8	2	4	10/10	N	RAD54L	intronic
chr1	46735646	A	G	4	8	5	5	11/11	N	RAD54L	intronic
chr1	46748476	T	C	5	4	1	4	10/10	-	LRRC41	intronic
chr1	46748504	T	C	8	2	1	4	17/17	-	LRRC41	intronic
chr1	46748523	T	C	1	4	1	3	10/10	-	LRRC41	intronic
chr1	46757110	T	C	4	4	6	4	21/21	-	LRRC41	intronic
chr1	46759029	T	C	6	2	9	2	17/17	-	LRRC41	intronic
chr1	46770744	A	G	17	2	17	3	17/17	+	UQCRH	intronic
chr1	46824688	A	G	1	3	5	2	31/31	+	NSUN4	intronic
chr1	46831715	A	G	6	3	4	4	17/17	N	NSUN4	downstream
chr1	47561887	T	C	7	2	3	3	22/22	+	CYP4Z1	intronic
chr1	47729030	A	G	1	6	2	2	12/12	-	STIL	intronic
chr1	47764854	A	G	3	2	4	2	11/11	-	STIL	intronic
chr1	51823549	A	G	17	4	9	7	14/14	-	EPS15	intronic
chr1	51823550	A	G	13	8	13	3	15/15	-	EPS15	intronic
chr1	51824464	A	G	12	6	7	4	12/12	-	EPS15	intronic
chr1	51824476	A	G	10	9	8	5	13/13	-	EPS15	intronic
chr1	51824477	A	G	6	13	3	10	10/10	-	EPS15	intronic
chr1	52875019	A	G	6	5	7	2	11/11	N	PRPF38A	intronic
chr1	52875021	A	G	6	3	5	3	13/13	N	PRPF38A	intronic
chr1	52875041	A	G	7	4	4	3	13/13	N	PRPF38A	intronic
chr1	52895361	A	G	11	2	5	2	31/31	-	ZCCHC11	intronic
chr1	52898375	A	G	5	3	2	4	12/12	-	ZCCHC11	intronic
chr1	52907764	A	G	7	3	6	4	11/11	-	ZCCHC11	intronic
chr1	53288870	A	G	14	18	26	25	18/18	+	ZYG11B	UTR3
chr1	53288897	A	G	26	7	38	14	20/20	+	ZYG11B	UTR3
chr1	53288924	A	G	16	21	25	23	10/10	+	ZYG11B	UTR3
chr1	53289547	A	G	24	14	24	14	12/12	+	ZYG11B	UTR3
chr1	53291420	A	G	58	22	53	13	12/12	+	ZYG11B	UTR3
chr1	53291425	A	G	54	29	45	29	13/13	+	ZYG11B	UTR3
chr1	53291434	A	G	71	13	59	18	16/16	+	ZYG11B	UTR3
chr1	53291435	A	G	73	12	67	12	16/16	+	ZYG11B	UTR3
chr1	53366576	T	C	16	4	14	3	17/17	-	ECHDC2	intronic
chr1	53366591	T	C	15	5	11	4	18/18	-	ECHDC2	intronic
chr1	53366738	T	C	15	3	14	5	17/17	-	ECHDC2	intronic
chr1	53368152	T	C	10	5	10	3	18/18	-	ECHDC2	intronic
chr1	54259760	A	G	10	4	8	5	29/29	-	NDC1	intronic
chr1	54260340	A	G	6	2	3	4	13/13	-	NDC1	intronic
chr1	54385747	T	C	5	2	2	2	24/24	N	DIO1(dist=8988),HSPB11(dist=1487)	intergenic
chr1	54516069	A	G	10	2	10	3	14/14	-	TMEM59	intronic
chr1	54698186	A	G	3	4	6	7	15/15	-	SSBP3	intronic
chr1	55198995	A	G	23	5	12	2	10/10	+	MROH7-TTC4	ncRNA_intronic
chr1	55310430	T	C	9	6	8	5	17/17	N	C1orf177(dist=2493),DHCR24(dist=4870)	intergenic
chr1	55325215	A	G	10	2	9	2	20/20	-	DHCR24	intronic
chr1	62150655	A	G	1	3	5	2	17/17	-	TM2D1	intronic
chr1	62156046	A	G	7	2	3	2	20/20	-	TM2D1	intronic
chr1	62181237	A	G	1	2	3	2	14/14	-	TM2D1	intronic
chr1	62641084	T	C	0	2	1	2	17/17	+	INADL(dist=11493),L1TD1(dist=19390)	intergenic
chr1	62670516	A	G	39	12	34	13	12/12	+	L1TD1	intronic
chr1	62670835	A	G	36	10	33	20	18/18	+	L1TD1	intronic
chr1	62670929	A	G	30	22	19	14	21/21	+	L1TD1	intronic
chr1	62678194	A	G	12	4	15	2	29/29	N	L1TD1	downstream
chr1	62678245	A	G	7	3	8	4	20/20	N	L1TD1	downstream
chr1	62678309	A	G	7	5	2	6	16/16	N	L1TD1	downstream
chr1	62678335	A	G	6	8	4	5	10/10	N	L1TD1	downstream
chr1	62678350	A	G	16	2	11	3	10/10	N	L1TD1	downstream
chr1	62678813	A	G	7	2	2	2	15/15	N	L1TD1	downstream
chr1	62678817	A	G	3	6	2	2	14/14	N	L1TD1	downstream
chr1	62679413	A	G	14	13	9	5	11/11	N	L1TD1(dist=1412),KANK4(dist=22424)	intergenic
chr1	62679522	A	G	11	6	9	2	16/16	N	L1TD1(dist=1521),KANK4(dist=22315)	intergenic
chr1	62679524	A	G	13	5	9	2	15/15	N	L1TD1(dist=1523),KANK4(dist=22313)	intergenic
chr1	62682184	A	G	7	3	4	6	12/12	N	L1TD1(dist=4183),KANK4(dist=19653)	intergenic
chr1	62684734	A	G	17	2	9	3	13/13	N	L1TD1(dist=6733),KANK4(dist=17103)	intergenic
chr1	62685566	A	G	9	3	11	3	14/14	N	L1TD1(dist=7565),KANK4(dist=16271)	intergenic
chr1	62685570	A	G	8	5	12	2	13/13	N	L1TD1(dist=7569),KANK4(dist=16267)	intergenic
chr1	62686706	A	G	21	5	14	2	17/17	N	L1TD1(dist=8705),KANK4(dist=15131)	intergenic
chr1	62695219	A	G	32	11	30	14	10/10	N	L1TD1(dist=17218),KANK4(dist=6618)	intergenic
chr1	62695289	A	G	36	20	31	24	10/10	N	L1TD1(dist=17288),KANK4(dist=6548)	intergenic
chr1	62695301	A	G	44	7	37	11	26/26	N	L1TD1(dist=17300),KANK4(dist=6536)	intergenic
chr1	62697634	A	G	30	4	19	3	11/11	N	L1TD1(dist=19633),KANK4(dist=4203)	intergenic
chr1	62949471	A	G	8	6	8	2	24/24	-	DOCK7	intronic
chr1	63228732	A	G	1	6	0	2	10/10	N	DOCK7(dist=74693),ATG4C(dist=21045)	intergenic
chr1	63888743	A	G	1	7	2	4	10/10	+	ALG6	intronic
chr1	63907754	A	G	5	4	5	3	19/19	-	ITGB3BP	intronic
chr1	63911477	A	G	22	11	13	11	13/13	-	ITGB3BP	intronic
chr1	64611738	A	G	3	19	4	20	11/11	N	ROR1	intronic
chr1	64611823	A	G	4	7	11	3	15/15	N	ROR1	intronic
chr1	64611904	A	G	1	19	2	21	11/11	N	ROR1	intronic
chr1	65517707	T	C	16	6	16	12	10/10	N	JAK1(dist=85520),MIR3671(dist=5731)	intergenic
chr1	65518332	T	C	9	4	11	2	14/14	N	JAK1(dist=86145),MIR3671(dist=5106)	intergenic
chr1	65519473	T	C	13	12	9	11	13/13	N	JAK1(dist=87286),MIR3671(dist=3965)	intergenic
chr1	65659689	A	G	1	2	2	3	20/20	+	AK4	intronic
chr1	67401980	A	G	2	5	6	2	10/10	+	MIER1	intronic
chr1	67874731	A	G	39	16	31	23	11/11	-	SERBP1	UTR3
chr1	67879627	A	G	9	5	6	4	16/16	-	SERBP1	intronic
chr1	70770756	A	G	6	3	2	5	11/11	-	ANKRD13C	intronic
chr1	70770769	A	G	0	7	0	6	11/11	-	ANKRD13C	intronic
chr1	70905444	A	G	20	4	30	5	14/14	+	CTH	UTR3
chr1	70910726	A	G	1	7	2	8	16/16	N	CTH(dist=5192),PTGER3(dist=407310)	intergenic
chr1	70910732	A	G	3	4	6	5	19/19	N	CTH(dist=5198),PTGER3(dist=407304)	intergenic
chr1	76191947	A	G	3	6	2	4	13/13	+	ACADM	intronic
chr1	78142052	A	G	4	2	7	3	35/35	-	ZZZ3	intronic
chr1	78238703	A	G	0	6	0	4	28/28	N	USP33(dist=13139),FAM73A(dist=6606)	intergenic
chr1	78238730	T	C	0	6	0	4	22/22	N	USP33(dist=13166),FAM73A(dist=6579)	intergenic
chr1	78256662	A	G	2	3	2	6	12/12	+	FAM73A	intronic
chr1	78256719	A	G	0	7	3	5	21/21	+	FAM73A	intronic
chr1	78415949	A	G	9	9	11	5	15/15	-	FUBP1	intronic
chr1	78458478	A	G	9	3	11	2	19/19	+	FUBP1(dist=13701),DNAJB4(dist=12158)	intergenic
chr1	78458485	A	G	5	7	9	4	17/17	+	FUBP1(dist=13708),DNAJB4(dist=12151)	intergenic
chr1	78459261	A	G	9	4	6	2	17/17	+	FUBP1(dist=14484),DNAJB4(dist=11375)	intergenic
chr1	78459824	A	G	13	2	18	5	11/11	+	FUBP1(dist=15047),DNAJB4(dist=10812)	intergenic
chr1	78459865	A	G	11	2	21	4	18/18	+	FUBP1(dist=15088),DNAJB4(dist=10771)	intergenic
chr1	78459935	A	G	14	4	19	4	13/13	+	FUBP1(dist=15158),DNAJB4(dist=10701)	intergenic
chr1	78461270	A	G	8	4	5	4	11/11	+	FUBP1(dist=16493),DNAJB4(dist=9366)	intergenic
chr1	78461312	A	G	4	2	5	4	19/19	+	FUBP1(dist=16535),DNAJB4(dist=9324)	intergenic
chr1	78461365	A	G	7	4	8	3	14/14	+	FUBP1(dist=16588),DNAJB4(dist=9271)	intergenic
chr1	78461610	A	G	21	4	14	5	14/14	+	FUBP1(dist=16833),DNAJB4(dist=9026)	intergenic
chr1	78462892	A	G	27	4	22	3	17/17	+	FUBP1(dist=18115),DNAJB4(dist=7744)	intergenic
chr1	78463087	A	G	11	3	8	6	21/21	+	FUBP1(dist=18310),DNAJB4(dist=7549)	intergenic
chr1	78463711	A	G	17	2	11	2	34/34	+	FUBP1(dist=18934),DNAJB4(dist=6925)	intergenic
chr1	78464260	A	G	0	5	3	5	17/17	+	FUBP1(dist=19483),DNAJB4(dist=6376)	intergenic
chr1	78464393	A	G	8	3	10	2	17/17	+	FUBP1(dist=19616),DNAJB4(dist=6243)	intergenic
chr1	78490086	A	G	4	2	2	2	15/15	+	DNAJB4(dist=7091),GIPC2(dist=21503)	intergenic
chr1	78490481	A	G	4	4	3	5	20/20	+	DNAJB4(dist=7486),GIPC2(dist=21108)	intergenic
chr1	79953595	T	C	5	10	2	6	10/10	N	ELTD1(dist=481100),NONE(dist=NONE)	intergenic
chr1	81810253	A	G	3	2	4	3	13/13	+	NONE(dist=NONE),LPHN2(dist=455829)	intergenic
chr1	85397464	A	G	0	7	1	3	12/12	-	MCOLN2	intronic
chr1	85397565	A	G	0	7	1	6	22/22	-	MCOLN2	intronic
chr1	85489823	T	C	7	11	11	5	12/12	N	MCOLN3	intronic
chr1	85489836	T	C	17	2	12	3	11/11	N	MCOLN3	intronic
chr1	85646959	A	G	14	7	9	4	13/13	-	SYDE2	intronic
chr1	85646972	A	G	16	4	8	4	20/20	-	SYDE2	intronic
chr1	86828229	A	G	15	5	12	4	20/20	-	ODF2L	intronic
chr1	89424750	A	G	2	10	1	9	36/36	-	CCBL2	intronic
chr1	89425852	A	G	10	3	10	3	11/11	-	CCBL2	intronic
chr1	89425868	A	G	14	2	9	6	11/11	-	CCBL2	intronic
chr1	90462178	A	G	5	3	5	3	14/14	+	ZNF326	intronic
chr1	92816743	A	G	3	2	1	6	10/10	+	RPAP2	intronic
chr1	92816805	A	G	5	2	4	2	12/12	+	RPAP2	intronic
chr1	92816808	A	G	4	3	2	4	13/13	+	RPAP2	intronic
chr1	92816809	A	G	4	3	4	2	13/13	+	RPAP2	intronic
chr1	92862682	A	G	16	6	10	2	17/17	N	RPAP2(dist=8950),GFI1(dist=77636)	intergenic
chr1	92862826	A	G	10	2	16	4	12/12	N	RPAP2(dist=9094),GFI1(dist=77492)	intergenic
chr1	92862856	A	G	14	3	19	3	18/18	N	RPAP2(dist=9124),GFI1(dist=77462)	intergenic
chr1	92865900	A	G	1	2	2	5	11/11	+	RPAP2(dist=12168),GFI1(dist=74418)	intergenic
chr1	93305454	A	G	26	9	32	6	10/10	N	FAM69A,RPL5	intronic
chr1	93600130	A	G	4	3	6	3	11/11	+	MTF2	intronic
chr1	93600238	A	G	18	8	29	7	17/17	+	MTF2	intronic
chr1	93600243	A	G	22	6	34	5	16/16	+	MTF2	intronic
chr1	93621294	A	G	28	6	22	6	23/23	-	TMED5	intronic
chr1	93621321	A	G	24	8	17	11	11/11	-	TMED5	intronic
chr1	93661813	A	G	5	5	3	3	20/20	+	CCDC18	intronic
chr1	93792353	A	G	0	3	1	2	10/10	-	LOC100131564	ncRNA_intronic
chr1	93799693	A	G	16	22	10	22	26/26	-	LOC100131564	ncRNA_intronic
chr1	94007758	A	G	13	5	9	2	18/18	+	FNBP1L	intronic
chr1	96913346	A	G	0	3	0	5	15/15	+	FLJ31662(dist=968434),PTBP2(dist=273829)	intergenic
chr1	96913384	A	G	0	3	2	3	14/14	+	FLJ31662(dist=968472),PTBP2(dist=273791)	intergenic
chr1	97263776	A	G	9	6	7	6	13/13	+	PTBP2	intronic
chr1	97263842	A	G	16	6	15	3	12/12	+	PTBP2	intronic
chr1	100489835	A	G	30	9	49	11	28/28	+	SLC35A3	UTR3
chr1	100490275	A	G	8	5	7	6	16/16	+	SLC35A3	UTR3
chr1	100490303	A	G	4	11	9	8	16/16	+	SLC35A3	UTR3
chr1	100492766	A	G	14	4	13	6	18/18	N	SLC35A3	downstream
chr1	100498756	A	G	17	2	11	4	17/17	+	SLC35A3(dist=6222),HIAT1(dist=5033)	intergenic
chr1	100507337	A	G	0	2	0	2	11/11	+	HIAT1	intronic
chr1	100590075	A	G	0	6	0	3	12/12	-	SASS6	intronic
chr1	100611320	A	G	9	13	10	13	17/17	+	TRMT13	intronic
chr1	100654812	A	G	11	7	13	10	16/16	-	DBT	UTR3
chr1	100654870	A	G	17	6	26	4	12/12	-	DBT	UTR3
chr1	100678011	A	G	8	2	1	2	16/16	-	DBT	intronic
chr1	100972490	A	G	3	3	2	2	19/19	+	CDC14A	intronic
chr1	101482093	A	G	8	3	4	4	12/12	-	DPH5	intronic
chr1	101542249	A	G	1	3	0	4	11/11	+	LOC102606465	ncRNA_intronic
chr1	109474776	A	G	46	8	47	6	12/12	N	CLCC1	UTR3
chr1	109475632	A	G	18	3	27	6	17/17	N	CLCC1	intronic
chr1	109475642	A	G	9	9	16	16	15/15	N	CLCC1	intronic
chr1	109475644	A	G	17	2	30	4	14/14	N	CLCC1	intronic
chr1	109478281	T	C	8	3	2	3	12/12	-	CLCC1	intronic
chr1	109485603	A	G	8	2	11	2	17/17	-	CLCC1	intronic
chr1	109485606	A	G	7	3	7	7	14/14	-	CLCC1	intronic
chr1	109493425	A	G	7	4	4	3	13/13	-	CLCC1	intronic
chr1	109494463	A	G	9	4	13	3	10/10	-	CLCC1	intronic
chr1	109494464	A	G	7	5	5	11	11/11	-	CLCC1	intronic
chr1	109494494	A	G	2	10	13	5	21/21	-	CLCC1	intronic
chr1	109497078	A	G	4	3	5	2	12/12	-	CLCC1	intronic
chr1	109503604	A	G	13	9	6	4	10/10	-	CLCC1	intronic
chr1	109610963	A	G	10	4	2	2	24/24	-	TAF13	intronic
chr1	109760694	A	G	1	6	0	7	10/10	+	SARS	intronic
chr1	109945582	A	G	18	8	18	4	17/17	-	PSMA5	intronic
chr1	109946028	A	G	14	7	10	3	23/23	-	PSMA5	intronic
chr1	109949198	A	G	18	6	15	3	11/11	-	PSMA5	intronic
chr1	109950349	A	G	16	9	20	5	12/12	-	PSMA5	intronic
chr1	109950360	A	G	21	3	23	3	11/11	-	PSMA5	intronic
chr1	109952319	A	G	16	5	8	3	21/21	-	PSMA5	intronic
chr1	110779723	A	G	13	3	6	2	14/14	+	KCNC4(dist=3049),RP5-1074L1.1(dist=49276)	intergenic
chr1	110908625	T	C	45	13	34	12	11/11	-	SLC16A4	intronic
chr1	110908631	T	C	50	7	40	12	12/12	-	SLC16A4	intronic
chr1	110910007	T	C	20	23	13	21	13/13	-	SLC16A4	intronic
chr1	110912056	T	C	6	6	7	3	17/17	-	SLC16A4	intronic
chr1	111976348	T	C	16	2	8	4	17/17	N	OVGP1(dist=5949),WDR77(dist=6164)	intergenic
chr1	112968228	A	G	1	2	3	5	13/13	+	CTTNBP2NL	intronic
chr1	113117671	A	G	11	3	9	3	10/10	-	ST7L	intronic
chr1	113154791	A	G	12	3	11	3	10/10	-	ST7L	intronic
chr1	113156473	A	G	1	2	6	3	23/23	-	ST7L	intronic
chr1	113228156	A	G	2	2	3	2	11/11	+	MOV10	intronic
chr1	113407158	A	G	2	3	5	3	14/14	+	RP11-426L16.8(dist=13893),SLC16A1(dist=47312)	intergenic
chr1	113468062	A	G	26	3	25	3	15/15	-	SLC16A1	intronic
chr1	113468292	A	G	24	6	19	4	20/20	-	SLC16A1	intronic
chr1	113509187	A	G	0	2	1	2	17/17	+	SLC16A1-AS1(dist=2497),RP11-31F15.2(dist=45122)	intergenic
chr1	113512094	A	G	44	10	47	11	22/22	+	SLC16A1-AS1(dist=5404),RP11-31F15.2(dist=42215)	intergenic
chr1	113514281	A	G	27	5	17	6	33/33	+	SLC16A1-AS1(dist=7591),RP11-31F15.2(dist=40028)	intergenic
chr1	113576154	A	G	0	4	1	2	10/10	N	RP11-31F15.2	ncRNA_intronic
chr1	113672622	A	G	32	12	40	11	15/15	N	LRIG2(dist=5280),LOC643441(dist=66782)	intergenic
chr1	114230387	A	G	4	4	1	3	16/16	N	MAGI3(dist=1842),PHTF1(dist=9437)	intergenic
chr1	114231024	A	G	8	5	10	3	10/10	N	MAGI3(dist=2479),PHTF1(dist=8800)	intergenic
chr1	114258194	A	G	3	4	0	4	37/37	-	PHTF1	intronic
chr1	114259199	A	G	10	6	10	8	12/12	-	PHTF1	intronic
chr1	114259247	A	G	6	6	7	9	27/27	-	PHTF1	intronic
chr1	114559436	T	C	19	5	15	2	16/16	N	OLFML3(dist=34560),SYT6(dist=72478)	intergenic
chr1	114561033	T	C	3	2	2	4	12/12	N	OLFML3(dist=36157),SYT6(dist=70881)	intergenic
chr1	115081062	T	C	0	7	0	3	11/11	-	TRIM33(dist=27281),BCAS2(dist=29119)	intergenic
chr1	115109037	A	G	12	2	6	2	16/16	-	TRIM33(dist=55256),BCAS2(dist=1144)	intergenic
chr1	115109664	A	G	8	2	2	2	11/11	-	BCAS2	downstream
chr1	117625333	A	G	11	11	12	6	23/23	+	TTF2	intronic
chr1	119683751	A	G	1	2	4	3	10/10	+	WARS2	upstream
chr1	119700812	A	G	18	6	13	6	21/21	+	WARS2(dist=17517),HAO2(dist=210590)	intergenic
chr1	119700833	A	G	16	11	7	12	15/15	+	WARS2(dist=17538),HAO2(dist=210569)	intergenic
chr1	119701374	A	G	14	2	7	3	13/13	+	WARS2(dist=18079),HAO2(dist=210028)	intergenic
chr1	119701375	A	G	12	4	8	3	13/13	+	WARS2(dist=18080),HAO2(dist=210027)	intergenic
chr1	144702351	A	G	4	3	3	7	15/15	N	LOC100288142,NBPF9	intronic
chr1	144977527	A	G	6	4	3	2	25/25	N	LOC100288142,NBPF9,PDE4DIP	intronic
chr1	144986741	A	G	4	2	0	3	39/39	N	LOC100288142,NBPF9,PDE4DIP	intronic
chr1	144986793	A	G	8	2	4	2	11/11	N	LOC100288142,NBPF9,PDE4DIP	intronic
chr1	145073160	T	C	0	3	0	2	59/59	N	LOC100288142,NBPF9,PDE4DIP	intronic
chr1	145511929	A	G	18	18	21	16	13/13	N	RBM8A	ncRNA_UTR3
chr1	145511998	A	G	23	36	33	28	12/12	N	RBM8A	ncRNA_UTR3
chr1	145512073	A	G	67	10	54	11	27/27	N	RBM8A	ncRNA_UTR3
chr1	145512074	A	G	48	27	38	29	27/27	N	RBM8A	ncRNA_UTR3
chr1	145512078	A	G	16	55	20	45	27/27	N	RBM8A	ncRNA_UTR3
chr1	145512944	A	G	12	22	18	20	14/14	N	RBM8A	ncRNA_UTR3
chr1	145512950	A	G	12	17	23	14	13/13	N	RBM8A	ncRNA_UTR3
chr1	145582245	A	G	6	4	5	9	14/14	+	LOC100288142,NBPF10,PIAS3	intronic
chr1	145582851	A	G	9	2	5	2	33/33	+	LOC100288142,NBPF10,PIAS3	intronic
chr1	145689566	A	G	23	24	18	28	10/10	+	LOC100288142,NBPF10	intronic
chr1	145689568	A	G	26	21	22	23	11/11	+	LOC100288142,NBPF10	intronic
chr1	145689717	A	G	30	11	30	19	10/10	+	LOC100288142,NBPF10	intronic
chr1	146471934	T	C	2	2	10	6	26/26	N	LOC100288142(dist=4190),LOC728989(dist=18961)	intergenic
chr1	150018519	T	C	4	3	9	10	10/10	N	OTUD7B(dist=35833),VPS45(dist=20831)	intergenic
chr1	150018524	T	C	3	5	15	6	12/12	N	OTUD7B(dist=35838),VPS45(dist=20826)	intergenic
chr1	150018533	T	C	6	2	12	7	14/14	N	OTUD7B(dist=35847),VPS45(dist=20817)	intergenic
chr1	150074495	A	G	3	4	4	4	14/14	+	VPS45	intronic
chr1	150081207	A	G	1	3	0	3	12/12	+	VPS45	intronic
chr1	150227807	T	C	2	2	5	2	27/27	N	ANP32E(dist=19303),CA14(dist=2411)	intergenic
chr1	150267250	A	G	9	4	15	3	12/12	+	MRPS21	intronic
chr1	150281191	A	G	29	6	29	11	10/10	+	MRPS21	UTR3
chr1	150281192	A	G	33	4	39	5	10/10	+	MRPS21	UTR3
chr1	150281489	A	G	19	3	18	5	10/10	N	MRPS21	downstream
chr1	150281941	A	G	6	24	14	24	16/16	N	MRPS21	downstream
chr1	150311580	A	G	8	8	11	4	14/14	+	PRPF3	intronic
chr1	150312408	A	G	14	3	7	2	10/10	+	PRPF3	intronic
chr1	150543353	T	C	9	3	7	3	17/17	N	ADAMTSL4-AS1	ncRNA_intronic
chr1	150543354	T	C	9	3	5	5	22/22	N	ADAMTSL4-AS1	ncRNA_intronic
chr1	150560078	T	C	11	3	13	2	25/25	N	MCL1(dist=7864),ENSA(dist=34521)	intergenic
chr1	150560080	T	C	11	3	12	3	25/25	N	MCL1(dist=7866),ENSA(dist=34519)	intergenic
chr1	150562384	T	C	13	2	9	2	22/22	N	MCL1(dist=10170),ENSA(dist=32215)	intergenic
chr1	150570030	T	C	9	5	13	3	27/27	N	MCL1(dist=17816),ENSA(dist=24569)	intergenic
chr1	150570073	T	C	4	5	5	2	14/14	N	MCL1(dist=17859),ENSA(dist=24526)	intergenic
chr1	150570093	T	C	4	5	6	2	10/10	N	MCL1(dist=17879),ENSA(dist=24506)	intergenic
chr1	150570768	T	C	9	5	4	5	13/13	N	MCL1(dist=18554),ENSA(dist=23831)	intergenic
chr1	150573346	A	G	5	4	12	7	19/19	-	MCL1(dist=21132),ENSA(dist=21253)	intergenic
chr1	150573357	A	G	5	5	10	8	16/16	-	MCL1(dist=21143),ENSA(dist=21242)	intergenic
chr1	150574250	A	G	19	3	22	5	11/11	-	MCL1(dist=22036),ENSA(dist=20349)	intergenic
chr1	150574367	A	G	6	3	17	2	25/25	-	MCL1(dist=22153),ENSA(dist=20232)	intergenic
chr1	150574653	A	G	5	2	11	2	14/14	-	MCL1(dist=22439),ENSA(dist=19946)	intergenic
chr1	150575597	A	G	7	3	3	4	11/11	-	MCL1(dist=23383),ENSA(dist=19002)	intergenic
chr1	150579641	A	G	3	5	3	5	14/14	-	MCL1(dist=27427),ENSA(dist=14958)	intergenic
chr1	150585654	A	G	8	2	4	2	10/10	-	MCL1(dist=33440),ENSA(dist=8945)	intergenic
chr1	150585698	A	G	25	4	22	5	10/10	-	MCL1(dist=33484),ENSA(dist=8901)	intergenic
chr1	150586519	A	G	50	7	39	16	10/10	-	MCL1(dist=34305),ENSA(dist=8080)	intergenic
chr1	150587579	A	G	33	7	20	6	11/11	-	MCL1(dist=35365),ENSA(dist=7020)	intergenic
chr1	150593325	A	G	40	11	42	12	13/13	-	MCL1(dist=41111),ENSA(dist=1274)	intergenic
chr1	150593393	A	G	36	5	42	7	15/15	-	MCL1(dist=41179),ENSA(dist=1206)	intergenic
chr1	150593429	A	G	7	30	5	44	12/12	-	MCL1(dist=41215),ENSA(dist=1170)	intergenic
chr1	150593430	A	G	28	10	42	8	11/11	-	MCL1(dist=41216),ENSA(dist=1169)	intergenic
chr1	150593432	A	G	24	14	31	21	12/12	-	MCL1(dist=41218),ENSA(dist=1167)	intergenic
chr1	150593442	A	G	41	5	49	10	13/13	-	MCL1(dist=41228),ENSA(dist=1157)	intergenic
chr1	150593497	A	G	26	6	38	9	13/13	-	MCL1(dist=41283),ENSA(dist=1102)	intergenic
chr1	150593532	A	G	25	3	27	4	10/10	-	MCL1(dist=41318),ENSA(dist=1067)	intergenic
chr1	150593887	A	G	28	18	33	23	10/10	-	ENSA	downstream
chr1	150593890	A	G	20	26	27	28	10/10	-	ENSA	downstream
chr1	150603483	A	G	36	19	30	17	21/21	N	ENSA(dist=1385),GOLPH3L(dist=15218)	intergenic
chr1	150604028	A	G	7	4	4	6	10/10	N	ENSA(dist=1930),GOLPH3L(dist=14673)	intergenic
chr1	150604036	A	G	7	2	7	4	11/11	N	ENSA(dist=1938),GOLPH3L(dist=14665)	intergenic
chr1	150604057	A	G	7	2	8	4	14/14	N	ENSA(dist=1959),GOLPH3L(dist=14644)	intergenic
chr1	150610927	A	G	3	3	1	3	14/14	N	ENSA(dist=8829),GOLPH3L(dist=7774)	intergenic
chr1	150615870	T	C	22	3	20	5	14/14	N	ENSA(dist=13772),GOLPH3L(dist=2831)	intergenic
chr1	150615997	A	G	19	7	19	5	11/11	N	ENSA(dist=13899),GOLPH3L(dist=2704)	intergenic
chr1	150625827	T	C	20	4	15	6	16/16	-	GOLPH3L	intronic
chr1	150625841	T	C	22	4	21	3	13/13	-	GOLPH3L	intronic
chr1	150625846	T	C	17	7	20	3	12/12	-	GOLPH3L	intronic
chr1	150625988	T	C	14	5	14	3	17/17	-	GOLPH3L	intronic
chr1	150626141	T	C	27	8	10	7	29/29	-	GOLPH3L	intronic
chr1	150626146	T	C	8	24	3	12	31/31	-	GOLPH3L	intronic
chr1	150626152	T	C	24	7	10	5	31/31	-	GOLPH3L	intronic
chr1	150626727	T	C	17	3	9	2	21/21	-	GOLPH3L	intronic
chr1	150626728	T	C	16	3	9	2	22/22	-	GOLPH3L	intronic
chr1	150626750	T	C	21	3	12	2	16/16	-	GOLPH3L	intronic
chr1	150626861	T	C	14	10	6	5	17/17	-	GOLPH3L	intronic
chr1	150626862	T	C	12	12	4	7	17/17	-	GOLPH3L	intronic
chr1	150903474	A	G	1	2	1	6	35/35	+	SETDB1	intronic
chr1	150965858	T	C	21	19	27	16	14/14	+	ANXA9	intronic
chr1	150968658	T	C	9	2	5	4	14/14	N	ANXA9,FAM63A	downstream
chr1	150968661	T	C	9	3	6	5	12/12	N	ANXA9,FAM63A	downstream
chr1	150977130	A	G	5	2	2	4	17/17	-	FAM63A	intronic
chr1	151175028	A	G	10	2	13	2	10/10	+	PIP5K1A	intronic
chr1	151192611	A	G	2	2	1	2	19/19	+	PIP5K1A	intronic
chr1	151218051	A	G	6	4	7	2	14/14	+	PIP5K1A	intronic
chr1	151230104	A	G	2	3	3	5	11/11	+	PSMD4	intronic
chr1	151232087	A	G	9	5	5	5	35/35	+	PSMD4	intronic
chr1	151232319	A	G	23	4	6	6	12/12	+	PSMD4	intronic
chr1	151233527	A	G	9	2	9	3	27/27	+	PSMD4	intronic
chr1	151234356	A	G	26	4	19	4	13/13	+	PSMD4	intronic
chr1	151308842	T	C	4	2	2	2	24/24	N	PI4KB(dist=8651),RFX5(dist=4274)	intergenic
chr1	151407469	A	G	25	4	12	6	20/20	-	POGZ	intronic
chr1	151409045	A	G	5	2	9	2	18/18	-	POGZ	intronic
chr1	151409080	A	G	4	3	4	4	19/19	-	POGZ	intronic
chr1	151419611	A	G	5	8	4	6	12/12	-	POGZ	intronic
chr1	151419995	A	G	8	5	4	7	11/11	-	POGZ	intronic
chr1	151420000	A	G	9	5	9	4	14/14	-	POGZ	intronic
chr1	151420004	A	G	10	3	7	6	16/16	-	POGZ	intronic
chr1	151420025	A	G	10	7	10	5	17/17	-	POGZ	intronic
chr1	151420162	A	G	4	7	3	6	10/10	-	POGZ	intronic
chr1	151420241	A	G	16	19	11	10	10/10	-	POGZ	intronic
chr1	151420837	A	G	7	5	6	4	12/12	-	POGZ	intronic
chr1	151420895	A	G	6	4	0	11	10/10	-	POGZ	intronic
chr1	151423895	A	G	8	8	10	5	14/14	-	POGZ	intronic
chr1	151423913	A	G	5	9	7	7	12/12	-	POGZ	intronic
chr1	151424097	A	G	6	2	2	2	20/20	-	POGZ	intronic
chr1	151428469	A	G	32	4	18	4	11/11	-	POGZ	intronic
chr1	151750282	A	G	9	4	7	6	46/46	-	TDRKH	intronic
chr1	151750286	A	G	11	2	10	3	30/30	-	TDRKH	intronic
chr1	151815825	A	G	13	3	7	5	17/17	+	LOC100132111	ncRNA_intronic
chr1	151815834	A	G	11	4	8	3	13/13	+	LOC100132111	ncRNA_intronic
chr1	151815922	A	G	11	9	14	3	11/11	+	LOC100132111	ncRNA_intronic
chr1	153726545	A	G	3	8	1	2	18/18	+	INTS3	intronic
chr1	153993883	T	C	1	3	2	3	23/23	-	NUP210L	intronic
chr1	154147108	A	G	9	3	9	2	10/10	-	TPM3	intronic
chr1	154147147	A	G	4	3	1	2	16/16	-	TPM3	intronic
chr1	154185275	A	G	6	2	4	3	25/26	-	C1orf43	intronic
chr1	154223092	A	G	2	5	2	2	17/17	+	UBAP2L	intronic
chr1	154307968	A	G	14	3	8	5	14/14	+	ATP8B2	intronic
chr1	154308147	A	G	16	5	10	5	11/11	+	ATP8B2	intronic
chr1	154308150	A	G	13	7	9	6	11/11	+	ATP8B2	intronic
chr1	154937169	A	G	10	5	6	7	12/12	-	SHC1	intronic
chr1	155143669	A	G	16	6	11	3	22/22	-	KRTCAP2	intronic
chr1	155143812	A	G	12	4	20	8	12/12	-	KRTCAP2	intronic
chr1	155143819	A	G	12	4	18	12	12/12	-	KRTCAP2	intronic
chr1	155155088	A	G	13	7	16	4	13/13	N	TRIM46	intronic
chr1	155155102	A	G	9	7	8	4	23/23	N	TRIM46	intronic
chr1	155155185	A	G	5	14	4	10	14/14	N	TRIM46	intronic
chr1	155155198	A	G	19	6	8	9	14/14	N	TRIM46	intronic
chr1	155155199	A	G	5	19	2	13	13/13	N	TRIM46	intronic
chr1	155155208	A	G	18	6	15	3	12/12	N	TRIM46	intronic
chr1	155173883	A	G	2	4	5	3	12/12	N	THBS3	intronic
chr1	155173893	A	G	4	2	6	2	11/11	N	THBS3	intronic
chr1	155193839	A	G	0	3	2	2	15/15	-	GBAP1	ncRNA_intronic
chr1	155193844	A	G	0	4	2	2	15/15	-	GBAP1	ncRNA_intronic
chr1	155282595	A	G	45	6	43	6	11/11	+	FDPS	intronic
chr1	155285053	A	G	25	7	32	5	12/12	+	FDPS	intronic
chr1	155441847	A	G	9	3	12	2	17/17	-	ASH1L	intronic
chr1	155442050	A	G	4	5	5	6	41/41	-	ASH1L	intronic
chr1	155443358	A	G	17	6	19	4	17/17	-	ASH1L	intronic
chr1	155443496	A	G	15	3	9	2	24/24	-	ASH1L	intronic
chr1	155444259	A	G	7	2	16	2	33/33	-	ASH1L	intronic
chr1	155444370	A	G	1	3	10	2	10/10	-	ASH1L	intronic
chr1	155445199	A	G	9	3	6	2	18/18	-	ASH1L	intronic
chr1	155537616	A	G	6	2	10	2	15/15	N	ASH1L-AS1(dist=3881),MSTO1(dist=42345)	intergenic
chr1	155537735	A	G	14	6	19	3	14/14	N	ASH1L-AS1(dist=4000),MSTO1(dist=42226)	intergenic
chr1	155537754	A	G	10	7	15	7	10/10	N	ASH1L-AS1(dist=4019),MSTO1(dist=42207)	intergenic
chr1	155589620	A	G	0	3	2	2	11/11	N	MSTO1(dist=4862),YY1AP1(dist=39613)	intergenic
chr1	155651346	T	C	10	4	5	2	10/10	N	YY1AP1	intronic
chr1	155653281	T	C	4	3	7	3	16/16	N	YY1AP1	intronic
chr1	155653284	T	C	5	2	9	2	16/16	N	YY1AP1	intronic
chr1	155654505	T	C	15	5	15	6	12/12	N	YY1AP1	intronic
chr1	155660220	A	G	10	2	8	2	17/17	N	DAP3	intronic
chr1	155696450	A	G	12	4	11	6	12/12	N	DAP3	intronic
chr1	155696451	A	G	13	2	14	3	12/12	N	DAP3	intronic
chr1	155696517	A	G	24	3	23	3	18/18	N	DAP3	intronic
chr1	155696533	A	G	21	4	18	5	23/23	N	DAP3	intronic
chr1	155696539	A	G	8	16	7	17	16/16	N	DAP3	intronic
chr1	155697135	A	G	32	13	36	5	16/16	N	DAP3	intronic
chr1	155702290	A	G	13	7	21	8	12/12	N	DAP3	intronic
chr1	155703676	A	G	23	13	21	21	11/11	N	DAP3	intronic
chr1	155703683	A	G	30	9	24	21	11/11	N	DAP3	intronic
chr1	155704057	A	G	21	15	19	16	31/31	N	DAP3	intronic
chr1	155704196	A	G	51	21	49	17	17/17	N	DAP3	intronic
chr1	155704215	A	G	47	15	47	14	12/12	N	DAP3	intronic
chr1	155705109	A	G	27	4	16	5	16/16	N	DAP3	intronic
chr1	155705930	A	G	11	3	9	2	10/10	N	DAP3	intronic
chr1	155706347	A	G	15	9	19	6	10/10	N	DAP3	intronic
chr1	155706374	A	G	19	5	12	5	10/10	N	DAP3	intronic
chr1	155720654	A	G	4	3	10	4	12/12	N	GON4L	intronic
chr1	155720655	A	G	4	3	4	9	12/12	N	GON4L	intronic
chr1	155720802	T	C	9	5	11	2	12/12	-	GON4L	intronic
chr1	155721098	T	C	8	3	6	3	14/14	-	GON4L	intronic
chr1	155721255	T	C	11	10	13	11	15/15	-	GON4L	intronic
chr1	155721261	T	C	14	8	19	3	15/15	-	GON4L	intronic
chr1	155724935	A	G	10	5	12	2	10/10	-	GON4L	intronic
chr1	155733631	A	G	0	2	0	3	11/11	-	GON4L	intronic
chr1	155734328	A	G	11	6	17	2	16/16	-	GON4L	UTR3
chr1	155734408	A	G	10	3	10	4	12/12	-	GON4L	UTR3
chr1	155734409	A	G	8	4	10	4	13/13	-	GON4L	UTR3
chr1	155877284	A	G	1	3	1	2	15/15	-	RIT1	intronic
chr1	155943927	A	G	11	2	9	2	12/12	-	ARHGEF2	intronic
chr1	156025894	A	G	8	5	12	2	11/11	+	MIR7851	ncRNA_intronic
chr1	156058988	A	G	6	2	9	4	18/18	+	MIR7851	ncRNA_intronic
chr1	156197551	A	G	8	2	2	2	15/15	+	PMF1,PMF1-BGLAP	intronic
chr1	156570137	A	G	11	2	7	2	12/12	-	GPATCH4	intronic
chr1	156704961	A	G	11	9	12	5	12/12	+	RRNAD1	intronic
chr1	156705027	A	G	20	10	22	6	15/15	+	RRNAD1	intronic
chr1	157680219	A	G	0	9	0	11	21/21	N	FCRL3(dist=9572),FCRL2(dist=35304)	intergenic
chr1	159996535	A	G	7	7	13	5	17/17	-	PIGM	downstream
chr1	159996536	A	G	6	8	12	6	14/14	-	PIGM	downstream
chr1	159996575	A	G	1	9	1	9	15/15	-	PIGM	downstream
chr1	159996861	T	C	13	7	18	10	10/10	N	PIGM	downstream
chr1	160112527	A	G	59	8	65	9	18/18	+	ATP1A2	UTR3
chr1	160225938	A	G	1	2	5	4	11/11	-	DCAF8	intronic
chr1	160958050	T	C	9	16	9	14	10/10	N	ITLN2(dist=33461),F11R(dist=6951)	intergenic
chr1	160958196	T	C	15	3	22	3	11/11	N	ITLN2(dist=33607),F11R(dist=6805)	intergenic
chr1	160959317	T	C	52	10	48	11	17/17	N	ITLN2(dist=34728),F11R(dist=5684)	intergenic
chr1	160959366	T	C	35	11	37	9	16/16	N	ITLN2(dist=34777),F11R(dist=5635)	intergenic
chr1	160959370	T	C	29	14	35	6	15/15	N	ITLN2(dist=34781),F11R(dist=5631)	intergenic
chr1	160959922	T	C	10	7	6	5	24/24	N	ITLN2(dist=35333),F11R(dist=5079)	intergenic
chr1	160960844	T	C	13	2	13	5	12/12	N	ITLN2(dist=36255),F11R(dist=4157)	intergenic
chr1	160961986	T	C	24	7	18	3	13/13	N	ITLN2(dist=37397),F11R(dist=3015)	intergenic
chr1	160962012	T	C	18	5	16	3	22/22	N	ITLN2(dist=37423),F11R(dist=2989)	intergenic
chr1	160962021	T	C	10	4	8	5	17/17	N	ITLN2(dist=37432),F11R(dist=2980)	intergenic
chr1	160962022	T	C	7	7	3	10	16/16	N	ITLN2(dist=37433),F11R(dist=2979)	intergenic
chr1	160962044	T	C	8	2	9	2	13/13	N	ITLN2(dist=37455),F11R(dist=2957)	intergenic
chr1	160962165	T	C	9	2	14	3	16/16	N	ITLN2(dist=37576),F11R(dist=2836)	intergenic
chr1	160962166	T	C	7	4	12	5	16/16	N	ITLN2(dist=37577),F11R(dist=2835)	intergenic
chr1	160966434	A	G	25	111	15	113	12/12	-	F11R	UTR3
chr1	160995649	A	G	13	3	5	2	11/11	-	F11R(dist=4516),TSTD1(dist=11773)	intergenic
chr1	160995715	A	G	4	3	3	2	11/11	-	F11R(dist=4582),TSTD1(dist=11707)	intergenic
chr1	161003573	A	G	6	3	3	6	14/14	-	F11R(dist=12440),TSTD1(dist=3849)	intergenic
chr1	161003578	A	G	6	3	7	2	12/12	-	F11R(dist=12445),TSTD1(dist=3844)	intergenic
chr1	161003605	A	G	1	5	2	5	10/10	-	F11R(dist=12472),TSTD1(dist=3817)	intergenic
chr1	161336681	T	C	30	4	33	9	11/11	-	C1orf192	intronic
chr1	161336767	T	C	26	12	28	12	15/15	-	C1orf192	intronic
chr1	161338766	A	G	47	6	34	6	13/13	+	C1orf192(dist=1093),FCGR2A(dist=136439)	intergenic
chr1	161340885	A	G	15	2	11	2	23/23	+	C1orf192(dist=3212),FCGR2A(dist=134320)	intergenic
chr1	165881551	A	G	4	3	7	4	10/10	N	UCK2	downstream
chr1	168180116	A	G	0	5	0	5	22/22	+	TIPRL(dist=8765),SFT2D2(dist=15139)	intergenic
chr1	168180131	A	G	0	5	0	5	12/12	+	TIPRL(dist=8780),SFT2D2(dist=15124)	intergenic
chr1	168218522	A	G	36	9	39	10	13/13	+	ANKRD36BP1(dist=1854),TBX19(dist=31756)	intergenic
chr1	168218543	A	G	28	11	26	14	11/11	+	ANKRD36BP1(dist=1875),TBX19(dist=31735)	intergenic
chr1	168220280	A	G	12	3	14	4	28/28	+	ANKRD36BP1(dist=3612),TBX19(dist=29998)	intergenic
chr1	168220475	A	G	60	13	57	18	13/13	+	ANKRD36BP1(dist=3807),TBX19(dist=29803)	intergenic
chr1	169820633	T	C	9	2	8	2	21/21	+	C1orf112	intronic
chr1	171453640	T	C	3	3	7	2	15/15	N	FMO4(dist=142417),PRRC2C(dist=1026)	intergenic
chr1	171453728	T	C	3	3	4	5	16/16	N	PRRC2C	upstream
chr1	173765073	T	C	38	6	36	11	10/10	N	KLHL20(dist=9233),CENPL(dist=3615)	intergenic
chr1	173765772	T	C	9	6	11	9	12/12	N	KLHL20(dist=9932),CENPL(dist=2916)	intergenic
chr1	173765851	T	C	10	6	14	8	16/16	N	KLHL20(dist=10011),CENPL(dist=2837)	intergenic
chr1	173765929	T	C	15	2	23	3	10/10	N	KLHL20(dist=10089),CENPL(dist=2759)	intergenic
chr1	173766243	T	C	24	4	36	7	14/14	N	KLHL20(dist=10403),CENPL(dist=2445)	intergenic
chr1	173766245	T	C	19	8	35	7	13/13	N	KLHL20(dist=10405),CENPL(dist=2443)	intergenic
chr1	173766259	T	C	25	3	40	6	14/14	N	KLHL20(dist=10419),CENPL(dist=2429)	intergenic
chr1	173769138	A	G	41	10	43	9	10/10	-	CENPL	UTR3
chr1	173828218	A	G	12	3	20	4	10/10	N	DARS2	downstream
chr1	173828857	A	G	11	2	10	3	18/18	N	DARS2(dist=1175),GAS5-AS1(dist=3529)	intergenic
chr1	173828912	A	G	10	2	12	6	13/13	N	DARS2(dist=1230),GAS5-AS1(dist=3474)	intergenic
chr1	173831833	T	C	3	3	8	3	10/10	N	GAS5-AS1	upstream
chr1	174954365	A	G	10	3	4	3	15/15	+	RABGAP1L	intronic
chr1	178004664	A	G	5	2	3	2	11/11	-	LOC730102	ncRNA_intronic
chr1	178005106	A	G	1	4	0	5	10/10	-	LOC730102	ncRNA_intronic
chr1	178005119	A	G	2	3	2	3	13/13	-	LOC730102	ncRNA_intronic
chr1	179042905	A	G	67	8	62	15	15/15	+	FAM20B	UTR3
chr1	179044092	A	G	28	4	30	7	14/14	+	FAM20B	UTR3
chr1	179044100	A	G	20	8	16	14	12/12	+	FAM20B	UTR3
chr1	179044110	A	G	22	5	25	4	11/11	+	FAM20B	UTR3
chr1	179044180	A	G	4	8	2	10	12/12	+	FAM20B	UTR3
chr1	179044206	A	G	5	6	7	6	11/11	+	FAM20B	UTR3
chr1	179044216	A	G	4	8	6	6	11/11	+	FAM20B	UTR3
chr1	179046342	A	G	0	3	4	2	10/10	N	FAM20B	downstream
chr1	179818474	A	G	1	2	1	5	14/14	-	TOR1AIP2	intronic
chr1	179829028	A	G	21	7	18	6	10/10	-	TOR1AIP2	UTR3
chr1	179829190	A	G	1	7	2	5	10/10	-	TOR1AIP2	UTR3
chr1	179829584	A	G	2	5	4	4	13/13	-	TOR1AIP2	UTR3
chr1	179829595	A	G	6	2	5	3	14/14	-	TOR1AIP2	UTR3
chr1	179889528	A	G	17	4	29	4	13/13	N	TOR1AIP1	downstream
chr1	180253610	A	G	17	2	6	3	27/27	-	LHX4(dist=9422),ACBD6(dist=3742)	intergenic
chr1	180253615	A	G	17	3	4	4	21/21	-	LHX4(dist=9427),ACBD6(dist=3737)	intergenic
chr1	180253619	A	G	5	13	4	3	28/28	-	LHX4(dist=9431),ACBD6(dist=3733)	intergenic
chr1	180254266	A	G	8	2	3	4	11/11	-	LHX4(dist=10078),ACBD6(dist=3086)	intergenic
chr1	182833416	A	G	0	4	2	4	11/11	+	DHX9	intronic
chr1	184761188	A	G	33	7	45	13	10/10	-	FAM129A	UTR3
chr1	184761274	A	G	24	8	38	11	15/15	-	FAM129A	UTR3
chr1	184761350	A	G	29	7	42	5	12/12	-	FAM129A	UTR3
chr1	195779435	T	C	11	3	28	4	10/10	N	NONE(dist=NONE),KCNT2(dist=415475)	intergenic
chr1	195779656	T	C	9	7	16	6	12/12	N	NONE(dist=NONE),KCNT2(dist=415254)	intergenic
chr1	200384083	A	G	20	5	15	5	15/15	+	ZNF281(dist=4897),KIF14(dist=136542)	intergenic
chr1	200384096	A	G	21	3	17	2	14/14	+	ZNF281(dist=4910),KIF14(dist=136529)	intergenic
chr1	200387540	A	G	4	6	2	4	13/13	+	ZNF281(dist=8354),KIF14(dist=133085)	intergenic
chr1	200387574	A	G	16	2	2	3	12/12	+	ZNF281(dist=8388),KIF14(dist=133051)	intergenic
chr1	200388767	A	G	12	2	6	4	10/10	+	ZNF281(dist=9581),KIF14(dist=131858)	intergenic
chr1	200389450	A	G	4	2	8	3	13/13	+	ZNF281(dist=10264),KIF14(dist=131175)	intergenic
chr1	200389835	A	G	4	3	5	3	14/14	+	ZNF281(dist=10649),KIF14(dist=130790)	intergenic
chr1	200390549	A	G	4	2	6	4	13/13	+	ZNF281(dist=11363),KIF14(dist=130076)	intergenic
chr1	200395062	A	G	4	2	6	3	30/30	+	ZNF281(dist=15876),KIF14(dist=125563)	intergenic
chr1	200395892	A	G	10	6	10	3	10/10	+	ZNF281(dist=16706),KIF14(dist=124733)	intergenic
chr1	200395897	A	G	11	3	14	2	10/10	+	ZNF281(dist=16711),KIF14(dist=124728)	intergenic
chr1	200395898	A	G	5	7	8	5	10/10	+	ZNF281(dist=16712),KIF14(dist=124727)	intergenic
chr1	200397294	A	G	17	4	13	5	17/17	+	ZNF281(dist=18108),KIF14(dist=123331)	intergenic
chr1	200398316	A	G	11	3	8	3	19/19	+	ZNF281(dist=19130),KIF14(dist=122309)	intergenic
chr1	200398585	A	G	22	6	20	5	21/21	+	ZNF281(dist=19399),KIF14(dist=122040)	intergenic
chr1	200400237	A	G	13	3	6	2	16/16	+	ZNF281(dist=21051),KIF14(dist=120388)	intergenic
chr1	200400249	A	G	12	5	6	2	14/14	+	ZNF281(dist=21063),KIF14(dist=120376)	intergenic
chr1	200400347	A	G	5	7	5	4	25/25	+	ZNF281(dist=21161),KIF14(dist=120278)	intergenic
chr1	200401146	A	G	15	2	14	2	12/12	+	ZNF281(dist=21960),KIF14(dist=119479)	intergenic
chr1	200401174	A	G	16	3	16	2	10/10	+	ZNF281(dist=21988),KIF14(dist=119451)	intergenic
chr1	200401240	A	G	13	2	6	2	11/11	+	ZNF281(dist=22054),KIF14(dist=119385)	intergenic
chr1	200401468	A	G	5	5	5	3	19/19	+	ZNF281(dist=22282),KIF14(dist=119157)	intergenic
chr1	200401613	A	G	4	11	3	3	21/22	+	ZNF281(dist=22427),KIF14(dist=119012)	intergenic
chr1	200401619	A	G	13	2	5	2	20/20	+	ZNF281(dist=22433),KIF14(dist=119006)	intergenic
chr1	200402700	A	G	4	3	6	5	26/26	+	ZNF281(dist=23514),KIF14(dist=117925)	intergenic
chr1	200412716	A	G	2	3	2	3	16/16	+	ZNF281(dist=33530),KIF14(dist=107909)	intergenic
chr1	200413802	A	G	14	2	20	5	19/19	+	ZNF281(dist=34616),KIF14(dist=106823)	intergenic
chr1	200413812	A	G	12	4	17	5	21/21	+	ZNF281(dist=34626),KIF14(dist=106813)	intergenic
chr1	200413819	A	G	14	2	20	3	24/24	+	ZNF281(dist=34633),KIF14(dist=106806)	intergenic
chr1	200446150	A	G	15	7	12	8	17/17	+	ZNF281(dist=66964),KIF14(dist=74475)	intergenic
chr1	200446708	A	G	18	9	24	10	11/11	+	ZNF281(dist=67522),KIF14(dist=73917)	intergenic
chr1	200454564	A	G	2	5	7	3	11/11	N	ZNF281(dist=75378),KIF14(dist=66061)	intergenic
chr1	200454565	A	G	2	5	6	4	12/12	N	ZNF281(dist=75379),KIF14(dist=66060)	intergenic
chr1	200454569	A	G	3	4	6	2	12/12	N	ZNF281(dist=75383),KIF14(dist=66056)	intergenic
chr1	200454761	A	G	9	4	14	5	32/32	N	ZNF281(dist=75575),KIF14(dist=65864)	intergenic
chr1	200454787	A	G	9	2	14	2	25/25	N	ZNF281(dist=75601),KIF14(dist=65838)	intergenic
chr1	200627827	A	G	4	3	3	7	10/10	-	DDX59	intronic
chr1	200833191	T	C	0	4	0	6	25/25	+	CAMSAP2(dist=3360),GPR25(dist=8892)	intergenic
chr1	200833221	A	G	2	4	2	4	35/35	+	CAMSAP2(dist=3390),GPR25(dist=8862)	intergenic
chr1	200833235	T	C	2	4	2	3	37/37	+	CAMSAP2(dist=3404),GPR25(dist=8848)	intergenic
chr1	201929266	A	G	3	7	5	3	17/17	+	TIMM17A	intronic
chr1	201929407	A	G	15	4	11	2	11/11	+	TIMM17A	intronic
chr1	201930080	A	G	19	4	8	3	13/13	+	TIMM17A	intronic
chr1	201930242	A	G	8	3	4	3	14/14	+	TIMM17A	intronic
chr1	201930718	A	G	17	11	31	7	19/19	+	TIMM17A	intronic
chr1	201961351	A	G	13	8	19	6	16/16	+	RNPEP	intronic
chr1	202108871	A	G	21	7	22	6	18/18	-	ARL8A	intronic
chr1	202722936	A	G	2	4	1	2	15/15	-	KDM5B	intronic
chr1	202764300	A	G	3	2	3	2	12/12	-	KDM5B	intronic
chr1	202820488	A	G	31	6	25	5	21/21	-	LOC641515(dist=25067),RP11-480I12.7(dist=10394)	intergenic
chr1	202820555	A	G	19	6	16	4	14/14	-	LOC641515(dist=25134),RP11-480I12.7(dist=10327)	intergenic
chr1	202820557	A	G	17	9	11	9	14/14	-	LOC641515(dist=25136),RP11-480I12.7(dist=10325)	intergenic
chr1	202820575	A	G	14	8	17	3	12/12	-	LOC641515(dist=25154),RP11-480I12.7(dist=10307)	intergenic
chr1	202820611	A	G	11	4	11	2	22/22	-	LOC641515(dist=25190),RP11-480I12.7(dist=10271)	intergenic
chr1	202820637	A	G	8	5	12	4	15/15	-	LOC641515(dist=25216),RP11-480I12.7(dist=10245)	intergenic
chr1	202820640	A	G	13	2	14	3	14/14	-	LOC641515(dist=25219),RP11-480I12.7(dist=10242)	intergenic
chr1	202820647	A	G	15	3	15	4	14/14	-	LOC641515(dist=25226),RP11-480I12.7(dist=10235)	intergenic
chr1	202821374	A	G	52	7	45	8	26/26	-	LOC641515(dist=25953),RP11-480I12.7(dist=9508)	intergenic
chr1	202845068	A	G	24	3	30	4	16/16	N	RP11-480I12.7	downstream
chr1	202845075	A	G	12	13	13	19	16/16	N	RP11-480I12.7	downstream
chr1	202845232	A	G	3	8	7	6	19/19	N	RP11-480I12.7	downstream
chr1	202846015	A	G	7	3	9	3	10/10	N	RP11-480I12.7(dist=1646),RABIF(dist=1395)	intergenic
chr1	202846141	T	C	14	3	12	2	12/12	N	RP11-480I12.7(dist=1772),RABIF(dist=1269)	intergenic
chr1	202982848	A	G	1	2	1	2	13/13	+	TMEM183A,TMEM183B	intronic
chr1	203824193	A	G	3	4	4	4	16/16	N	ZC3H11A	downstream
chr1	203824194	A	G	3	4	4	4	16/16	N	ZC3H11A	downstream
chr1	204090448	A	G	13	2	12	2	10/10	+	SOX13	intronic
chr1	204503728	A	G	10	6	13	6	12/12	+	MDM4	intronic
chr1	204524866	A	G	14	3	22	3	12/12	+	MDM4	UTR3
chr1	205303194	T	C	4	2	4	2	11/11	N	NUAK2(dist=12311),KLHDC8A(dist=1999)	intergenic
chr1	205436616	A	G	3	2	1	2	12/12	+	BLACAT1(dist=11402),CDK18(dist=37068)	intergenic
chr1	205436635	A	G	1	2	0	3	15/15	+	BLACAT1(dist=11421),CDK18(dist=37049)	intergenic
chr1	205566655	T	C	10	7	10	3	11/11	+	MFSD4	intronic
chr1	205698978	A	G	4	2	1	2	25/25	-	NUCKS1	intronic
chr1	207232029	A	G	1	2	4	3	10/10	+	PFKFB2	intronic
chr1	207942472	A	G	0	14	1	14	16/16	+	CD46	intronic
chr1	207942476	A	G	10	4	11	2	14/14	+	CD46	intronic
chr1	207942483	A	G	10	4	16	2	15/15	+	CD46	intronic
chr1	211437348	A	G	7	3	3	4	12/12	+	RCOR3	intronic
chr1	211437955	A	G	6	2	2	4	24/24	+	RCOR3	intronic
chr1	211437970	A	G	2	4	1	5	24/24	+	RCOR3	intronic
chr1	211437971	A	G	3	2	1	5	24/24	+	RCOR3	intronic
chr1	211522277	A	G	2	2	2	4	22/22	+	TRAF5	intronic
chr1	211607676	A	G	0	6	6	7	21/21	N	LINC00467(dist=1799),RD3(dist=42188)	intergenic
chr1	211608196	A	G	0	6	1	6	11/11	N	LINC00467(dist=2319),RD3(dist=41668)	intergenic
chr1	211608214	A	G	1	8	0	7	12/12	N	LINC00467(dist=2337),RD3(dist=41650)	intergenic
chr1	211608223	A	G	0	8	1	5	12/12	N	LINC00467(dist=2346),RD3(dist=41641)	intergenic
chr1	212531420	T	C	1	2	1	2	33/33	+	PPP2R5A	intronic
chr1	212904663	A	G	14	4	15	2	15/15	-	NSL1	UTR3
chr1	212977285	A	G	1	3	2	2	17/17	+	TATDN3	intronic
chr1	213059582	A	G	20	4	17	2	13/13	+	FLVCR1	intronic
chr1	213060043	A	G	55	10	56	7	10/10	+	FLVCR1	intronic
chr1	213060063	A	G	37	25	48	16	13/13	+	FLVCR1	intronic
chr1	213060067	A	G	31	36	31	33	13/13	+	FLVCR1	intronic
chr1	213076011	T	C	3	2	3	2	25/25	N	FLVCR1(dist=3306),VASH2(dist=47876)	intergenic
chr1	213076012	T	C	3	3	3	2	23/23	N	FLVCR1(dist=3307),VASH2(dist=47875)	intergenic
chr1	213140139	A	G	11	14	20	17	19/19	+	VASH2	intronic
chr1	213140199	A	G	20	7	22	3	32/32	+	VASH2	intronic
chr1	213140209	A	G	13	11	7	11	27/27	+	VASH2	intronic
chr1	213144007	A	G	12	31	5	31	24/24	+	VASH2	intronic
chr1	214529234	A	G	42	44	47	29	19/19	-	PTPN14	UTR3
chr1	214529725	A	G	27	37	37	37	14/14	-	PTPN14	UTR3
chr1	214529740	A	G	46	19	48	23	19/19	-	PTPN14	UTR3
chr1	215786613	A	G	6	2	1	2	19/19	+	KCTD3	intronic
chr1	217777037	A	G	14	3	7	7	11/11	-	GPATCH2	intronic
chr1	217777053	A	G	15	2	15	4	12/12	-	GPATCH2	intronic
chr1	217777063	A	G	9	11	8	11	17/17	-	GPATCH2	intronic
chr1	217777067	A	G	17	2	17	3	17/17	-	GPATCH2	intronic
chr1	217777093	A	G	8	2	10	4	25/25	-	GPATCH2	intronic
chr1	217777144	A	G	8	5	9	5	11/11	-	GPATCH2	intronic
chr1	220231263	T	C	22	34	24	33	12/12	N	BPNT1	ncRNA_UTR3
chr1	220231275	T	C	27	25	29	22	14/14	N	BPNT1	ncRNA_UTR3
chr1	220231276	T	C	41	12	43	8	14/14	N	BPNT1	ncRNA_UTR3
chr1	220231330	T	C	8	31	5	30	10/10	N	BPNT1	ncRNA_UTR3
chr1	220231982	T	C	55	15	55	18	10/10	N	BPNT1	ncRNA_UTR3
chr1	220982921	A	G	7	2	5	2	16/16	+	MARC1	intronic
chr1	220988046	A	G	20	10	21	15	17/17	N	MARC1	downstream
chr1	220991127	A	G	9	9	18	23	12/12	N	MARC1(dist=3386),HLA-AS1(dist=14978)	intergenic
chr1	223189452	T	C	15	15	16	12	10/10	N	DISP1(dist=10115),TLR5(dist=93296)	intergenic
chr1	223189453	T	C	16	15	15	14	12/12	N	DISP1(dist=10116),TLR5(dist=93295)	intergenic
chr1	223189461	T	C	25	7	21	11	13/13	N	DISP1(dist=10124),TLR5(dist=93287)	intergenic
chr1	223223603	A	G	10	4	16	3	19/19	N	DISP1(dist=44266),TLR5(dist=59145)	intergenic
chr1	224159424	T	C	6	3	4	5	22/22	N	TP53BP2(dist=125750),FBXO28(dist=142365)	intergenic
chr1	224373930	A	G	4	2	5	3	10/10	+	DEGS1	intronic
chr1	224443384	A	G	2	2	6	2	10/10	-	NVL	intronic
chr1	224449606	A	G	18	3	13	2	20/20	-	NVL	intronic
chr1	224457590	A	G	8	4	5	3	20/20	-	NVL	intronic
chr1	224577907	A	G	24	3	9	3	22/22	-	WDR26	intronic
chr1	224577914	A	G	23	5	9	5	24/24	-	WDR26	intronic
chr1	224579366	A	G	18	8	15	10	31/31	-	WDR26	intronic
chr1	224599486	A	G	11	7	12	6	28/28	-	WDR26	intronic
chr1	225678911	A	G	16	8	15	4	22/22	-	ENAH	UTR3
chr1	225751915	A	G	4	2	3	3	19/19	-	ENAH	intronic
chr1	225972319	A	G	9	2	3	2	18/18	+	SRP9	intronic
chr1	225972326	A	G	6	5	3	2	14/14	+	SRP9	intronic
chr1	225972327	A	G	8	3	3	2	16/16	+	SRP9	intronic
chr1	225974746	A	G	7	12	9	12	18/18	+	SRP9	intronic
chr1	225974748	A	G	7	12	10	13	15/15	+	SRP9	intronic
chr1	225975053	A	G	9	3	9	3	14/14	+	SRP9	intronic
chr1	225975976	A	G	34	19	33	13	18/18	+	SRP9	intronic
chr1	225975990	A	G	49	9	41	8	18/18	+	SRP9	intronic
chr1	225976051	A	G	4	50	3	42	10/10	+	SRP9	intronic
chr1	225976193	A	G	13	13	18	20	15/15	+	SRP9	intronic
chr1	225976198	A	G	23	5	32	9	19/19	+	SRP9	intronic
chr1	226050846	A	G	15	2	11	2	18/18	-	TMEM63A	intronic
chr1	226052779	A	G	5	7	6	2	21/21	-	TMEM63A	intronic
chr1	226057452	A	G	7	3	10	2	13/13	-	TMEM63A	intronic
chr1	226331249	T	C	2	3	6	3	11/11	N	H3F3A(dist=71546),ACBD3(dist=1131)	intergenic
chr1	226547405	T	C	6	2	8	2	10/10	N	PARP1	downstream
chr1	228445777	A	G	7	4	14	4	15/15	+	OBSCN	intronic
chr1	228445811	A	G	8	2	9	9	18/18	+	OBSCN	intronic
chr1	228453532	A	G	3	6	3	5	16/16	+	OBSCN	intronic
chr1	228599211	T	C	3	6	4	5	20/20	-	TRIM17	intronic
chr1	229403614	A	G	4	2	8	2	13/13	-	RHOU(dist=521198),RAB4A(dist=3195)	intergenic
chr1	229403622	A	G	0	5	6	4	13/13	-	RHOU(dist=521206),RAB4A(dist=3187)	intergenic
chr1	229442729	A	G	11	6	8	5	12/12	N	RAB4A(dist=1089),CCSAP(dist=14023)	intergenic
chr1	229586738	A	G	11	2	11	2	21/21	-	NUP133	intronic
chr1	229625051	A	G	4	2	1	5	25/25	-	NUP133	intronic
chr1	229634784	A	G	2	8	5	4	30/30	-	NUP133	intronic
chr1	231466398	T	C	1	6	0	7	11/11	N	GNPAT(dist=52679),EXOC8(dist=2084)	intergenic
chr1	231466770	T	C	9	4	8	4	11/11	N	GNPAT(dist=53051),EXOC8(dist=1712)	intergenic
chr1	231661618	A	G	2	3	2	4	15/15	-	SNRPD2P2(dist=49347),TSNAX-DISC1(dist=2781)	intergenic
chr1	232339692	A	G	5	6	2	3	17/17	N	TSNAX-DISC1(dist=162673),SIPA1L2(dist=194020)	intergenic
chr1	232339693	A	G	5	6	3	2	20/20	N	TSNAX-DISC1(dist=162674),SIPA1L2(dist=194019)	intergenic
chr1	233095863	A	G	3	7	2	2	13/13	+	NTPCR	intronic
chr1	233193381	A	G	11	13	17	6	10/10	-	PCNXL2	intronic
chr1	233193501	A	G	12	3	13	2	12/12	-	PCNXL2	intronic
chr1	233193506	A	G	13	5	10	3	12/12	-	PCNXL2	intronic
chr1	233194523	A	G	31	8	30	7	19/19	-	PCNXL2	intronic
chr1	233247252	A	G	3	2	2	2	28/28	-	PCNXL2	intronic
chr1	235270058	T	C	14	2	13	3	13/13	N	LINC01132(dist=402668),TOMM20(dist=2600)	intergenic
chr1	235296604	A	G	7	2	9	4	10/10	-	RBM34	intronic
chr1	235343273	A	G	1	2	2	2	12/12	-	ARID4B	intronic
chr1	235641466	A	G	5	2	3	2	10/10	-	B3GALNT2	intronic
chr1	235648758	A	G	11	3	8	2	11/11	-	B3GALNT2	intronic
chr1	235649298	A	G	10	2	11	2	17/17	-	B3GALNT2	intronic
chr1	235649324	A	G	8	8	10	6	25/25	-	B3GALNT2	intronic
chr1	235652287	A	G	4	7	4	3	11/11	-	B3GALNT2	intronic
chr1	236732627	A	G	4	2	2	2	13/13	-	HEATR1	intronic
chr1	236764644	A	G	6	2	4	2	11/11	-	HEATR1	intronic
chr1	236764668	A	G	5	2	6	2	14/14	-	HEATR1	intronic
chr1	242076454	A	G	3	8	1	3	11/11	N	EXO1(dist=23213),MAP1LC3C(dist=82338)	intergenic
chr1	242076459	A	G	6	5	2	3	10/10	N	EXO1(dist=23218),MAP1LC3C(dist=82333)	intergenic
chr1	242077010	A	G	0	3	0	4	12/12	N	EXO1(dist=23769),MAP1LC3C(dist=81782)	intergenic
chr1	244584260	A	G	17	7	13	20	15/15	-	ADSS	intronic
chr1	244585115	A	G	1	2	0	5	11/11	-	ADSS	intronic
chr1	246823786	A	G	1	3	2	7	24/24	+	CNST	intronic
chr1	247099142	T	C	8	3	5	2	13/13	N	AHCTF1(dist=4416),ZNF695(dist=9707)	intergenic
chr1	247106455	T	C	9	3	4	3	25/25	N	AHCTF1(dist=11729),ZNF695(dist=2394)	intergenic
chr1	247106787	T	C	26	3	17	8	15/15	N	AHCTF1(dist=12061),ZNF695(dist=2062)	intergenic
chr1	247108231	T	C	27	12	25	13	10/10	N	ZNF670-ZNF695,ZNF695	downstream
chr1	247108367	T	C	29	5	28	4	11/11	N	ZNF670-ZNF695,ZNF695	downstream
chr1	247143795	A	G	11	6	13	8	10/10	-	ZNF670-ZNF695	ncRNA_intronic
chr1	247143856	A	G	4	10	1	12	15/15	-	ZNF670-ZNF695	ncRNA_intronic
chr1	247143857	A	G	10	4	11	2	15/15	-	ZNF670-ZNF695	ncRNA_intronic
chr1	247145463	A	G	11	9	14	4	13/13	-	ZNF670-ZNF695	ncRNA_intronic
chr1	247297160	T	C	3	2	2	2	13/13	-	ZNF124	intronic
chr1	247459853	T	C	1	2	0	3	34/34	N	VN1R5(dist=39406),ZNF496(dist=3769)	intergenic
chr1	247465922	A	G	6	3	9	2	17/17	-	ZNF496	intronic
chr1	247468490	A	G	29	5	31	5	16/16	-	ZNF496	intronic
chr1	247469560	A	G	11	5	13	12	22/22	-	ZNF496	intronic
chr1	247469590	A	G	16	2	20	9	19/19	-	ZNF496	intronic
chr1	247482422	A	G	4	2	3	2	14/14	-	ZNF496	intronic
chr1	247508082	A	G	10	3	12	2	12/12	N	ZNF496(dist=13037),NLRP3(dist=71376)	intergenic
chr1	247508117	A	G	5	5	5	7	15/15	N	ZNF496(dist=13072),NLRP3(dist=71341)	intergenic
chr1	247508120	A	G	6	3	5	7	15/15	N	ZNF496(dist=13075),NLRP3(dist=71338)	intergenic
chr1	247508195	A	G	7	13	5	13	16/16	N	ZNF496(dist=13150),NLRP3(dist=71263)	intergenic
chr10	1023218	A	G	2	5	2	4	15/15	-	LARP4B(dist=45573),GTPBP4(dist=11131)	intergenic
chr10	5764382	A	G	4	4	5	2	11/11	N	FAM208B	intronic
chr10	5846160	A	G	10	7	12	3	14/14	-	GDI2	intronic
chr10	5929430	A	G	2	2	1	2	20/20	-	ANKRD16	intronic
chr10	6461775	T	C	5	4	7	3	14/14	N	RP11-563J2.2(dist=83838),PRKCQ(dist=7330)	intergenic
chr10	6463212	T	C	3	2	5	2	20/20	N	RP11-563J2.2(dist=85275),PRKCQ(dist=5893)	intergenic
chr10	6463255	T	C	4	2	5	3	16/16	N	RP11-563J2.2(dist=85318),PRKCQ(dist=5850)	intergenic
chr10	12049974	A	G	2	2	1	2	17/17	-	UPF2	intronic
chr10	12113761	A	G	7	6	6	4	11/11	+	DHTKD1	intronic
chr10	12155297	A	G	13	2	8	4	10/10	+	DHTKD1	intronic
chr10	12166187	A	G	6	12	8	7	18/18	N	DHTKD1	downstream
chr10	12166882	A	G	16	4	20	3	11/11	N	DHTKD1(dist=1655),SEC61A2(dist=4758)	intergenic
chr10	12166889	A	G	15	5	20	3	11/11	N	DHTKD1(dist=1662),SEC61A2(dist=4751)	intergenic
chr10	12193411	A	G	14	4	9	2	13/13	+	SEC61A2	intronic
chr10	12224097	A	G	5	2	2	6	16/16	-	NUDT5	intronic
chr10	13333738	A	G	10	2	7	3	15/15	-	PHYH	intronic
chr10	13362789	A	G	21	4	12	2	13/13	-	SEPHS1	intronic
chr10	13366732	A	G	23	3	14	5	18/18	-	SEPHS1	intronic
chr10	13368602	A	G	10	3	14	2	23/23	-	SEPHS1	intronic
chr10	13368608	A	G	11	2	10	2	32/32	-	SEPHS1	intronic
chr10	13368671	A	G	12	4	6	8	12/12	-	SEPHS1	intronic
chr10	13368742	A	G	7	3	9	5	19/19	-	SEPHS1	intronic
chr10	13368812	A	G	1	3	1	7	26/26	-	SEPHS1	intronic
chr10	13384814	A	G	6	19	6	13	10/10	-	SEPHS1	intronic
chr10	14558991	T	C	0	2	2	2	10/10	N	MIR1265(dist=80331),FAM107B(dist=1565)	intergenic
chr10	14947715	T	C	7	10	11	4	15/15	-	SUV39H2(dist=1411),DCLRE1C(dist=1156)	intergenic
chr10	14947902	T	C	29	4	33	4	19/19	-	DCLRE1C	downstream
chr10	15117710	A	G	26	10	31	17	22/22	-	ACBD7	UTR3
chr10	15117886	A	G	30	10	24	9	19/19	-	ACBD7	UTR3
chr10	15117910	A	G	34	5	27	5	19/19	-	ACBD7	UTR3
chr10	15117929	A	G	25	3	17	3	15/15	-	ACBD7	UTR3
chr10	15118748	A	G	5	14	4	14	13/13	-	ACBD7	UTR3
chr10	15118769	A	G	19	9	21	4	20/20	-	ACBD7	UTR3
chr10	15148273	T	C	5	7	6	5	18/18	N	NMT2	UTR3
chr10	15150385	T	C	21	3	16	2	10/10	N	NMT2	UTR3
chr10	15306773	A	G	0	3	1	2	12/12	-	FAM171A1	intronic
chr10	17268591	A	G	0	3	0	2	17/17	-	VIM-AS1	ncRNA_intronic
chr10	17728573	A	G	3	3	2	3	18/18	+	STAM	intronic
chr10	17728650	A	G	4	4	2	4	25/25	+	STAM	intronic
chr10	17729377	A	G	5	7	2	2	15/15	+	STAM	intronic
chr10	18825463	T	C	1	3	3	3	14/14	N	CACNB2	intronic
chr10	18825486	T	C	1	4	1	4	14/14	N	CACNB2	intronic
chr10	20539077	A	G	8	5	8	6	11/11	+	PLXDC2	intronic
chr10	20573215	A	G	25	8	27	8	13/13	N	PLXDC2	UTR3
chr10	20575693	A	G	50	10	53	14	19/19	N	PLXDC2	UTR3
chr10	20575833	A	G	43	14	49	12	10/10	N	PLXDC2	UTR3
chr10	21548108	T	C	9	3	4	7	15/15	N	NEBL-AS1(dist=84256),CASC10(dist=235313)	intergenic
chr10	21774475	T	C	3	2	3	3	21/21	N	NEBL-AS1(dist=310623),CASC10(dist=8946)	intergenic
chr10	21774476	T	C	3	2	4	2	21/21	N	NEBL-AS1(dist=310624),CASC10(dist=8945)	intergenic
chr10	21774517	T	C	2	4	5	2	10/10	N	NEBL-AS1(dist=310665),CASC10(dist=8904)	intergenic
chr10	21774724	T	C	1	2	3	2	12/12	N	NEBL-AS1(dist=310872),CASC10(dist=8697)	intergenic
chr10	21776503	T	C	5	5	3	2	26/26	N	NEBL-AS1(dist=312651),CASC10(dist=6918)	intergenic
chr10	21777434	T	C	5	4	1	2	25/25	N	NEBL-AS1(dist=313582),CASC10(dist=5987)	intergenic
chr10	21778330	T	C	16	7	7	4	19/19	N	NEBL-AS1(dist=314478),CASC10(dist=5091)	intergenic
chr10	27050070	A	G	1	8	2	5	12/12	-	ABI1	intronic
chr10	27050146	A	G	10	5	2	8	12/12	-	ABI1	intronic
chr10	27248664	T	C	5	3	5	2	14/14	N	LINC00202-1(dist=17734),ANKRD26(dist=44381)	intergenic
chr10	27253004	T	C	1	4	3	2	14/14	N	LINC00202-1(dist=22074),ANKRD26(dist=40041)	intergenic
chr10	27398012	T	C	8	2	6	2	10/10	N	ANKRD26(dist=8585),YME1L1(dist=1028)	intergenic
chr10	27398013	T	C	8	3	6	2	11/11	N	ANKRD26(dist=8586),YME1L1(dist=1027)	intergenic
chr10	27471582	A	G	13	8	11	9	14/14	+	MASTL	intronic
chr10	27471856	T	C	19	3	20	3	18/18	+	MASTL	intronic
chr10	27472705	A	G	6	4	11	6	11/11	+	MASTL	intronic
chr10	27492174	A	G	3	5	2	6	32/32	-	ACBD5	intronic
chr10	28810101	T	C	4	2	5	2	17/17	-	WAC-AS1	ncRNA_exonic
chr10	28814524	A	G	23	12	25	5	15/15	-	WAC-AS1	ncRNA_intronic
chr10	28814615	A	G	14	14	8	14	10/10	-	WAC-AS1	ncRNA_intronic
chr10	28814655	A	G	17	13	11	13	21/21	-	WAC-AS1	ncRNA_intronic
chr10	28898144	A	G	12	2	4	3	12/12	+	WAC	intronic
chr10	30597758	T	C	4	3	1	2	10/10	N	MTPAP	downstream
chr10	30600679	A	G	13	2	15	12	10/10	-	MTPAP	UTR3
chr10	35611966	T	C	3	3	4	3	14/14	N	CCNY	intronic
chr10	35611991	T	C	0	2	3	3	12/12	N	CCNY	intronic
chr10	35614534	T	C	7	2	6	2	11/11	N	CCNY	intronic
chr10	35615803	T	C	12	3	11	3	12/12	N	CCNY	intronic
chr10	42828584	A	G	6	2	4	3	15/15	-	LOC441666	ncRNA_exonic
chr10	43011705	A	G	31	5	32	6	13/13	-	ZNF37BP	ncRNA_exonic
chr10	43013321	A	G	35	5	27	4	25/25	-	ZNF37BP	ncRNA_exonic
chr10	43013372	A	G	35	4	17	6	20/20	-	ZNF37BP	ncRNA_exonic
chr10	43013377	A	G	27	6	15	3	17/17	-	ZNF37BP	ncRNA_exonic
chr10	43013387	A	G	3	22	1	15	16/16	-	ZNF37BP	ncRNA_exonic
chr10	43013520	A	G	19	7	10	10	10/10	-	ZNF37BP	ncRNA_exonic
chr10	43014216	A	G	8	4	15	5	17/17	-	ZNF37BP	ncRNA_exonic
chr10	43014222	A	G	6	7	9	11	12/12	-	ZNF37BP	ncRNA_exonic
chr10	43014231	A	G	3	8	1	15	11/11	-	ZNF37BP	ncRNA_exonic
chr10	43014232	A	G	2	9	3	14	11/11	-	ZNF37BP	ncRNA_exonic
chr10	44050343	T	C	4	2	5	6	19/19	N	ZNF487(dist=72336),ZNF239(dist=1450)	intergenic
chr10	46219863	T	C	0	2	0	2	10/10	N	ZFAND4(dist=51602),FAM21C(dist=2785)	intergenic
chr10	46223520	A	G	4	3	2	2	15/15	+	FAM21C	intronic
chr10	46223925	A	G	3	2	1	7	14/14	+	FAM21C	intronic
chr10	46956804	A	G	11	4	8	3	19/19	N	SYT15	intronic
chr10	48925265	A	G	7	11	9	9	20/20	-	FRMPD2P1(dist=62577),BMS1P5(dist=2109)	intergenic
chr10	48925274	A	G	12	4	15	2	19/19	-	FRMPD2P1(dist=62586),BMS1P5(dist=2100)	intergenic
chr10	51587986	T	C	7	2	7	4	17/17	N	NCOA4	intronic
chr10	51587998	T	C	8	2	11	3	13/13	N	NCOA4	intronic
chr10	51726813	A	G	2	4	1	7	17/17	N	TIMM23(dist=103427),AGAP6(dist=21265)	intergenic
chr10	51726819	A	G	4	2	4	4	14/14	N	TIMM23(dist=103433),AGAP6(dist=21259)	intergenic
chr10	51728340	A	G	6	3	6	3	22/23	N	TIMM23(dist=104954),AGAP6(dist=19738)	intergenic
chr10	51728375	A	G	4	4	6	3	15/15	N	TIMM23(dist=104989),AGAP6(dist=19703)	intergenic
chr10	51745726	A	G	13	3	8	3	25/25	N	TIMM23(dist=122340),AGAP6(dist=2352)	intergenic
chr10	53786547	T	C	3	2	1	3	12/12	+	PRKG1	intronic
chr10	53787816	T	C	6	4	1	2	28/28	+	PRKG1	intronic
chr10	54718045	T	C	9	10	0	4	18/18	N	MBL2(dist=186585),PCDH15(dist=844488)	intergenic
chr10	54718200	T	C	4	6	4	3	22/22	N	MBL2(dist=186740),PCDH15(dist=844333)	intergenic
chr10	54722425	T	C	26	3	21	3	10/10	N	MBL2(dist=190965),PCDH15(dist=840108)	intergenic
chr10	54723860	T	C	16	10	21	4	16/16	N	MBL2(dist=192400),PCDH15(dist=838673)	intergenic
chr10	54723911	T	C	15	8	22	5	12/12	N	MBL2(dist=192451),PCDH15(dist=838622)	intergenic
chr10	54723924	T	C	14	14	26	6	13/13	N	MBL2(dist=192464),PCDH15(dist=838609)	intergenic
chr10	60164336	A	G	3	2	8	2	18/18	N	TFAM(dist=5346),BICC1(dist=108568)	intergenic
chr10	67383322	A	G	1	3	0	2	11/11	+	ANXA2P3(dist=796688),CTNNA3(dist=296403)	intergenic
chr10	69656391	A	G	7	2	8	3	19/19	+	SIRT1	intronic
chr10	69656445	A	G	17	2	14	7	14/14	+	SIRT1	intronic
chr10	69663352	A	G	3	4	1	4	10/10	+	SIRT1	intronic
chr10	69664003	A	G	11	2	2	2	16/16	+	SIRT1	intronic
chr10	70176128	A	G	10	2	9	2	10/10	-	DNA2	intronic
chr10	70194969	A	G	15	6	9	6	11/11	-	DNA2	intronic
chr10	70195033	A	G	16	4	6	4	14/14	-	DNA2	intronic
chr10	70195038	A	G	15	4	5	5	13/13	-	DNA2	intronic
chr10	70239699	A	G	3	3	5	2	11/11	-	DNA2(dist=7969),SLC25A16(dist=2391)	intergenic
chr10	70240365	A	G	16	2	15	3	19/19	-	DNA2(dist=8635),SLC25A16(dist=1725)	intergenic
chr10	70277378	A	G	25	4	22	4	11/11	-	SLC25A16	intronic
chr10	70278409	A	G	11	12	12	11	17/17	-	SLC25A16	intronic
chr10	70279157	A	G	6	5	4	2	12/12	-	SLC25A16	intronic
chr10	70279191	A	G	7	2	3	3	16/16	-	SLC25A16	intronic
chr10	70281819	A	G	5	9	7	3	11/11	-	SLC25A16	intronic
chr10	70281820	A	G	9	6	5	5	10/10	-	SLC25A16	intronic
chr10	70281914	A	G	17	6	14	5	12/12	-	SLC25A16	intronic
chr10	70282219	A	G	24	5	43	6	13/13	-	SLC25A16	intronic
chr10	70282662	A	G	1	6	3	5	17/17	-	SLC25A16	intronic
chr10	70282663	A	G	4	2	5	3	18/18	-	SLC25A16	intronic
chr10	70282683	A	G	7	2	5	4	15/15	-	SLC25A16	intronic
chr10	70283131	A	G	15	2	11	2	15/15	-	SLC25A16	intronic
chr10	70283350	A	G	21	6	21	4	19/19	-	SLC25A16	intronic
chr10	70283362	A	G	17	5	16	3	16/16	-	SLC25A16	intronic
chr10	70283368	A	G	13	7	19	3	12/12	-	SLC25A16	intronic
chr10	70283638	A	G	6	2	9	3	27/27	-	SLC25A16	intronic
chr10	70284182	A	G	0	2	0	7	17/17	-	SLC25A16	intronic
chr10	70284186	A	G	1	2	4	3	17/17	-	SLC25A16	intronic
chr10	70284246	A	G	4	2	1	4	14/14	-	SLC25A16	intronic
chr10	70284682	A	G	10	5	10	5	10/10	-	SLC25A16	intronic
chr10	70284696	A	G	11	3	15	2	10/10	-	SLC25A16	intronic
chr10	70285265	A	G	13	19	17	11	10/10	-	SLC25A16	intronic
chr10	70285284	A	G	14	28	13	21	11/11	-	SLC25A16	intronic
chr10	70285331	A	G	39	6	26	12	22/22	-	SLC25A16	intronic
chr10	70285349	A	G	22	13	24	7	16/16	-	SLC25A16	intronic
chr10	70485789	A	G	4	2	1	3	15/15	+	CCAR1	intronic
chr10	70511378	A	G	7	3	6	2	13/13	+	CCAR1	intronic
chr10	70512386	A	G	1	4	2	2	11/11	+	CCAR1	intronic
chr10	70517363	A	G	8	7	7	2	17/17	+	CCAR1	intronic
chr10	70518072	A	G	14	3	19	3	15/15	+	CCAR1	intronic
chr10	70518080	A	G	4	11	1	19	10/10	+	CCAR1	intronic
chr10	70518898	A	G	37	5	21	11	29/29	+	CCAR1	intronic
chr10	70518902	A	G	32	11	27	6	29/30	+	CCAR1	intronic
chr10	70518939	A	G	35	6	26	4	17/17	+	CCAR1	intronic
chr10	70518942	A	G	31	7	18	10	16/16	+	CCAR1	intronic
chr10	70518989	A	G	18	8	14	14	18/18	+	CCAR1	intronic
chr10	70519147	A	G	45	8	41	8	26/26	+	CCAR1	intronic
chr10	70519283	A	G	54	10	46	6	18/18	+	CCAR1	intronic
chr10	70519358	A	G	29	11	34	8	15/15	+	CCAR1	intronic
chr10	70520008	A	G	24	5	20	5	23/23	+	CCAR1	intronic
chr10	70520500	A	G	14	2	13	4	17/17	+	CCAR1	intronic
chr10	70520565	A	G	6	12	5	10	10/10	+	CCAR1	intronic
chr10	70520566	A	G	12	7	12	3	10/10	+	CCAR1	intronic
chr10	70533298	A	G	6	3	4	4	20/20	+	CCAR1	intronic
chr10	70533301	A	G	3	6	4	4	16/16	+	CCAR1	intronic
chr10	70534193	A	G	16	8	14	5	12/12	+	CCAR1	intronic
chr10	70534329	A	G	22	4	21	4	18/18	+	CCAR1	intronic
chr10	70536404	A	G	6	17	6	18	11/11	+	CCAR1	intronic
chr10	70536449	A	G	20	5	20	6	12/12	+	CCAR1	intronic
chr10	70537335	A	G	15	2	14	4	12/12	+	CCAR1	intronic
chr10	70537866	A	G	22	6	19	7	10/10	+	CCAR1	intronic
chr10	70537936	A	G	34	5	35	5	15/15	+	CCAR1	intronic
chr10	70699916	A	G	1	2	0	4	24/24	+	DDX50	intronic
chr10	70750084	A	G	10	3	6	2	10/10	+	KIAA1279	intronic
chr10	70750184	A	G	3	7	2	6	20/20	+	KIAA1279	intronic
chr10	70954412	A	G	18	4	20	5	25/25	+	SUPV3L1	intronic
chr10	70954471	A	G	20	6	13	6	20/20	+	SUPV3L1	intronic
chr10	70956167	A	G	10	2	6	3	18/18	+	SUPV3L1	intronic
chr10	71926704	A	G	14	4	19	3	15/15	-	SAR1A	intronic
chr10	71964116	A	G	6	2	7	2	13/13	-	PPA1	intronic
chr10	72173308	A	G	17	2	15	6	10/10	+	EIF4EBP2	intronic
chr10	72190125	A	G	3	5	3	2	30/30	N	EIF4EBP2(dist=1751),NODAL(dist=1567)	intergenic
chr10	73127866	A	G	1	5	6	3	18/18	N	SLC29A3(dist=4719),CDH23(dist=28825)	intergenic
chr10	73127907	A	G	5	7	3	10	10/10	N	SLC29A3(dist=4760),CDH23(dist=28784)	intergenic
chr10	73569064	T	C	3	3	7	2	20/20	+	CDH23	intronic
chr10	73852922	T	C	11	7	16	10	38/38	+	SPOCK2(dist=4132),ASCC1(dist=2868)	intergenic
chr10	73852985	T	C	13	2	16	4	16/16	+	SPOCK2(dist=4195),ASCC1(dist=2805)	intergenic
chr10	73852995	T	C	13	2	15	5	18/18	+	SPOCK2(dist=4205),ASCC1(dist=2795)	intergenic
chr10	73980019	A	G	64	13	63	18	13/13	+	ANAPC16	UTR5
chr10	73994692	A	G	16	2	10	5	17/17	+	ANAPC16	UTR3
chr10	73994707	A	G	10	2	11	3	19/19	+	ANAPC16	UTR3
chr10	73994713	A	G	9	3	8	4	20/20	+	ANAPC16	UTR3
chr10	74876469	T	C	4	3	6	4	28/28	+	NUDT13	intronic
chr10	74876481	T	C	4	3	5	4	25/26	+	NUDT13	intronic
chr10	74885567	T	C	38	8	46	8	12/12	+	NUDT13	intronic
chr10	74999804	T	C	12	2	9	2	25/25	N	FAM149B1	intronic
chr10	75008955	T	C	62	69	73	58	12/12	N	MRPS16	ncRNA_UTR3
chr10	75010087	T	C	66	10	71	8	21/21	N	MRPS16	ncRNA_UTR3
chr10	75179389	T	C	27	6	23	5	39/39	N	ANXA7(dist=5548),MSS51(dist=3948)	intergenic
chr10	75179872	T	C	11	6	11	7	18/18	N	ANXA7(dist=6031),MSS51(dist=3465)	intergenic
chr10	75179873	T	C	13	3	15	4	19/19	N	ANXA7(dist=6032),MSS51(dist=3464)	intergenic
chr10	75179976	T	C	10	3	11	4	29/29	N	ANXA7(dist=6135),MSS51(dist=3361)	intergenic
chr10	75179990	T	C	13	2	9	6	37/37	N	ANXA7(dist=6149),MSS51(dist=3347)	intergenic
chr10	75180016	T	C	14	3	13	3	11/11	N	ANXA7(dist=6175),MSS51(dist=3321)	intergenic
chr10	75180516	A	G	3	3	2	2	10/10	-	ANXA7(dist=6675),MSS51(dist=2821)	intergenic
chr10	75195989	T	C	4	2	7	3	27/27	N	PPP3CB	downstream
chr10	75388230	A	G	2	3	5	2	18/18	N	USP54(dist=52797),MYOZ1(dist=3140)	intergenic
chr10	75390052	A	G	17	3	14	3	11/11	N	USP54(dist=54619),MYOZ1(dist=1318)	intergenic
chr10	75472684	A	G	19	3	17	5	12/12	-	BMS1P4	ncRNA_intronic
chr10	75496111	A	G	17	2	12	5	10/10	+	GLUD1P3	downstream
chr10	75537390	A	G	19	18	22	21	13/13	+	FUT11(dist=1414),CHCHD1(dist=4418)	intergenic
chr10	75537412	A	G	32	8	38	9	22/22	+	FUT11(dist=1436),CHCHD1(dist=4396)	intergenic
chr10	75537722	A	G	11	3	21	3	25/25	+	FUT11(dist=1746),CHCHD1(dist=4086)	intergenic
chr10	75538625	A	G	46	6	62	9	30/30	+	FUT11(dist=2649),CHCHD1(dist=3183)	intergenic
chr10	75592947	A	G	16	7	17	2	12/12	-	CAMK2G	intronic
chr10	75806974	A	G	1	2	1	2	13/13	+	VCL	intronic
chr10	75806980	A	G	2	2	1	2	13/13	+	VCL	intronic
chr10	75851269	A	G	2	2	3	2	23/23	+	VCL	intronic
chr10	75851461	A	G	6	4	5	4	12/12	+	VCL	intronic
chr10	75890487	A	G	4	2	3	2	14/14	-	AP3M1	intronic
chr10	75928151	A	G	8	3	7	3	11/11	+	ADK	intronic
chr10	76361726	A	G	4	2	3	2	12/12	+	ADK	intronic
chr10	76469621	A	G	11	3	7	5	10/10	N	ADK	downstream
chr10	76473118	A	G	7	3	10	8	30/30	N	ADK(dist=4057),KAT6B(dist=113053)	intergenic
chr10	76473804	A	G	1	7	3	2	15/15	N	ADK(dist=4743),KAT6B(dist=112367)	intergenic
chr10	76473922	A	G	4	4	3	2	16/16	N	ADK(dist=4861),KAT6B(dist=112249)	intergenic
chr10	79689035	A	G	3	4	4	3	17/17	+	DLG5-AS1	ncRNA_exonic
chr10	79692299	A	G	0	5	1	2	20/20	N	DLG5-AS1(dist=2716),POLR3A(dist=42608)	intergenic
chr10	81843720	A	G	1	3	0	5	18/18	+	TMEM254	intronic
chr10	82195358	A	G	11	3	14	5	14/14	N	FAM213A(dist=2605),TSPAN14(dist=18680)	intergenic
chr10	82195359	A	G	12	2	15	4	14/14	N	FAM213A(dist=2606),TSPAN14(dist=18679)	intergenic
chr10	82195468	A	G	16	3	9	2	17/17	N	FAM213A(dist=2715),TSPAN14(dist=18570)	intergenic
chr10	82195480	A	G	16	3	9	3	14/14	N	FAM213A(dist=2727),TSPAN14(dist=18558)	intergenic
chr10	82195918	A	G	5	8	4	14	12/12	N	FAM213A(dist=3165),TSPAN14(dist=18120)	intergenic
chr10	82195928	A	G	11	4	12	7	13/13	N	FAM213A(dist=3175),TSPAN14(dist=18110)	intergenic
chr10	82195983	A	G	29	8	25	10	12/12	N	FAM213A(dist=3230),TSPAN14(dist=18055)	intergenic
chr10	88686256	A	G	45	17	51	31	16/16	N	BMPR1A(dist=1311),MMRN2(dist=9042)	intergenic
chr10	88690093	A	G	1	3	5	4	10/10	N	BMPR1A(dist=5148),MMRN2(dist=5205)	intergenic
chr10	88725216	A	G	8	6	10	6	10/10	-	SNCG(dist=2199),ADIRF(dist=2972)	intergenic
chr10	88801765	T	C	4	2	6	3	11/11	N	FAM25A(dist=17278),GLUD1(dist=8194)	intergenic
chr10	88856273	A	G	4	2	2	2	12/12	+	FAM35A	intronic
chr10	88856276	A	G	2	3	1	3	12/12	+	FAM35A	intronic
chr10	88899967	A	G	3	2	0	2	12/12	+	FAM35A	intronic
chr10	88968085	A	G	9	8	10	9	23/23	-	FAM35A(dist=16863),NUTM2A(dist=17120)	intergenic
chr10	88968086	A	G	14	3	13	6	20/20	-	FAM35A(dist=16864),NUTM2A(dist=17119)	intergenic
chr10	88968223	A	G	4	7	8	9	20/20	-	FAM35A(dist=17001),NUTM2A(dist=16982)	intergenic
chr10	88970237	A	G	13	5	18	7	16/16	-	FAM35A(dist=19015),NUTM2A(dist=14968)	intergenic
chr10	88974873	A	G	12	3	14	3	12/12	-	FAM35A(dist=23651),NUTM2A(dist=10332)	intergenic
chr10	89521253	A	G	13	5	4	3	12/12	-	ATAD1	intronic
chr10	89632819	A	G	9	12	7	4	12/12	+	PTEN	intronic
chr10	91418482	A	G	0	7	1	6	17/17	N	PANK1(dist=13153),FLJ37201(dist=32575)	intergenic
chr10	95271905	A	G	8	3	4	2	12/12	+	CEP55	intronic
chr10	96325700	A	G	8	6	8	2	10/10	+	HELLS	intronic
chr10	96325779	A	G	7	2	1	3	11/11	+	HELLS	intronic
chr10	96327558	A	G	7	2	1	3	15/15	+	HELLS	intronic
chr10	96327580	A	G	8	2	4	4	10/10	+	HELLS	intronic
chr10	96337428	A	G	27	8	16	2	15/15	+	HELLS	intronic
chr10	96338234	A	G	10	9	5	3	18/18	+	HELLS	intronic
chr10	96338328	A	G	10	9	6	2	15/15	+	HELLS	intronic
chr10	96339165	A	G	12	8	13	3	10/10	+	HELLS	intronic
chr10	96339322	A	G	10	4	14	4	10/10	+	HELLS	intronic
chr10	96339411	A	G	25	6	14	6	18/18	+	HELLS	intronic
chr10	96339428	A	G	23	4	14	4	15/15	+	HELLS	intronic
chr10	96367716	A	G	72	14	77	24	11/11	+	HELLS(dist=5860),CYP2C18(dist=75535)	intergenic
chr10	96367729	A	G	68	9	76	17	11/11	+	HELLS(dist=5873),CYP2C18(dist=75522)	intergenic
chr10	96370093	A	G	107	13	107	20	14/14	+	HELLS(dist=8237),CYP2C18(dist=73158)	intergenic
chr10	96372483	A	G	45	8	45	9	13/13	+	HELLS(dist=10627),CYP2C18(dist=70768)	intergenic
chr10	96372484	A	G	45	7	49	7	12/12	+	HELLS(dist=10628),CYP2C18(dist=70767)	intergenic
chr10	96372562	A	G	42	17	54	8	15/15	+	HELLS(dist=10706),CYP2C18(dist=70689)	intergenic
chr10	96372563	A	G	46	17	45	17	16/16	+	HELLS(dist=10707),CYP2C18(dist=70688)	intergenic
chr10	96372572	A	G	33	30	40	28	17/17	+	HELLS(dist=10716),CYP2C18(dist=70679)	intergenic
chr10	97392199	A	G	11	5	15	2	11/11	-	ALDH18A1	intronic
chr10	97451183	A	G	1	7	2	4	18/18	-	TCTN3	intronic
chr10	97452009	A	G	9	2	8	3	10/10	-	TCTN3	intronic
chr10	97452080	A	G	1	2	5	2	14/14	-	TCTN3	intronic
chr10	97903801	A	G	10	4	2	2	10/10	+	ZNF518A	intronic
chr10	97924994	A	G	16	6	10	7	18/18	+	ZNF518A(dist=1477),BLNK(dist=26461)	intergenic
chr10	97925044	A	G	12	15	5	8	12/12	+	ZNF518A(dist=1527),BLNK(dist=26411)	intergenic
chr10	97925064	A	G	16	14	8	8	11/11	+	ZNF518A(dist=1547),BLNK(dist=26391)	intergenic
chr10	97925125	A	G	35	6	31	8	14/14	+	ZNF518A(dist=1608),BLNK(dist=26330)	intergenic
chr10	97926270	A	G	24	13	29	6	18/18	+	ZNF518A(dist=2753),BLNK(dist=25185)	intergenic
chr10	97926444	A	G	34	4	28	4	12/12	+	ZNF518A(dist=2927),BLNK(dist=25011)	intergenic
chr10	97926480	A	G	19	16	24	9	12/12	+	ZNF518A(dist=2963),BLNK(dist=24975)	intergenic
chr10	97927155	A	G	16	6	15	3	20/20	+	ZNF518A(dist=3638),BLNK(dist=24300)	intergenic
chr10	99125195	A	G	9	2	6	3	13/13	-	RRP12	intronic
chr10	99179550	A	G	8	3	11	2	13/13	-	RRP12(dist=18423),PGAM1(dist=6477)	intergenic
chr10	99189617	A	G	5	3	11	3	14/14	+	PGAM1	intronic
chr10	99206728	A	G	15	2	17	2	12/12	+	ZDHHC16	intronic
chr10	99209415	A	G	5	2	6	2	21/21	+	ZDHHC16	intronic
chr10	99382780	T	C	3	2	2	3	31/31	N	MORN4	intronic
chr10	99999516	A	G	3	2	3	2	13/13	+	R3HCC1L	intronic
chr10	99999524	A	G	0	4	1	3	15/15	+	R3HCC1L	intronic
chr10	99999667	A	G	5	3	5	2	16/16	+	R3HCC1L	intronic
chr10	101159271	A	G	3	3	2	4	32/32	-	GOT1	intronic
chr10	101479520	T	C	12	3	11	2	10/10	N	COX15	intronic
chr10	101661884	A	G	3	2	5	5	12/12	-	DNMBP	intronic
chr10	101663791	A	G	6	16	3	13	17/17	-	DNMBP	intronic
chr10	101663792	A	G	19	3	13	3	17/17	-	DNMBP	intronic
chr10	101665531	A	G	7	4	5	2	15/15	-	DNMBP	intronic
chr10	101992783	T	C	24	11	23	8	18/18	N	CWF19L1	UTR3
chr10	101992793	T	C	37	8	28	10	13/13	N	CWF19L1	UTR3
chr10	101992810	T	C	43	7	41	6	15/15	N	CWF19L1	UTR3
chr10	101995960	A	G	3	4	5	8	15/15	-	CWF19L1	intronic
chr10	102136287	A	G	16	2	17	3	10/10	+	LINC00263	ncRNA_intronic
chr10	102140495	A	G	38	9	39	11	26/26	+	LINC00263	ncRNA_intronic
chr10	102287650	A	G	5	4	8	2	21/21	-	NDUFB8	intronic
chr10	102713970	A	G	2	2	1	3	13/13	+	FAM178A	intronic
chr10	102715478	A	G	4	3	3	2	13/13	+	FAM178A	intronic
chr10	102715479	A	G	5	2	3	2	13/13	+	FAM178A	intronic
chr10	102739366	T	C	17	2	13	2	12/12	N	MRPL43,SEMA4G	intronic
chr10	102764239	A	G	9	7	7	6	20/21	+	LZTS2	intronic
chr10	102817765	T	C	8	2	8	6	10/10	N	SFXN3(dist=16767),KAZALD1(dist=3234)	intergenic
chr10	103344049	T	C	28	6	23	3	26/26	N	POLL	intronic
chr10	103458983	A	G	13	2	9	8	25/25	N	FBXW4(dist=4240),FGF8(dist=70904)	intergenic
chr10	103458995	A	G	10	5	10	8	19/19	N	FBXW4(dist=4252),FGF8(dist=70892)	intergenic
chr10	103547628	A	G	13	6	16	4	17/17	-	MGEA5	intronic
chr10	103549169	A	G	17	10	14	11	11/11	-	MGEA5	intronic
chr10	103549474	A	G	19	3	11	4	26/26	-	MGEA5	intronic
chr10	103549480	A	G	15	6	14	3	27/27	-	MGEA5	intronic
chr10	103549539	A	G	8	3	14	2	22/22	-	MGEA5	intronic
chr10	103549660	A	G	14	3	9	2	21/22	-	MGEA5	intronic
chr10	103549695	A	G	13	5	10	4	23/23	-	MGEA5	intronic
chr10	103549702	A	G	10	9	12	2	23/23	-	MGEA5	intronic
chr10	103570615	A	G	18	4	13	3	25/25	-	MGEA5	intronic
chr10	103570641	A	G	13	7	12	3	19/19	-	MGEA5	intronic
chr10	103570643	A	G	15	8	12	3	18/18	-	MGEA5	intronic
chr10	103570644	A	G	19	4	14	2	10/10	-	MGEA5	intronic
chr10	103570680	A	G	22	5	14	8	12/12	-	MGEA5	intronic
chr10	104212326	A	G	44	8	39	14	11/11	+	LOC100505761	ncRNA_intronic
chr10	104213342	A	G	5	4	4	4	20/20	+	LOC100505761	ncRNA_intronic
chr10	104213388	A	G	21	3	23	6	25/25	+	LOC100505761	ncRNA_intronic
chr10	104226818	A	G	4	9	5	11	23/23	+	TMEM180	intronic
chr10	104236039	A	G	21	5	22	8	12/12	+	TMEM180	UTR3
chr10	104272704	A	G	1	3	2	5	11/11	+	SUFU	intronic
chr10	104272769	A	G	6	2	5	3	13/13	+	SUFU	intronic
chr10	104500027	A	G	4	6	2	6	27/27	N	SFXN2(dist=1081),WBP1L(dist=3700)	intergenic
chr10	104500062	A	G	11	3	8	2	19/19	N	SFXN2(dist=1116),WBP1L(dist=3665)	intergenic
chr10	104500103	A	G	7	5	3	5	25/25	N	SFXN2(dist=1157),WBP1L(dist=3624)	intergenic
chr10	104500107	A	G	5	6	3	6	24/24	N	SFXN2(dist=1161),WBP1L(dist=3620)	intergenic
chr10	104500108	A	G	9	2	6	3	24/24	N	SFXN2(dist=1162),WBP1L(dist=3619)	intergenic
chr10	104500214	A	G	7	11	4	16	10/10	N	SFXN2(dist=1268),WBP1L(dist=3513)	intergenic
chr10	104660765	A	G	59	10	63	12	14/14	+	C10orf32-ASMT	ncRNA_exonic
chr10	104660773	A	G	62	11	59	13	14/14	+	C10orf32-ASMT	ncRNA_exonic
chr10	104660776	A	G	36	36	43	29	16/16	+	C10orf32-ASMT	ncRNA_exonic
chr10	104662593	A	G	5	3	3	2	14/14	N	AS3MT,C10orf32-ASMT	downstream
chr10	104662594	A	G	5	3	1	4	14/14	N	AS3MT,C10orf32-ASMT	downstream
chr10	105094901	A	G	2	2	4	3	13/13	-	PCGF6	intronic
chr10	105094902	A	G	0	4	3	4	13/13	-	PCGF6	intronic
chr10	105181971	A	G	0	4	0	3	10/10	+	PDCD11	intronic
chr10	105190655	A	G	11	3	11	3	11/11	+	PDCD11	intronic
chr10	105208428	T	C	5	9	3	17	10/10	-	CALHM2	intronic
chr10	106042133	A	G	17	2	12	2	22/22	+	GSTO2	intronic
chr10	106042191	A	G	11	3	13	3	12/12	+	GSTO2	intronic
chr10	106043263	A	G	5	3	1	3	12/12	+	GSTO2	intronic
chr10	106044038	A	G	10	3	13	2	18/18	+	GSTO2	intronic
chr10	111874654	A	G	3	3	6	2	12/12	+	ADD3	intronic
chr10	112290636	A	G	1	2	5	3	11/11	N	DUSP5(dist=19334),SMC3(dist=36813)	intergenic
chr10	112353665	A	G	7	2	7	2	18/18	+	SMC3	intronic
chr10	112666555	A	G	7	2	2	5	18/18	-	BBIP1	intronic
chr10	112666582	A	G	6	4	6	2	16/16	-	BBIP1	intronic
chr10	112667240	A	G	8	5	8	3	11/11	-	BBIP1	intronic
chr10	114209390	A	G	14	15	10	16	19/19	+	VTI1A	intronic
chr10	114209404	A	G	24	6	17	5	14/14	+	VTI1A	intronic
chr10	114209432	A	G	24	8	20	6	13/13	+	VTI1A	intronic
chr10	116051826	A	G	5	4	3	7	11/11	+	VWA2	UTR3
chr10	116051956	A	G	9	5	3	12	10/10	+	VWA2	UTR3
chr10	118657756	T	C	8	2	4	3	10/10	N	KIAA1598	intronic
chr10	119020614	A	G	7	3	3	2	14/14	+	SLC18A2	intronic
chr10	120812025	A	G	7	5	8	3	14/14	-	EIF3A	intronic
chr10	120812047	A	G	6	2	7	2	12/12	-	EIF3A	intronic
chr10	120813213	A	G	9	2	9	2	16/16	-	EIF3A	intronic
chr10	120867033	A	G	3	8	3	5	12/12	+	FAM45B	ncRNA_intronic
chr10	120923452	A	G	5	2	2	2	14/14	-	SFXN4	intronic
chr10	121331816	T	C	14	2	17	2	10/10	N	RGS10(dist=29594),TIAL1(dist=1162)	intergenic
chr10	121332459	T	C	5	2	1	3	12/12	N	TIAL1	downstream
chr10	121332786	T	C	18	3	27	4	10/10	N	TIAL1	downstream
chr10	121332793	T	C	15	6	31	4	10/10	N	TIAL1	downstream
chr10	121332831	T	C	11	2	23	6	14/14	N	TIAL1	downstream
chr10	121697011	A	G	4	4	6	2	10/10	+	SEC23IP	intronic
chr10	121698544	A	G	15	4	10	3	10/10	+	SEC23IP	intronic
chr10	124760588	A	G	13	3	17	2	18/18	-	IKZF5	intronic
chr10	124928166	A	G	4	4	5	2	12/12	N	BUB3(dist=3280),GPR26(dist=497705)	intergenic
chr10	126128399	T	C	1	2	3	3	11/11	N	OAT(dist=20854),NKX1-2(dist=7599)	intergenic
chr10	126187313	A	G	8	3	7	2	14/14	+	LHPP	intronic
chr10	126188145	A	G	3	7	2	2	16/16	+	LHPP	intronic
chr10	126188157	A	G	3	6	4	2	15/15	+	LHPP	intronic
chr10	126467839	A	G	4	2	0	2	25/25	-	METTL10	intronic
chr10	126471964	A	G	3	4	0	2	14/14	-	METTL10	intronic
chr10	126500985	A	G	1	2	1	2	17/17	+	FAM175B	intronic
chr10	126619714	A	G	1	2	1	2	19/19	+	FAM175B(dist=94475),ZRANB1(dist=10978)	intergenic
chr10	126836338	A	G	0	2	1	2	10/10	-	CTBP2	intronic
chr10	127506946	A	G	1	3	0	2	10/10	-	UROS	intronic
chr10	127538994	T	C	5	4	5	2	11/11	N	BCCIP,DHX32	intronic
chr10	129322968	T	C	0	3	0	7	11/11	N	DOCK1(dist=72188),NPS(dist=24645)	intergenic
chr10	131903290	A	G	14	5	10	5	10/10	-	LINC00959	ncRNA_intronic
chr10	131903878	A	G	4	2	7	2	10/10	-	LINC00959	ncRNA_intronic
chr10	134144104	A	G	20	5	20	5	20/20	-	STK32C(dist=22627),LRRC27(dist=1510)	intergenic
chr10	135110204	A	G	15	6	9	4	19/19	-	TUBGCP2	intronic
chr10	135110271	A	G	14	4	14	3	20/20	-	TUBGCP2	intronic
chr10	135110275	A	G	16	2	13	2	21/21	-	TUBGCP2	intronic
chr10	135224201	A	G	4	5	2	3	11/11	+	MTG1	intronic
chr11	427665	A	G	2	4	1	2	30/30	-	ANO9	intronic
chr11	493388	A	G	5	7	0	7	10/10	N	PTDSS2(dist=2001),RNH1(dist=1124)	intergenic
chr11	508350	A	G	0	13	1	10	11/11	N	RNH1(dist=1067),HRAS(dist=23892)	intergenic
chr11	508352	A	G	2	11	3	8	16/16	N	RNH1(dist=1069),HRAS(dist=23890)	intergenic
chr11	508394	A	G	5	3	5	2	11/11	N	RNH1(dist=1111),HRAS(dist=23848)	intergenic
chr11	510670	A	G	11	7	9	2	23/23	N	RNH1(dist=3387),HRAS(dist=21572)	intergenic
chr11	650797	A	G	3	4	3	5	10/10	-	DEAF1	intronic
chr11	670684	T	C	0	4	1	2	10/10	N	DEAF1	intronic
chr11	761394	A	G	7	11	4	9	17/17	+	TALDO1	intronic
chr11	762148	A	G	9	4	4	8	19/19	+	TALDO1	intronic
chr11	762169	A	G	6	2	9	2	21/21	+	TALDO1	intronic
chr11	767979	A	G	2	4	9	3	12/12	-	PDDC1	UTR3
chr11	768393	A	G	9	3	15	2	26/26	-	PDDC1	UTR3
chr11	768423	A	G	11	4	10	5	11/11	-	PDDC1	UTR3
chr11	768722	A	G	15	2	17	2	10/10	-	PDDC1	UTR3
chr11	768850	A	G	1	2	3	3	10/10	-	PDDC1	UTR3
chr11	778153	A	G	0	5	1	6	12/12	+	PDDC1	upstream
chr11	778176	A	G	4	3	4	4	10/10	+	PDDC1	upstream
chr11	778188	A	G	3	2	7	2	12/12	+	PDDC1	upstream
chr11	778205	A	G	2	2	3	6	14/14	+	PDDC1	upstream
chr11	778798	A	G	12	9	11	5	15/15	+	NS3BP	upstream
chr11	778802	A	G	0	21	1	16	21/21	+	NS3BP	upstream
chr11	778856	A	G	12	2	10	4	13/13	+	NS3BP	upstream
chr11	778861	A	G	3	10	3	12	12/12	+	NS3BP	upstream
chr11	778865	A	G	8	4	10	5	12/12	+	NS3BP	upstream
chr11	868401	A	G	11	5	16	4	12/12	-	CHID1	UTR3
chr11	868410	A	G	17	7	21	5	11/11	-	CHID1	UTR3
chr11	3001515	A	G	7	3	2	2	18/18	-	NAP1L4	intronic
chr11	3433531	T	C	22	9	17	6	41/41	-	LOC650368(dist=3153),TRPC2(dist=214159)	intergenic
chr11	3433642	T	C	9	5	12	4	12/12	-	LOC650368(dist=3264),TRPC2(dist=214048)	intergenic
chr11	3434024	T	C	13	3	5	3	16/16	-	LOC650368(dist=3646),TRPC2(dist=213666)	intergenic
chr11	3434025	T	C	10	6	6	2	16/16	-	LOC650368(dist=3647),TRPC2(dist=213665)	intergenic
chr11	3434029	T	C	7	8	4	4	20/20	-	LOC650368(dist=3651),TRPC2(dist=213661)	intergenic
chr11	3434037	T	C	9	6	2	6	15/15	-	LOC650368(dist=3659),TRPC2(dist=213653)	intergenic
chr11	3434042	T	C	7	8	2	6	13/13	-	LOC650368(dist=3664),TRPC2(dist=213648)	intergenic
chr11	3434054	T	C	12	4	4	5	13/13	-	LOC650368(dist=3676),TRPC2(dist=213636)	intergenic
chr11	3437022	T	C	25	12	27	10	14/14	-	LOC650368(dist=6644),TRPC2(dist=210668)	intergenic
chr11	3440387	T	C	16	11	13	12	15/15	-	LOC650368(dist=10009),TRPC2(dist=207303)	intergenic
chr11	3440416	T	C	32	5	20	5	21/21	-	LOC650368(dist=10038),TRPC2(dist=207274)	intergenic
chr11	3720092	A	G	0	3	1	6	41/41	-	NUP98	intronic
chr11	3720138	A	G	2	4	7	4	19/19	-	NUP98	intronic
chr11	3743487	A	G	10	2	9	2	10/10	-	NUP98	intronic
chr11	3834515	A	G	8	3	10	2	11/11	+	PGAP2	intronic
chr11	3834532	A	G	8	4	11	3	14/14	+	PGAP2	intronic
chr11	3839088	A	G	17	12	15	8	20/20	+	PGAP2	intronic
chr11	3839129	A	G	20	3	18	4	10/10	+	PGAP2	intronic
chr11	5689464	A	G	4	9	2	8	15/15	-	TRIM5	intronic
chr11	5692273	A	G	5	2	11	3	15/15	-	TRIM5	intronic
chr11	6230170	T	C	6	6	7	2	10/10	+	C11orf42	intronic
chr11	6358428	A	G	6	3	6	2	17/17	N	PRKCDBP(dist=16688),SMPD1(dist=53216)	intergenic
chr11	6514007	A	G	10	18	18	14	13/13	+	TIMM10B(dist=8096),DNHD1(dist=4519)	intergenic
chr11	6516826	A	G	13	4	10	6	11/11	+	TIMM10B(dist=10915),DNHD1(dist=1700)	intergenic
chr11	6961322	A	G	4	7	2	4	18/18	+	ZNF215	intronic
chr11	6961343	A	G	1	7	3	2	22/22	+	ZNF215	intronic
chr11	7490936	T	C	1	2	4	5	17/17	-	SYT9	downstream
chr11	7909805	A	G	3	2	0	2	14/14	-	RP11-494M8.4	ncRNA_intronic
chr11	7975255	T	C	5	2	2	2	15/15	N	OR10A3(dist=14188),NLRP10(dist=5901)	intergenic
chr11	8708889	A	G	7	2	9	4	22/22	+	RPL27A	UTR3
chr11	8708891	A	G	4	7	9	5	20/20	+	RPL27A	UTR3
chr11	8995079	A	G	2	3	1	3	11/11	+	TMEM9B-AS1	ncRNA_intronic
chr11	8995087	A	G	1	2	2	3	11/11	+	TMEM9B-AS1	ncRNA_intronic
chr11	8995240	A	G	2	3	3	3	13/13	+	TMEM9B-AS1	ncRNA_intronic
chr11	9310585	A	G	6	9	3	4	10/10	-	TMEM41B	intronic
chr11	9310672	A	G	7	5	8	2	14/14	-	TMEM41B	intronic
chr11	9314752	A	G	34	11	22	14	13/13	-	TMEM41B	intronic
chr11	9315309	A	G	18	3	14	4	18/18	-	TMEM41B	intronic
chr11	9315329	A	G	17	2	15	6	13/13	-	TMEM41B	intronic
chr11	9315348	A	G	15	5	15	3	18/18	-	TMEM41B	intronic
chr11	9436748	A	G	16	3	12	4	20/20	+	IPO7	intronic
chr11	9436749	A	G	12	7	9	7	19/19	+	IPO7	intronic
chr11	9605931	A	G	20	5	20	5	12/12	+	WEE1	intronic
chr11	9852670	A	G	1	4	1	2	16/16	-	SBF2	intronic
chr11	11929938	A	G	2	2	4	2	11/11	+	USP47	intronic
chr11	13724760	A	G	8	8	7	9	11/11	+	FAR1	intronic
chr11	13725471	A	G	17	18	15	15	28/28	+	FAR1	intronic
chr11	13744805	A	G	8	2	6	4	14/14	+	FAR1	intronic
chr11	14295177	A	G	6	4	5	2	15/15	-	SPON1(dist=5498),RRAS2(dist=4289)	intergenic
chr11	14297878	T	C	28	7	22	10	26/26	N	SPON1(dist=8199),RRAS2(dist=1588)	intergenic
chr11	14297917	T	C	34	11	35	8	30/30	N	SPON1(dist=8238),RRAS2(dist=1549)	intergenic
chr11	14297932	T	C	27	19	33	15	27/27	N	SPON1(dist=8253),RRAS2(dist=1534)	intergenic
chr11	14297943	T	C	31	12	45	6	33/33	N	SPON1(dist=8264),RRAS2(dist=1523)	intergenic
chr11	14297980	T	C	12	28	6	35	42/42	N	SPON1(dist=8301),RRAS2(dist=1486)	intergenic
chr11	14298438	T	C	12	4	10	2	20/20	N	SPON1(dist=8759),RRAS2(dist=1028)	intergenic
chr11	14298441	T	C	7	10	6	6	17/17	N	SPON1(dist=8762),RRAS2(dist=1025)	intergenic
chr11	14298442	T	C	10	7	5	6	18/18	N	SPON1(dist=8763),RRAS2(dist=1024)	intergenic
chr11	14299087	T	C	4	5	3	11	10/10	N	RRAS2	downstream
chr11	14305511	A	G	24	17	22	19	14/14	-	RRAS2	intronic
chr11	14350307	A	G	3	3	5	3	18/18	-	RRAS2	intronic
chr11	14352555	A	G	9	3	22	4	12/12	-	RRAS2	intronic
chr11	14361468	A	G	0	3	3	2	10/10	-	RRAS2	intronic
chr11	16777956	A	G	6	4	9	3	10/10	+	C11orf58	UTR3
chr11	17098233	A	G	24	7	18	5	17/17	-	RPS13	intronic
chr11	17147159	A	G	4	2	2	8	11/11	-	PIK3C2A	intronic
chr11	17147200	A	G	3	6	2	11	16/16	-	PIK3C2A	intronic
chr11	17147202	A	G	6	3	6	3	16/16	-	PIK3C2A	intronic
chr11	17147259	A	G	5	3	7	8	12/12	-	PIK3C2A	intronic
chr11	17147900	A	G	21	5	17	3	17/17	-	PIK3C2A	intronic
chr11	17232599	A	G	3	2	6	4	13/13	+	PIK3C2A(dist=41245),NUCB2(dist=65687)	intergenic
chr11	17232689	A	G	6	5	14	6	14/14	+	PIK3C2A(dist=41335),NUCB2(dist=65597)	intergenic
chr11	17232708	A	G	7	5	12	6	11/11	+	PIK3C2A(dist=41354),NUCB2(dist=65578)	intergenic
chr11	17248796	A	G	2	4	1	4	16/16	+	PIK3C2A(dist=57442),NUCB2(dist=49490)	intergenic
chr11	17251291	A	G	2	2	1	2	11/11	+	PIK3C2A(dist=59937),NUCB2(dist=46995)	intergenic
chr11	17252355	A	G	1	7	0	5	12/12	+	PIK3C2A(dist=61001),NUCB2(dist=45931)	intergenic
chr11	17252356	A	G	4	4	2	3	11/11	+	PIK3C2A(dist=61002),NUCB2(dist=45930)	intergenic
chr11	18358872	A	G	2	3	3	2	12/12	+	GTF2H1	intronic
chr11	18358924	A	G	6	2	6	2	16/16	+	GTF2H1	intronic
chr11	18358925	A	G	6	2	6	2	16/16	+	GTF2H1	intronic
chr11	18370603	A	G	1	3	5	4	10/10	+	GTF2H1	intronic
chr11	18589509	A	G	0	4	1	3	11/11	-	UEVLD	intronic
chr11	18589640	A	G	3	2	5	2	23/23	-	UEVLD	intronic
chr11	18589651	A	G	3	4	5	2	17/17	-	UEVLD	intronic
chr11	18614175	A	G	6	2	11	3	11/11	N	UEVLD(dist=3882),SPTY2D1-AS1(dist=7176)	intergenic
chr11	18625941	A	G	9	3	5	5	15/15	+	SPTY2D1-AS1	ncRNA_intronic
chr11	20106526	A	G	0	2	0	3	10/10	+	NAV2	intronic
chr11	20517857	A	G	5	2	7	3	10/10	+	PRMT3	intronic
chr11	27636790	T	C	68	29	91	29	17/17	+	BDNF-AS	ncRNA_intronic
chr11	27637696	T	C	55	23	61	24	23/23	+	BDNF-AS	ncRNA_intronic
chr11	27637722	T	C	44	25	56	13	27/27	+	BDNF-AS	ncRNA_intronic
chr11	27911717	A	G	0	20	0	12	16/16	-	BDNF(dist=168112),KIF18A(dist=130446)	intergenic
chr11	31452571	A	G	47	20	49	26	11/11	+	DNAJC24	UTR3
chr11	31452636	A	G	15	51	14	46	11/11	+	DNAJC24	UTR3
chr11	31453126	A	G	18	4	23	3	18/18	+	DNAJC24	UTR3
chr11	31453157	A	G	8	19	7	25	14/14	+	DNAJC24	UTR3
chr11	31453158	A	G	23	6	22	11	16/16	+	DNAJC24	UTR3
chr11	32625383	A	G	2	3	1	5	16/16	N	CCDC73	intronic
chr11	32625466	A	G	8	4	9	4	10/10	N	CCDC73	intronic
chr11	32625533	A	G	15	3	14	3	22/22	N	CCDC73	intronic
chr11	32625555	A	G	12	4	17	2	21/21	N	CCDC73	intronic
chr11	32625918	A	G	15	3	16	2	23/23	N	CCDC73	intronic
chr11	32625925	A	G	14	5	14	3	31/31	N	CCDC73	intronic
chr11	32936510	A	G	3	7	1	3	25/25	+	QSER1	intronic
chr11	33063883	A	G	0	4	1	2	13/13	+	TCP11L1	intronic
chr11	33096285	A	G	26	19	24	24	15/15	+	TCP11L1(dist=1176),LINC00294(dist=1411)	intergenic
chr11	33096395	A	G	25	8	22	8	12/12	+	TCP11L1(dist=1286),LINC00294(dist=1301)	intergenic
chr11	33096405	A	G	16	18	15	15	12/12	+	TCP11L1(dist=1296),LINC00294(dist=1291)	intergenic
chr11	33097030	A	G	21	4	23	4	13/13	+	LINC00294	upstream
chr11	34149820	A	G	7	3	7	2	14/14	+	NAT10	intronic
chr11	43668895	A	G	26	4	16	7	25/25	+	MIR129-2(dist=65862),HSD17B12(dist=33248)	intergenic
chr11	43866754	A	G	4	5	2	4	10/10	N	HSD17B12	intronic
chr11	43878407	T	C	60	23	70	16	12/12	-	HSD17B12	downstream
chr11	43878573	T	C	37	5	37	6	13/13	-	HSD17B12	downstream
chr11	43878597	T	C	34	5	38	7	16/16	-	HSD17B12	downstream
chr11	43878609	T	C	28	10	30	16	17/17	-	HSD17B12	downstream
chr11	43878616	T	C	31	4	37	5	12/12	-	HSD17B12	downstream
chr11	43879231	T	C	23	16	35	8	10/10	-	HSD17B12(dist=1062),ALKBH3(dist=23126)	intergenic
chr11	43881688	T	C	29	7	34	4	25/25	-	HSD17B12(dist=3519),ALKBH3(dist=20669)	intergenic
chr11	43881807	T	C	11	23	16	23	11/11	-	HSD17B12(dist=3638),ALKBH3(dist=20550)	intergenic
chr11	43882330	T	C	23	24	30	22	20/20	-	HSD17B12(dist=4161),ALKBH3(dist=20027)	intergenic
chr11	43882333	T	C	34	13	41	9	20/20	-	HSD17B12(dist=4164),ALKBH3(dist=20024)	intergenic
chr11	43882342	T	C	44	5	45	7	25/25	-	HSD17B12(dist=4173),ALKBH3(dist=20015)	intergenic
chr11	43882377	T	C	41	7	47	7	13/13	-	HSD17B12(dist=4208),ALKBH3(dist=19980)	intergenic
chr11	43884171	T	C	8	14	9	18	21/21	-	HSD17B12(dist=6002),ALKBH3(dist=18186)	intergenic
chr11	43884630	T	C	19	5	20	6	11/11	-	HSD17B12(dist=6461),ALKBH3(dist=17727)	intergenic
chr11	43884782	T	C	7	7	4	5	26/26	-	HSD17B12(dist=6613),ALKBH3(dist=17575)	intergenic
chr11	43884784	T	C	8	6	5	4	28/28	-	HSD17B12(dist=6615),ALKBH3(dist=17573)	intergenic
chr11	43884825	T	C	15	2	8	2	19/19	-	HSD17B12(dist=6656),ALKBH3(dist=17532)	intergenic
chr11	43884830	T	C	13	6	11	3	18/18	-	HSD17B12(dist=6661),ALKBH3(dist=17527)	intergenic
chr11	43885386	T	C	13	7	25	4	25/25	-	HSD17B12(dist=7217),ALKBH3(dist=16971)	intergenic
chr11	43885413	T	C	18	8	23	11	11/11	-	HSD17B12(dist=7244),ALKBH3(dist=16944)	intergenic
chr11	43887181	T	C	27	4	21	4	11/11	-	HSD17B12(dist=9012),ALKBH3(dist=15176)	intergenic
chr11	43887734	T	C	29	24	40	19	24/24	-	HSD17B12(dist=9565),ALKBH3(dist=14623)	intergenic
chr11	43887893	T	C	62	7	57	11	11/11	-	HSD17B12(dist=9724),ALKBH3(dist=14464)	intergenic
chr11	45934633	A	G	8	7	6	5	15/15	-	PEX16	intronic
chr11	46620412	T	C	2	5	0	3	12/12	N	AMBRA1(dist=4793),HARBI1(dist=4444)	intergenic
chr11	46932298	A	G	1	2	0	2	15/15	-	LRP4	intronic
chr11	46977292	T	C	0	2	1	2	15/15	+	C11orf49	intronic
chr11	47190139	A	G	10	8	10	3	12/12	-	ARFGAP2	intronic
chr11	47190140	A	G	9	9	8	5	12/12	-	ARFGAP2	intronic
chr11	47190349	A	G	14	2	19	6	13/13	-	ARFGAP2	intronic
chr11	47191260	A	G	13	2	13	2	13/13	-	ARFGAP2	intronic
chr11	47241136	A	G	14	4	8	4	17/17	+	DDB2	intronic
chr11	47243927	A	G	12	13	7	11	12/12	+	DDB2	intronic
chr11	47244149	A	G	7	6	2	9	17/17	+	DDB2	intronic
chr11	47244781	A	G	8	3	2	3	11/11	+	DDB2	intronic
chr11	47245545	A	G	8	4	5	3	10/10	+	DDB2	intronic
chr11	47246520	A	G	8	7	8	14	16/16	+	DDB2	intronic
chr11	47246560	A	G	7	7	11	6	10/10	+	DDB2	intronic
chr11	47246584	A	G	5	7	6	4	12/12	+	DDB2	intronic
chr11	47246693	A	G	2	5	1	7	11/11	+	DDB2	intronic
chr11	47246752	A	G	13	2	11	2	16/16	+	DDB2	intronic
chr11	47248346	A	G	4	2	6	3	12/12	+	DDB2	intronic
chr11	47250346	A	G	17	2	16	2	19/19	+	DDB2	intronic
chr11	47250427	A	G	12	13	15	12	15/15	+	DDB2	intronic
chr11	47250428	A	G	19	6	20	4	15/15	+	DDB2	intronic
chr11	47250429	A	G	20	4	21	3	15/15	+	DDB2	intronic
chr11	47251459	A	G	12	5	7	2	11/11	+	DDB2	intronic
chr11	47252596	A	G	18	3	15	5	19/19	+	DDB2	intronic
chr11	47252599	A	G	16	3	17	2	19/19	+	DDB2	intronic
chr11	47253780	A	G	17	3	12	4	12/12	+	DDB2	intronic
chr11	47308982	A	G	0	6	2	2	10/10	+	MADD	intronic
chr11	47502914	A	G	20	8	23	7	16/16	-	CELF1	intronic
chr11	47503654	A	G	20	3	22	3	18/18	-	CELF1	intronic
chr11	47802917	A	G	3	2	3	2	13/13	-	NUP160	intronic
chr11	47803016	A	G	3	3	2	2	15/15	-	NUP160	intronic
chr11	47863332	A	G	2	4	6	2	20/20	-	NUP160	intronic
chr11	57487503	A	G	5	2	12	2	15/15	+	TMX2-CTNND1	ncRNA_intronic
chr11	57487561	A	G	6	2	9	2	12/12	+	TMX2-CTNND1	ncRNA_intronic
chr11	57538067	A	G	7	2	7	2	15/15	+	TMX2-CTNND1	ncRNA_intronic
chr11	57551037	A	G	3	2	3	2	10/10	+	TMX2-CTNND1	ncRNA_intronic
chr11	57565246	A	G	4	9	3	3	11/11	+	TMX2-CTNND1	ncRNA_intronic
chr11	58336960	A	G	1	3	0	2	14/14	-	LPXN	intronic
chr11	58914821	A	G	9	14	14	8	29/29	+	FAM111A	intronic
chr11	58914822	A	G	8	15	8	14	28/28	+	FAM111A	intronic
chr11	58914844	A	G	15	7	17	7	27/27	+	FAM111A	intronic
chr11	58914846	A	G	6	16	8	15	26/26	+	FAM111A	intronic
chr11	58914854	A	G	23	3	16	9	26/26	+	FAM111A	intronic
chr11	58914887	A	G	9	6	7	9	21/21	+	FAM111A	intronic
chr11	60904395	A	G	1	2	1	3	23/23	-	VPS37C	intronic
chr11	60904397	A	G	1	3	0	4	23/23	-	VPS37C	intronic
chr11	60904398	A	G	1	3	2	2	24/24	-	VPS37C	intronic
chr11	60904399	A	G	2	2	3	2	24/24	-	VPS37C	intronic
chr11	61119131	T	C	4	2	1	2	18/18	N	CYB561A3	intronic
chr11	61132286	A	G	19	4	24	3	13/13	+	TMEM138	intronic
chr11	61177831	A	G	8	9	3	6	14/14	-	CPSF7	intronic
chr11	61180656	A	G	1	7	0	5	16/16	-	CPSF7	intronic
chr11	61206436	A	G	8	9	6	8	13/13	+	SDHAF2	intronic
chr11	61208912	A	G	8	5	14	6	13/13	+	SDHAF2	intronic
chr11	61208913	A	G	11	2	16	4	14/14	+	SDHAF2	intronic
chr11	61234876	A	G	3	5	0	2	10/10	+	SDHAF2(dist=20637),PPP1R32(dist=13709)	intergenic
chr11	61565960	T	C	44	18	57	14	16/16	+	FEN1(dist=1246),FADS1(dist=1137)	intergenic
chr11	61566470	T	C	19	15	22	14	18/18	+	FADS1	downstream
chr11	61566499	T	C	30	9	32	4	21/21	+	FADS1	downstream
chr11	61566500	T	C	30	8	27	8	20/20	+	FADS1	downstream
chr11	61566503	T	C	32	7	27	8	21/21	+	FADS1	downstream
chr11	61566534	T	C	21	10	19	3	10/10	+	FADS1	downstream
chr11	61566727	T	C	28	10	30	22	10/10	+	FADS1	downstream
chr11	61588734	A	G	41	21	38	21	13/13	N	FADS2	intronic
chr11	61592996	A	G	17	2	16	3	10/10	N	FADS2	intronic
chr11	61616924	A	G	27	22	21	22	11/11	+	FADS2	intronic
chr11	61616935	A	G	25	20	24	18	13/13	+	FADS2	intronic
chr11	61617246	A	G	39	9	41	6	20/20	+	FADS2	intronic
chr11	61617356	A	G	24	27	22	23	11/11	+	FADS2	intronic
chr11	61617771	A	G	12	27	12	25	12/12	+	FADS2	intronic
chr11	61617864	A	G	19	18	29	12	11/11	+	FADS2	intronic
chr11	61619781	A	G	23	9	16	2	12/12	+	FADS2	intronic
chr11	61620506	A	G	18	9	24	6	10/10	+	FADS2	intronic
chr11	62351684	A	G	13	2	8	2	10/10	-	TUT1	intronic
chr11	62387101	A	G	19	4	16	9	16/16	-	B3GAT3	intronic
chr11	62409584	A	G	11	3	13	4	12/12	-	GANAB	intronic
chr11	62411869	A	G	5	6	2	5	10/10	-	GANAB	intronic
chr11	62441813	A	G	4	5	5	4	10/10	N	C11orf83	downstream
chr11	62442100	A	G	6	2	11	3	28/28	N	C11orf83	downstream
chr11	62497821	A	G	11	3	9	2	12/12	+	TTC9C	intronic
chr11	62498904	A	G	6	3	1	3	16/16	+	TTC9C	intronic
chr11	62507234	A	G	23	4	13	5	13/13	+	TTC9C(dist=1126),ZBTB3(dist=11201)	intergenic
chr11	62507236	A	G	22	4	14	5	13/13	+	TTC9C(dist=1128),ZBTB3(dist=11199)	intergenic
chr11	62517325	A	G	24	21	25	15	13/13	-	TTC9C(dist=11217),ZBTB3(dist=1110)	intergenic
chr11	62519285	A	G	48	7	55	7	28/28	-	ZBTB3	UTR3
chr11	62532170	A	G	31	7	31	9	19/20	+	POLR2G	intronic
chr11	62542256	A	G	11	6	8	7	12/12	N	TAF6L	intronic
chr11	62588531	A	G	7	2	9	3	32/32	-	STX5	intronic
chr11	62605685	A	G	15	4	10	3	23/23	-	WDR74	intronic
chr11	62628823	A	G	2	2	0	2	13/13	+	SLC3A2	intronic
chr11	62630607	A	G	1	3	1	5	10/10	+	SLC3A2	intronic
chr11	62639906	A	G	1	5	4	2	10/10	+	SLC3A2	intronic
chr11	62655054	A	G	13	5	19	3	22/22	+	SLC3A2	intronic
chr11	62655406	A	G	10	3	6	2	14/14	+	SLC3A2	intronic
chr11	63340599	T	C	57	21	46	23	17/17	N	HRASLS2(dist=9744),PLA2G16(dist=1345)	intergenic
chr11	63483051	A	G	13	2	9	4	15/15	+	RTN3	intronic
chr11	63524846	A	G	11	4	9	4	21/21	+	RTN3	intronic
chr11	63577549	T	C	3	4	6	2	18/18	N	C11orf95(dist=41436),C11orf84(dist=3374)	intergenic
chr11	63579033	T	C	9	5	8	2	13/13	N	C11orf95(dist=42920),C11orf84(dist=1890)	intergenic
chr11	63589386	A	G	15	4	21	3	10/10	+	C11orf84	intronic
chr11	63589435	A	G	11	7	13	7	15/15	+	C11orf84	intronic
chr11	63589456	A	G	15	4	17	4	20/20	+	C11orf84	intronic
chr11	63925950	A	G	3	2	4	4	10/10	-	MACROD1	intronic
chr11	63925974	A	G	2	4	3	5	14/14	-	MACROD1	intronic
chr11	63942967	T	C	17	3	17	2	14/14	N	MACROD1(dist=9382),STIP1(dist=9777)	intergenic
chr11	63943494	T	C	4	4	10	5	15/15	N	MACROD1(dist=9909),STIP1(dist=9250)	intergenic
chr11	63943498	T	C	4	4	11	5	13/13	N	MACROD1(dist=9913),STIP1(dist=9246)	intergenic
chr11	63943748	T	C	6	2	5	4	11/11	N	MACROD1(dist=10163),STIP1(dist=8996)	intergenic
chr11	63943757	T	C	5	2	7	2	10/10	N	MACROD1(dist=10172),STIP1(dist=8987)	intergenic
chr11	63945476	T	C	4	6	6	2	10/10	N	MACROD1(dist=11891),STIP1(dist=7268)	intergenic
chr11	63950652	T	C	20	4	20	5	19/19	N	MACROD1(dist=17067),STIP1(dist=2092)	intergenic
chr11	63950665	T	C	14	5	15	5	10/10	N	MACROD1(dist=17080),STIP1(dist=2079)	intergenic
chr11	63950693	T	C	14	3	17	2	15/15	N	MACROD1(dist=17108),STIP1(dist=2051)	intergenic
chr11	63955883	A	G	8	2	8	2	21/21	+	STIP1	intronic
chr11	64024904	A	G	0	8	1	6	10/10	+	PLCB3	intronic
chr11	64075464	A	G	17	8	18	4	21/21	+	ESRRA	intronic
chr11	64075599	A	G	13	5	14	8	12/12	+	ESRRA	intronic
chr11	64077913	A	G	1	2	2	2	18/18	+	ESRRA	intronic
chr11	64506005	A	G	16	19	16	12	11/11	-	RASGRP2	intronic
chr11	64506040	A	G	23	3	20	6	10/10	-	RASGRP2	intronic
chr11	64506049	A	G	11	13	8	16	11/11	-	RASGRP2	intronic
chr11	64506112	A	G	15	4	8	5	10/10	-	RASGRP2	intronic
chr11	64506153	A	G	14	2	10	3	16/16	-	RASGRP2	intronic
chr11	64506197	A	G	8	2	15	2	11/11	-	RASGRP2	intronic
chr11	64849423	A	G	32	4	24	6	21/21	-	CDCA5	intronic
chr11	64865249	A	G	7	3	10	3	16/16	+	VPS51	intronic
chr11	64869118	A	G	14	3	6	5	12/12	+	VPS51	intronic
chr11	64869148	A	G	15	11	10	10	10/10	+	VPS51	intronic
chr11	64992323	A	G	3	4	1	5	16/16	+	SLC22A20	intronic
chr11	64993868	A	G	17	13	27	11	12/12	+	SLC22A20	downstream
chr11	64994629	A	G	39	9	32	15	10/10	+	SLC22A20(dist=1118),POLA2(dist=34803)	intergenic
chr11	64996041	A	G	15	4	16	4	15/15	+	SLC22A20(dist=2530),POLA2(dist=33391)	intergenic
chr11	65090651	A	G	14	2	17	2	18/18	N	CDC42EP2	downstream
chr11	65090876	A	G	9	9	13	3	11/11	N	CDC42EP2	downstream
chr11	65115574	A	G	7	3	12	3	10/10	+	DPF2	intronic
chr11	65115929	A	G	17	2	20	8	10/10	+	DPF2	intronic
chr11	65118285	A	G	0	4	2	2	14/14	+	DPF2	intronic
chr11	65118389	A	G	4	5	5	3	30/30	+	DPF2	intronic
chr11	65118407	A	G	4	8	6	3	18/18	+	DPF2	intronic
chr11	65176684	A	G	13	2	5	3	17/17	+	FRMD8	intronic
chr11	65334768	T	C	5	3	5	3	12/12	N	LTBP3(dist=9069),SSSCA1-AS1(dist=1923)	intergenic
chr11	65400319	A	G	6	2	5	2	28/28	+	PCNXL3	intronic
chr11	65400328	A	G	6	3	3	4	27/27	+	PCNXL3	intronic
chr11	65437147	A	G	4	2	7	2	10/10	N	RELA(dist=6704),KAT5(dist=42326)	intergenic
chr11	65540353	T	C	8	2	14	2	11/11	N	RNASEH2C(dist=51944),AP5B1(dist=1016)	intergenic
chr11	65540403	T	C	7	11	8	6	16/16	N	AP5B1	downstream
chr11	65540404	T	C	6	12	7	7	17/17	N	AP5B1	downstream
chr11	65544523	A	G	18	7	13	6	20/20	-	AP5B1	UTR3
chr11	65605906	A	G	3	3	2	4	11/11	N	SNX32	intronic
chr11	65608178	A	G	7	2	8	4	11/11	N	SNX32	intronic
chr11	65740139	A	G	14	5	22	9	32/32	+	SART1	intronic
chr11	65740458	A	G	14	2	16	2	20/20	+	SART1	intronic
chr11	65741938	A	G	5	2	2	3	12/12	+	SART1	intronic
chr11	65743049	A	G	8	2	2	2	35/36	+	SART1	intronic
chr11	66028334	A	G	13	8	17	9	10/10	N	KLC2	intronic
chr11	66123459	T	C	3	2	6	2	10/10	+	B3GNT1(dist=8298),SLC29A2(dist=6533)	intergenic
chr11	66125428	A	G	4	4	3	2	13/13	+	B3GNT1(dist=10267),SLC29A2(dist=4564)	intergenic
chr11	66125446	A	G	7	3	5	2	14/14	+	B3GNT1(dist=10285),SLC29A2(dist=4546)	intergenic
chr11	66125469	A	G	8	6	7	3	10/10	+	B3GNT1(dist=10308),SLC29A2(dist=4523)	intergenic
chr11	66284164	A	G	4	3	4	2	10/10	+	BBS1	intronic
chr11	66362022	A	G	7	5	5	2	18/18	+	CCS	intronic
chr11	66397455	A	G	18	9	12	4	13/13	+	RBM14-RBM4	intronic
chr11	66397459	A	G	22	3	14	2	12/12	+	RBM14-RBM4	intronic
chr11	66399379	A	G	13	4	15	4	25/25	+	RBM14-RBM4	intronic
chr11	66400828	A	G	4	10	7	6	12/12	+	RBM14-RBM4	intronic
chr11	66402895	A	G	15	3	19	5	12/12	+	RBM14-RBM4	intronic
chr11	66402896	A	G	15	3	16	8	13/13	+	RBM14-RBM4	intronic
chr11	66403121	A	G	17	10	16	7	14/14	+	RBM14-RBM4	intronic
chr11	66403243	A	G	16	2	11	2	14/14	+	RBM14-RBM4	intronic
chr11	66403252	A	G	12	5	12	2	15/15	+	RBM14-RBM4	intronic
chr11	66403882	A	G	6	3	3	4	20/20	+	RBM14-RBM4	intronic
chr11	66403884	A	G	6	3	1	6	20/20	+	RBM14-RBM4	intronic
chr11	66403890	A	G	6	5	5	4	21/21	+	RBM14-RBM4	intronic
chr11	66416941	A	G	7	4	14	4	28/28	+	RBM4	intronic
chr11	66422373	A	G	7	4	6	2	18/18	+	RBM4	intronic
chr11	66424725	A	G	7	6	6	3	12/12	+	RBM4	intronic
chr11	66450372	T	C	1	17	5	22	10/10	N	RBM4B(dist=4980),SPTBN2(dist=2348)	intergenic
chr11	66450394	T	C	17	5	26	7	12/12	N	RBM4B(dist=5002),SPTBN2(dist=2326)	intergenic
chr11	66452023	T	C	7	9	14	4	10/10	N	SPTBN2	downstream
chr11	66452024	T	C	10	7	15	4	11/11	N	SPTBN2	downstream
chr11	66555145	A	G	2	3	0	2	13/13	+	C11orf80	intronic
chr11	66560657	A	G	5	2	6	3	13/13	+	C11orf80	intronic
chr11	66561321	A	G	1	11	1	11	10/10	+	C11orf80	intronic
chr11	66561322	A	G	3	9	7	5	10/10	+	C11orf80	intronic
chr11	66561351	A	G	6	9	6	9	17/17	+	C11orf80	intronic
chr11	66561368	A	G	7	8	8	7	21/21	+	C11orf80	intronic
chr11	66561395	A	G	3	12	0	16	22/22	+	C11orf80	intronic
chr11	66561452	A	G	16	4	11	7	19/19	+	C11orf80	intronic
chr11	66561462	A	G	1	21	0	16	12/12	+	C11orf80	intronic
chr11	66561480	A	G	7	17	3	10	20/20	+	C11orf80	intronic
chr11	66561566	A	G	10	4	4	3	10/10	+	C11orf80	intronic
chr11	66572675	A	G	8	6	14	2	10/10	+	C11orf80	intronic
chr11	66573115	A	G	4	2	7	3	10/10	+	C11orf80	intronic
chr11	66575892	A	G	5	2	4	3	11/11	+	C11orf80	intronic
chr11	66577287	A	G	6	2	0	5	14/14	+	C11orf80	intronic
chr11	66577306	A	G	3	3	4	2	16/16	+	C11orf80	intronic
chr11	66577316	A	G	4	3	2	5	16/16	+	C11orf80	intronic
chr11	66577319	A	G	3	4	2	4	13/13	+	C11orf80	intronic
chr11	66579290	A	G	4	3	7	4	11/11	+	C11orf80	intronic
chr11	66608686	T	C	11	3	11	5	18/18	+	C11orf80	intronic
chr11	66608692	T	C	14	3	13	3	21/21	+	C11orf80	intronic
chr11	66609473	T	C	11	3	8	4	13/13	+	C11orf80	intronic
chr11	66980961	A	G	0	3	0	2	12/12	+	KDM2A	intronic
chr11	67005187	A	G	5	3	3	2	21/21	+	KDM2A	intronic
chr11	67405599	T	C	19	3	15	2	19/19	-	TBX10	intronic
chr11	67824310	A	G	13	8	16	5	10/10	-	CHKA	intronic
chr11	67852807	A	G	18	7	13	6	15/15	-	CHKA	intronic
chr11	67860683	A	G	6	15	9	13	13/13	-	CHKA	intronic
chr11	67860684	A	G	16	6	18	5	14/14	-	CHKA	intronic
chr11	67860733	A	G	24	3	20	4	22/22	-	CHKA	intronic
chr11	67935927	A	G	16	2	11	2	12/12	-	SUV420H1	intronic
chr11	67935943	A	G	8	2	8	3	13/13	-	SUV420H1	intronic
chr11	68208679	A	G	2	3	5	4	10/10	+	LRP5	intronic
chr11	68209783	A	G	15	2	11	2	18/18	+	LRP5	intronic
chr11	68209958	A	G	10	2	5	4	18/18	+	LRP5	intronic
chr11	68667888	A	G	4	3	8	4	28/28	-	MRPL21	intronic
chr11	68858609	A	G	4	19	5	23	11/11	N	TPCN2	downstream
chr11	70221645	A	G	13	5	14	7	11/11	N	PPFIA1	intronic
chr11	70243093	A	G	18	6	11	7	20/20	-	PPFIA1(dist=12486),CTTN(dist=1519)	intergenic
chr11	70243189	A	G	25	6	22	3	18/18	-	PPFIA1(dist=12582),CTTN(dist=1423)	intergenic
chr11	70243193	A	G	23	8	19	7	19/19	-	PPFIA1(dist=12586),CTTN(dist=1419)	intergenic
chr11	70243212	A	G	27	4	20	4	13/13	-	PPFIA1(dist=12605),CTTN(dist=1400)	intergenic
chr11	70433901	T	C	2	4	7	3	25/25	N	SHANK2	intronic
chr11	70433902	T	C	2	4	8	2	23/23	N	SHANK2	intronic
chr11	70433954	T	C	4	3	3	4	17/17	N	SHANK2	intronic
chr11	71508229	A	G	5	6	3	7	13/13	N	ALG1L9P	ncRNA_intronic
chr11	71997556	T	C	16	5	22	3	16/16	N	PHOX2A(dist=42336),CLPB(dist=5914)	intergenic
chr11	71997583	T	C	16	4	17	7	10/10	N	PHOX2A(dist=42363),CLPB(dist=5887)	intergenic
chr11	71998440	T	C	8	4	7	5	10/10	N	PHOX2A(dist=43220),CLPB(dist=5030)	intergenic
chr11	71999306	T	C	18	3	17	5	11/11	N	PHOX2A(dist=44086),CLPB(dist=4164)	intergenic
chr11	71999314	T	C	13	7	17	8	12/12	N	PHOX2A(dist=44094),CLPB(dist=4156)	intergenic
chr11	71999329	T	C	12	4	17	2	12/12	N	PHOX2A(dist=44109),CLPB(dist=4141)	intergenic
chr11	71999335	T	C	0	13	4	13	14/14	N	PHOX2A(dist=44115),CLPB(dist=4135)	intergenic
chr11	71999464	T	C	8	2	8	2	10/10	N	PHOX2A(dist=44244),CLPB(dist=4006)	intergenic
chr11	72000752	T	C	23	8	24	3	10/10	N	PHOX2A(dist=45532),CLPB(dist=2718)	intergenic
chr11	73428828	A	G	7	2	5	2	15/15	-	RAB6A	intronic
chr11	73496807	T	C	0	3	0	2	14/14	N	RAB6A(dist=24606),MRPL48(dist=2110)	intergenic
[truncated: 9,455 more rows]

## Sheet: ME
Editing sites identified in ME
Chr	Pos	RefBase	AltBase	RefCountRep1	AltCountRep1	RefCountRep2	AltCountRep2
chr1	1253422	A	G	14	1	11	3
chr1	1344254	A	G	2	6	5	1
chr1	1344255	A	G	2	7	2	4
chr1	1418455	A	G	39	5	44	1
chr1	1419678	A	G	27	2	32	1
chr1	1419690	A	G	28	4	28	3
chr1	1419700	A	G	15	15	16	9
chr1	1419746	A	G	15	8	14	7
chr1	1419768	A	G	20	6	18	1
chr1	1419773	A	G	5	18	7	10
chr1	1456558	A	G	5	1	6	0
chr1	1456572	A	G	14	1	14	1
chr1	1456573	A	G	13	2	14	2
chr1	1457520	A	G	5	5	13	3
chr1	1457601	A	G	10	4	11	2
chr1	1457604	A	G	11	1	7	4
chr1	1594977	A	G	58	19	66	17
chr1	1595006	A	G	44	19	51	24
chr1	1661053	T	C	5	1	5	0
chr1	1662652	T	C	7	2	7	2
chr1	1662694	T	C	6	5	4	4
chr1	1662704	T	C	11	1	6	5
chr1	1662733	T	C	7	6	4	6
chr1	1664434	T	C	7	4	7	5
chr1	1734987	A	G	10	0	4	4
chr1	1812945	A	G	5	0	7	1
chr1	1812951	A	G	2	3	7	1
chr1	1814595	A	G	3	3	0	6
chr1	2298254	A	G	3	3	3	7
chr1	2298848	A	G	6	1	6	0
chr1	2302169	A	G	15	1	15	2
chr1	2302195	A	G	16	3	15	6
chr1	2302209	A	G	3	18	10	19
chr1	2302214	A	G	19	5	22	6
chr1	2302348	A	G	7	1	9	1
chr1	3702940	A	G	1	6	0	5
chr1	3702964	A	G	7	2	8	1
chr1	6252185	A	G	26	3	21	6
chr1	6252224	A	G	23	6	21	12
chr1	6252647	A	G	12	14	7	16
chr1	6296354	A	G	3	2	2	4
chr1	6296355	A	G	5	0	3	3
chr1	6707306	A	G	21	8	26	4
chr1	6709128	A	G	6	0	14	2
chr1	6709488	A	G	4	2	6	4
chr1	6710381	A	G	13	0	13	2
chr1	6710382	A	G	11	2	9	5
chr1	6710585	A	G	9	7	10	10
chr1	9328102	A	G	6	3	10	3
chr1	9328120	A	G	11	1	11	3
chr1	9328242	A	G	11	5	13	5
chr1	9328243	A	G	16	0	16	2
chr1	9740435	T	C	7	0	8	6
chr1	9987470	A	G	70	4	61	8
chr1	9987484	A	G	52	11	53	11
chr1	9987952	A	G	16	4	10	5
chr1	9988834	A	G	26	7	32	7
chr1	9988851	A	G	29	4	29	5
chr1	10409372	A	G	2	4	2	3
chr1	10411023	A	G	6	0	8	1
chr1	10411025	A	G	7	0	8	2
chr1	10411924	A	G	7	1	9	1
chr1	10449014	A	G	4	1	4	1
chr1	10449790	A	G	4	2	11	6
chr1	10517276	A	G	90	5	81	13
chr1	10517512	A	G	48	10	36	11
chr1	10517527	A	G	32	18	32	11
chr1	10519888	A	G	100	16	85	10
chr1	10519912	A	G	91	13	80	10
chr1	10520219	A	G	19	6	25	4
chr1	10520672	A	G	57	2	59	6
chr1	10602751	A	G	9	14	7	10
chr1	11080926	A	G	8	3	12	3
chr1	11081296	A	G	10	2	13	1
chr1	11088223	T	C	18	5	20	3
chr1	11088262	T	C	20	2	22	0
chr1	11117918	A	G	4	3	5	1
chr1	11358498	A	G	9	1	5	3
chr1	11358504	A	G	8	2	6	2
chr1	11745096	A	G	11	4	7	2
chr1	11747165	A	G	10	1	13	5
chr1	11781965	A	G	19	1	25	3
chr1	11883440	A	G	27	2	26	1
chr1	11883455	A	G	21	3	13	6
chr1	11883459	A	G	21	4	15	4
chr1	12087256	A	G	7	4	5	0
chr1	12670356	A	G	5	3	8	0
chr1	13941839	A	G	14	4	10	3
chr1	13941874	A	G	14	2	9	0
chr1	15818035	A	G	14	0	11	3
chr1	15818247	A	G	6	0	8	3
chr1	15899387	T	C	35	12	44	13
chr1	15899691	T	C	32	3	30	2
chr1	15981070	A	G	11	0	9	0
chr1	16823317	A	G	1	4	0	5
chr1	16947406	A	G	36	4	34	2
chr1	16947530	A	G	15	3	22	2
chr1	16949178	A	G	9	0	6	0
chr1	17017028	A	G	4	2	7	4
chr1	17278467	A	G	2	7	2	8
chr1	17741220	A	G	37	8	35	15
chr1	18694797	A	G	8	0	7	0
chr1	19541682	T	C	8	0	5	0
chr1	19542310	T	C	36	3	45	7
chr1	19542631	T	C	61	8	55	10
chr1	19543249	T	C	9	3	15	4
chr1	19543456	T	C	32	7	36	13
chr1	19543457	T	C	33	4	35	14
chr1	19543465	T	C	22	16	29	22
chr1	19589018	A	G	27	2	25	3
chr1	19620137	A	G	12	2	9	3
chr1	19620461	A	G	9	5	7	1
chr1	19620487	A	G	6	3	2	3
chr1	19620654	A	G	2	4	2	4
chr1	19623974	T	C	17	4	20	2
chr1	19625145	T	C	11	0	6	0
chr1	19625146	T	C	11	0	6	0
chr1	19625214	T	C	12	1	8	0
chr1	19629678	A	G	6	3	9	2
chr1	19631929	A	G	6	4	9	2
chr1	19935043	A	G	10	15	12	17
chr1	20972510	T	C	20	3	21	2
chr1	20972522	T	C	16	6	17	3
chr1	20972523	T	C	20	3	20	0
chr1	20972664	T	C	8	1	10	4
chr1	20972680	T	C	7	4	7	8
chr1	20972753	T	C	12	7	12	11
chr1	20972775	T	C	16	6	14	7
chr1	20972783	T	C	16	5	19	2
chr1	20976001	T	C	34	3	36	2
chr1	20976013	T	C	24	6	27	4
chr1	20976023	T	C	6	22	9	17
chr1	20976032	T	C	14	6	14	2
chr1	20976095	T	C	17	3	14	4
chr1	21082062	A	G	16	8	13	6
chr1	21083276	A	G	23	15	23	10
chr1	21085217	A	G	5	8	7	3
chr1	22011933	A	G	6	1	3	3
chr1	22255998	A	G	11	1	11	4
chr1	22353440	A	G	11	4	6	5
chr1	22353441	A	G	10	4	8	3
chr1	24865333	T	C	62	4	45	7
chr1	26127885	A	G	8	5	2	3
chr1	26127889	A	G	0	12	1	4
chr1	26127894	A	G	7	4	5	1
chr1	26127950	A	G	5	10	4	5
chr1	26128066	A	G	18	3	21	3
chr1	26128069	A	G	14	9	9	16
chr1	26131375	A	G	3	10	7	9
chr1	26154450	A	G	8	1	8	0
chr1	26155013	T	C	10	1	3	2
chr1	26159673	A	G	25	5	19	6
chr1	26160069	A	G	7	4	11	2
chr1	26747014	A	G	16	5	8	7
chr1	26764938	A	G	19	1	24	0
chr1	26765141	A	G	10	10	14	8
chr1	26765145	A	G	20	2	18	1
chr1	26765702	A	G	13	0	10	0
chr1	26767888	A	G	8	4	6	1
chr1	26875215	A	G	5	0	5	0
chr1	27202789	T	C	55	8	57	6
chr1	27202831	T	C	53	7	52	12
chr1	27204865	T	C	6	3	5	2
chr1	27271410	A	G	17	4	15	4
chr1	27323618	A	G	5	0	7	2
chr1	28145605	A	G	7	3	4	5
chr1	28145659	A	G	8	5	5	4
chr1	28662199	A	G	14	18	16	19
chr1	28825331	A	G	65	16	67	8
chr1	28825337	A	G	73	8	65	9
chr1	28825370	A	G	55	26	61	20
chr1	28825465	A	G	67	7	65	11
chr1	28825466	A	G	54	20	48	29
chr1	28825486	A	G	58	22	62	21
chr1	28826031	A	G	35	23	47	15
chr1	28826190	A	G	46	41	58	34
chr1	28836872	A	G	63	14	66	14
chr1	28836912	A	G	47	21	52	14
chr1	28853821	A	G	3	2	3	2
chr1	28901747	A	G	6	2	10	1
chr1	29190526	A	G	4	1	6	0
chr1	29500077	A	G	5	3	5	2
chr1	31421590	A	G	4	1	3	3
chr1	31735616	A	G	7	9	9	2
chr1	31738110	A	G	4	5	5	4
chr1	31740468	A	G	12	3	6	0
chr1	31740493	A	G	12	4	4	1
chr1	32695951	T	C	11	3	8	4
chr1	32696389	T	C	3	7	3	7
chr1	32699805	A	G	6	0	9	0
chr1	32699812	A	G	6	0	10	0
chr1	32703615	A	G	4	1	5	1
chr1	32711072	A	G	13	2	8	2
chr1	32711091	A	G	13	2	8	3
chr1	32833539	A	G	8	2	7	4
chr1	32833541	A	G	7	3	7	4
chr1	33067822	A	G	10	3	4	4
chr1	33067835	A	G	19	2	15	1
chr1	33067843	A	G	3	18	6	11
chr1	33086876	A	G	30	3	28	3
chr1	33140446	A	G	12	2	10	3
chr1	33140462	A	G	7	4	5	5
chr1	33140470	A	G	8	3	4	5
chr1	33148691	A	G	51	28	36	36
chr1	33149508	A	G	52	9	46	9
chr1	33253589	A	G	12	1	9	2
chr1	33253611	A	G	13	3	6	6
chr1	33253628	A	G	13	3	8	3
chr1	33262163	A	G	7	0	12	0
chr1	33284913	A	G	11	7	16	5
chr1	33284987	A	G	2	7	5	4
chr1	33284991	A	G	6	3	7	2
chr1	33284998	A	G	4	6	5	2
chr1	33285055	A	G	10	2	14	1
chr1	33285077	A	G	13	8	18	9
chr1	33285086	A	G	19	3	27	2
chr1	33285097	A	G	16	4	26	1
chr1	33285115	A	G	16	5	18	3
chr1	33285120	A	G	1	19	6	18
chr1	33285812	A	G	14	2	8	1
chr1	33287375	A	G	6	1	18	1
chr1	33290293	A	G	8	0	10	2
chr1	33307683	A	G	11	7	10	2
chr1	33307691	A	G	15	4	13	2
chr1	33308227	A	G	10	2	14	1
chr1	33308398	A	G	11	3	11	2
chr1	33308449	A	G	16	2	7	3
chr1	35581650	A	G	15	6	17	8
chr1	35581725	A	G	27	3	36	2
chr1	35581813	A	G	32	1	30	5
chr1	35582333	A	G	22	0	18	7
chr1	35583420	A	G	25	1	29	2
chr1	35583462	A	G	17	10	15	12
chr1	35583572	A	G	9	3	12	9
chr1	36065504	A	G	40	4	39	8
chr1	36068210	A	G	51	5	60	11
chr1	36068231	A	G	56	4	61	9
chr1	36068237	A	G	55	6	67	3
chr1	36068325	A	G	50	13	56	7
chr1	36186342	A	G	16	6	13	1
chr1	36199015	A	G	12	7	12	6
chr1	36529419	A	G	3	6	3	3
chr1	36535538	A	G	3	4	2	3
chr1	36535559	A	G	8	8	2	10
chr1	36535560	A	G	13	4	12	1
chr1	36917968	T	C	16	2	20	3
chr1	36918022	T	C	6	4	5	6
chr1	36924900	A	G	7	2	8	0
chr1	38151167	A	G	10	0	9	2
chr1	38153655	A	G	2	5	9	8
chr1	38326728	T	C	33	11	29	15
chr1	38458850	T	C	6	0	11	1
chr1	38458858	T	C	5	0	10	2
chr1	39462386	A	G	14	3	15	3
chr1	39462408	A	G	7	11	9	9
chr1	39462413	A	G	17	0	18	0
chr1	40214199	A	G	8	1	15	3
chr1	40214261	A	G	11	0	10	1
chr1	40321657	A	G	9	3	9	2
chr1	40437635	A	G	16	0	12	1
chr1	40933903	A	G	4	5	4	6
chr1	40933911	A	G	2	9	3	7
chr1	40935248	A	G	17	0	15	1
chr1	41505257	T	C	2	5	1	4
chr1	43134625	A	G	32	7	30	11
chr1	43134626	A	G	31	7	31	10
chr1	43134631	A	G	35	2	39	3
chr1	43135100	A	G	3	2	5	4
chr1	43135106	A	G	1	6	1	7
chr1	43135108	A	G	5	2	9	0
chr1	43135228	A	G	5	2	3	7
chr1	43136934	A	G	7	6	8	8
chr1	43136937	A	G	12	0	14	5
chr1	43137031	A	G	9	10	9	9
chr1	43245805	A	G	5	8	9	6
chr1	43245832	A	G	8	7	6	5
chr1	43271219	T	C	6	3	10	2
chr1	43271242	T	C	3	6	5	8
chr1	45388596	A	G	8	2	8	1
chr1	45673978	T	C	2	7	3	2
chr1	45804535	A	G	23	1	21	3
chr1	45975345	A	G	26	4	18	6
chr1	45975574	A	G	20	3	22	4
chr1	45975669	A	G	20	11	16	15
chr1	45975670	A	G	16	15	9	23
chr1	45975673	A	G	26	6	20	11
chr1	45985364	A	G	8	0	12	0
chr1	46075661	A	G	29	6	23	5
chr1	46075663	A	G	27	4	24	4
chr1	46075664	A	G	9	22	11	18
chr1	46076642	A	G	12	25	19	24
chr1	46122403	A	G	13	2	9	1
chr1	46124372	A	G	6	0	7	0
chr1	46160669	A	G	3	3	6	1
chr1	46161056	A	G	10	1	6	0
chr1	46161099	A	G	4	2	3	2
chr1	46162411	A	G	3	2	1	7
chr1	46162413	A	G	5	0	5	4
chr1	46162983	A	G	12	2	14	1
chr1	46163196	A	G	9	4	7	4
chr1	46163508	A	G	15	3	13	0
chr1	46165408	A	G	33	7	30	7
chr1	46165437	A	G	35	1	26	4
chr1	46735129	A	G	4	2	1	5
chr1	46735646	A	G	0	6	2	6
chr1	46748504	T	C	5	0	8	0
chr1	46770744	A	G	18	6	13	1
chr1	47764854	A	G	7	0	6	1
chr1	52875021	A	G	8	3	4	1
chr1	52875041	A	G	11	1	4	1
chr1	52907764	A	G	5	3	4	5
chr1	53288870	A	G	33	15	36	9
chr1	53288897	A	G	37	7	38	3
chr1	53288924	A	G	31	24	47	5
chr1	53289547	A	G	45	7	50	8
chr1	53291420	A	G	79	15	75	18
chr1	53291425	A	G	78	19	71	34
chr1	53291434	A	G	88	11	97	14
chr1	53291435	A	G	83	16	100	12
chr1	53366591	T	C	2	3	3	2
chr1	54698186	A	G	2	5	1	4
chr1	55310430	T	C	8	0	10	3
chr1	55325215	A	G	24	0	17	5
chr1	62670516	A	G	15	8	19	4
chr1	62670835	A	G	16	2	11	4
chr1	62670929	A	G	6	8	7	7
chr1	62695219	A	G	16	15	18	13
chr1	62695289	A	G	13	19	17	17
chr1	62695301	A	G	23	6	27	6
chr1	62697634	A	G	14	0	19	0
chr1	63911477	A	G	10	3	6	5
chr1	64611738	A	G	5	7	4	4
chr1	64611823	A	G	6	3	5	3
chr1	64611904	A	G	7	6	5	5
chr1	67874731	A	G	38	8	51	10
chr1	67879627	A	G	3	2	3	2
chr1	70770756	A	G	5	0	6	3
chr1	70770769	A	G	0	6	2	7
chr1	70905444	A	G	30	1	27	4
chr1	70910732	A	G	6	9	0	5
chr1	78238703	A	G	1	7	0	5
chr1	78238730	T	C	0	9	0	7
chr1	78256719	A	G	4	4	4	8
chr1	78415949	A	G	22	7	25	6
chr1	78459865	A	G	3	3	4	4
chr1	78459935	A	G	5	0	12	0
chr1	78461610	A	G	9	4	5	2
chr1	78462892	A	G	6	4	11	1
chr1	78463087	A	G	6	0	5	3
chr1	78463711	A	G	6	0	9	1
chr1	79953595	T	C	6	3	7	4
chr1	85489823	T	C	7	5	3	3
chr1	85489836	T	C	10	0	5	0
chr1	85646959	A	G	32	8	29	8
chr1	85646972	A	G	29	7	27	8
chr1	86828229	A	G	4	1	4	5
chr1	92862682	A	G	17	0	14	2
chr1	92862826	A	G	14	1	16	4
chr1	92862856	A	G	17	1	23	1
chr1	93305454	A	G	37	2	46	3
chr1	93600130	A	G	6	0	10	3
chr1	93600238	A	G	14	3	15	5
chr1	93600243	A	G	20	1	19	2
chr1	93621294	A	G	9	2	15	5
chr1	93621321	A	G	10	4	12	4
chr1	93799693	A	G	9	7	10	7
chr1	94007758	A	G	9	4	8	2
chr1	100489835	A	G	31	6	37	4
chr1	100490275	A	G	13	4	5	2
chr1	100490303	A	G	6	9	4	6
chr1	100492766	A	G	6	0	7	2
chr1	100498756	A	G	8	0	7	0
chr1	100611320	A	G	13	4	9	9
chr1	100654812	A	G	6	2	4	7
chr1	100654870	A	G	12	1	8	2
chr1	109474776	A	G	33	8	35	2
chr1	109475632	A	G	6	3	15	3
chr1	109475642	A	G	4	6	13	5
chr1	109475644	A	G	10	0	18	1
chr1	109945582	A	G	25	3	24	3
chr1	109946028	A	G	12	5	13	7
chr1	109949198	A	G	20	1	27	3
chr1	109950349	A	G	21	2	19	9
chr1	109950360	A	G	24	1	25	4
chr1	109952319	A	G	13	6	16	4
chr1	110908625	T	C	13	5	21	5
chr1	110908631	T	C	18	1	23	3
chr1	110910007	T	C	2	4	11	4
chr1	111976348	T	C	15	0	8	0
chr1	113117671	A	G	11	1	5	3
chr1	113154791	A	G	10	1	6	1
chr1	113468062	A	G	17	0	17	0
chr1	113468292	A	G	6	4	7	2
chr1	113512094	A	G	46	4	50	5
chr1	113514281	A	G	15	0	9	0
chr1	113672622	A	G	18	3	13	4
chr1	114231024	A	G	16	2	11	0
chr1	114259199	A	G	14	2	16	3
chr1	114259247	A	G	20	0	14	1
chr1	114559436	T	C	10	2	10	0
chr1	115109037	A	G	12	2	14	0
chr1	117625333	A	G	27	5	20	3
chr1	119700812	A	G	27	6	23	10
chr1	119700833	A	G	18	12	19	14
chr1	119701374	A	G	13	2	11	1
chr1	119701375	A	G	10	5	11	1
chr1	144702351	A	G	18	11	19	14
chr1	144977527	A	G	10	7	14	9
chr1	145511929	A	G	30	17	26	21
chr1	145511998	A	G	41	44	26	56
chr1	145512073	A	G	80	7	69	12
chr1	145512074	A	G	48	36	61	22
chr1	145512078	A	G	31	52	22	57
chr1	145512944	A	G	15	28	22	24
chr1	145512950	A	G	24	17	36	10
chr1	145582245	A	G	9	10	10	4
chr1	145582851	A	G	9	7	16	5
chr1	145689566	A	G	28	24	30	29
chr1	145689568	A	G	31	21	27	32
chr1	145689717	A	G	48	22	50	16
chr1	150074495	A	G	3	2	5	0
chr1	150267250	A	G	5	3	9	2
chr1	150281191	A	G	33	4	37	5
chr1	150281192	A	G	37	2	44	0
chr1	150281489	A	G	23	2	17	0
chr1	150281941	A	G	6	31	14	23
chr1	150311580	A	G	13	2	8	8
chr1	150312408	A	G	8	0	10	0
chr1	150543353	T	C	15	1	14	1
chr1	150543354	T	C	17	0	14	1
chr1	150574250	A	G	15	0	9	4
chr1	150585698	A	G	15	3	10	3
chr1	150586519	A	G	44	2	42	3
chr1	150587579	A	G	27	4	19	2
chr1	150593325	A	G	32	5	39	8
chr1	150593393	A	G	45	3	39	2
chr1	150593429	A	G	3	39	6	35
chr1	150593430	A	G	43	1	37	4
chr1	150593432	A	G	34	9	24	15
chr1	150593442	A	G	38	10	45	5
chr1	150593497	A	G	29	3	27	5
chr1	150593532	A	G	24	1	24	0
chr1	150593887	A	G	37	17	36	21
chr1	150593890	A	G	36	18	31	26
chr1	150603483	A	G	6	9	11	5
chr1	150615870	T	C	12	1	8	4
chr1	150615997	A	G	10	0	14	0
chr1	150625827	T	C	4	2	7	1
chr1	150625841	T	C	5	0	9	0
chr1	150625846	T	C	4	1	8	1
chr1	150626727	T	C	6	1	6	1
chr1	150626728	T	C	6	0	6	1
chr1	150626750	T	C	4	2	9	0
chr1	150626861	T	C	3	5	5	1
chr1	150626862	T	C	5	4	2	4
chr1	150965858	T	C	22	27	22	20
chr1	150968658	T	C	8	1	6	0
chr1	150968661	T	C	7	2	5	1
chr1	151234356	A	G	12	4	8	1
chr1	151407469	A	G	21	1	16	5
chr1	151409045	A	G	4	5	6	0
chr1	151409080	A	G	6	2	2	3
chr1	151419611	A	G	5	4	3	6
chr1	151419995	A	G	5	2	5	4
chr1	151420000	A	G	6	2	9	1
chr1	151420004	A	G	6	2	8	2
chr1	151420025	A	G	8	1	11	0
chr1	151420162	A	G	5	7	5	6
chr1	151420241	A	G	18	10	17	6
chr1	151420837	A	G	10	6	6	5
chr1	151420895	A	G	7	6	6	5
chr1	151423895	A	G	12	4	4	2
chr1	151428469	A	G	28	2	26	4
chr1	151815825	A	G	4	4	7	4
chr1	151815834	A	G	5	4	5	2
chr1	151815922	A	G	15	2	14	2
chr1	154308147	A	G	8	1	7	2
chr1	154308150	A	G	7	2	9	1
chr1	154937169	A	G	10	0	19	0
chr1	155143812	A	G	5	3	5	4
chr1	155143819	A	G	6	3	6	3
chr1	155282595	A	G	39	2	39	2
chr1	155285053	A	G	16	6	13	3
chr1	155441847	A	G	10	0	8	0
chr1	155443358	A	G	15	3	15	3
chr1	155443496	A	G	7	2	8	2
chr1	155445199	A	G	5	0	4	3
chr1	155654505	T	C	5	6	3	3
chr1	155696450	A	G	12	4	9	4
chr1	155696451	A	G	11	4	11	3
chr1	155696517	A	G	23	5	22	7
chr1	155696533	A	G	20	5	18	6
chr1	155696539	A	G	12	12	10	13
chr1	155697135	A	G	43	3	44	3
chr1	155702290	A	G	11	1	15	5
chr1	155703676	A	G	17	8	14	3
chr1	155703683	A	G	22	4	14	3
chr1	155704057	A	G	16	17	19	13
chr1	155704196	A	G	40	7	34	9
chr1	155704215	A	G	36	8	34	7
chr1	155705109	A	G	13	2	10	3
chr1	155706347	A	G	15	4	14	6
chr1	155706374	A	G	13	6	11	8
chr1	155720654	A	G	8	2	7	0
chr1	155720655	A	G	8	3	5	1
chr1	155720802	T	C	7	2	8	1
chr1	155721098	T	C	4	1	10	0
chr1	155721255	T	C	11	2	9	4
chr1	155721261	T	C	11	3	10	6
chr1	155724935	A	G	12	2	12	3
chr1	155734328	A	G	8	5	13	4
chr1	155943927	A	G	9	2	9	4
chr1	156570137	A	G	10	1	15	2
chr1	157680219	A	G	0	10	0	15
chr1	159996535	A	G	8	10	10	5
chr1	159996536	A	G	12	5	9	6
chr1	159996575	A	G	1	10	1	9
chr1	159996861	T	C	10	5	5	6
chr1	160112527	A	G	37	2	28	2
chr1	160958050	T	C	9	6	10	6
chr1	160958196	T	C	9	5	7	4
chr1	160959317	T	C	22	5	34	7
chr1	160959366	T	C	17	4	26	4
chr1	160959370	T	C	16	4	22	3
chr1	160959922	T	C	9	2	6	2
chr1	160960844	T	C	10	1	11	2
chr1	160961986	T	C	9	2	13	4
chr1	160962012	T	C	6	2	8	2
chr1	160962021	T	C	3	2	2	4
chr1	160962165	T	C	7	1	8	0
chr1	160962166	T	C	5	3	6	2
chr1	160966434	A	G	16	102	21	94
chr1	161003573	A	G	4	1	4	4
chr1	161336681	T	C	15	0	24	3
chr1	161336767	T	C	19	6	25	3
chr1	161338766	A	G	27	3	30	4
chr1	161340885	A	G	9	0	7	0
chr1	165881551	A	G	4	5	7	1
chr1	168180116	A	G	0	6	0	6
chr1	168180131	A	G	0	6	0	7
chr1	168218522	A	G	40	3	42	7
chr1	168218543	A	G	29	6	36	7
chr1	168220280	A	G	11	3	13	3
chr1	168220475	A	G	50	11	62	6
chr1	169820633	T	C	5	1	6	0
chr1	173765073	T	C	36	7	26	10
chr1	173765772	T	C	8	6	10	12
chr1	173765851	T	C	10	7	8	5
chr1	173765929	T	C	16	0	20	1
chr1	173766243	T	C	27	4	29	4
chr1	173766245	T	C	23	8	27	8
chr1	173766259	T	C	35	2	42	0
chr1	173769138	A	G	64	13	62	7
chr1	173828218	A	G	20	3	20	0
chr1	173828857	A	G	12	0	18	1
chr1	173828912	A	G	19	1	20	5
chr1	173831833	T	C	1	7	7	2
chr1	179042905	A	G	87	14	83	14
chr1	179044092	A	G	31	5	26	6
chr1	179044100	A	G	21	7	19	5
chr1	179044110	A	G	21	3	23	1
chr1	179044180	A	G	6	15	6	8
chr1	179044206	A	G	17	7	12	4
chr1	179044216	A	G	12	16	12	6
chr1	179829028	A	G	9	3	13	2
chr1	179829584	A	G	0	6	5	7
chr1	179829595	A	G	8	0	7	4
chr1	179889528	A	G	22	3	18	3
chr1	180253610	A	G	8	2	13	1
chr1	180253615	A	G	8	1	12	0
chr1	180253619	A	G	0	7	3	5
chr1	184761188	A	G	28	5	22	2
chr1	184761274	A	G	25	7	25	7
chr1	184761350	A	G	31	1	27	1
chr1	195779435	T	C	52	0	61	0
chr1	195779656	T	C	34	8	36	2
chr1	200398585	A	G	6	0	4	3
chr1	200413802	A	G	8	2	15	0
chr1	200413812	A	G	9	1	14	0
chr1	200413819	A	G	9	2	15	0
chr1	200446150	A	G	6	3	3	5
chr1	200446708	A	G	9	11	14	3
chr1	200454564	A	G	5	1	3	5
chr1	200454565	A	G	5	1	3	6
chr1	200454761	A	G	8	3	8	0
chr1	200454787	A	G	10	0	7	0
chr1	200627827	A	G	11	1	10	7
chr1	201929266	A	G	3	2	6	2
chr1	201929407	A	G	7	2	8	2
chr1	201930080	A	G	9	0	7	5
chr1	201930242	A	G	2	5	4	3
chr1	201930718	A	G	18	11	15	12
chr1	201961351	A	G	16	2	17	3
chr1	202108871	A	G	9	3	13	3
chr1	202820488	A	G	27	2	22	3
chr1	202820555	A	G	10	1	7	3
chr1	202820557	A	G	8	2	4	7
chr1	202820575	A	G	9	1	7	4
chr1	202820611	A	G	11	4	5	2
chr1	202820637	A	G	14	5	7	2
chr1	202820640	A	G	18	2	9	2
chr1	202820647	A	G	16	7	14	2
chr1	202821374	A	G	46	4	41	2
chr1	202845068	A	G	22	3	25	3
chr1	202845075	A	G	15	6	15	9
chr1	202845232	A	G	6	3	7	2
chr1	202846015	A	G	5	3	8	1
chr1	202846141	T	C	10	3	12	2
chr1	203824193	A	G	4	5	14	1
chr1	203824194	A	G	5	3	14	2
chr1	204503728	A	G	7	4	3	5
chr1	204524866	A	G	19	0	17	2
chr1	205566655	T	C	12	5	10	5
chr1	207942472	A	G	0	5	0	5
chr1	207942476	A	G	4	1	4	1
chr1	207942483	A	G	4	3	5	1
chr1	211437955	A	G	1	5	6	0
chr1	211437970	A	G	1	4	2	5
chr1	211437971	A	G	2	3	4	3
chr1	211607676	A	G	17	35	19	35
chr1	211608196	A	G	7	29	13	37
chr1	211608214	A	G	3	45	5	53
chr1	211608223	A	G	18	30	26	29
chr1	212904663	A	G	11	0	8	1
chr1	213059582	A	G	24	0	16	0
chr1	213060043	A	G	46	7	53	10
chr1	213060063	A	G	41	12	34	18
chr1	213060067	A	G	20	33	19	38
chr1	213140139	A	G	11	26	14	28
chr1	213140199	A	G	22	5	22	4
chr1	213140209	A	G	8	14	9	14
chr1	213144007	A	G	10	28	10	35
chr1	214529234	A	G	77	36	95	27
chr1	214529725	A	G	73	26	82	30
chr1	214529740	A	G	71	23	74	33
chr1	217777037	A	G	15	5	15	5
chr1	217777053	A	G	18	2	20	3
chr1	217777063	A	G	10	12	20	7
chr1	217777067	A	G	20	2	26	0
chr1	217777093	A	G	14	2	16	5
chr1	217777144	A	G	11	7	7	12
chr1	220231263	T	C	47	37	42	36
chr1	220231275	T	C	40	35	44	26
chr1	220231276	T	C	63	11	63	8
chr1	220231330	T	C	16	44	11	43
chr1	220231982	T	C	80	9	68	10
chr1	220988046	A	G	13	13	11	7
chr1	220991127	A	G	16	4	12	8
chr1	223189452	T	C	12	9	6	7
chr1	223189453	T	C	12	9	5	7
chr1	223189461	T	C	16	6	9	4
chr1	223223603	A	G	10	3	15	1
chr1	224159424	T	C	12	2	11	1
chr1	224449606	A	G	15	1	21	1
chr1	224457590	A	G	13	3	14	1
chr1	224579366	A	G	7	5	4	7
chr1	224599486	A	G	21	6	11	12
chr1	225678911	A	G	6	3	5	2
chr1	225974746	A	G	9	9	10	8
chr1	225974748	A	G	8	9	9	9
chr1	225975976	A	G	22	9	28	11
chr1	225975990	A	G	26	12	32	12
chr1	225976051	A	G	6	35	6	27
chr1	225976193	A	G	10	17	13	12
chr1	225976198	A	G	20	9	22	5
chr1	226050846	A	G	11	1	13	0
chr1	226052779	A	G	3	2	7	1
chr1	226547405	T	C	9	2	11	3
chr1	228445777	A	G	17	5	18	1
chr1	228445811	A	G	18	4	19	2
chr1	229586738	A	G	7	1	4	1
chr1	229625051	A	G	5	2	2	3
chr1	229634784	A	G	3	2	4	1
chr1	231466770	T	C	6	1	11	2
chr1	233193381	A	G	10	2	10	2
chr1	233194523	A	G	19	0	30	0
chr1	235270058	T	C	9	0	6	0
chr1	235296604	A	G	9	1	10	1
chr1	235648758	A	G	3	2	5	0
chr1	244584260	A	G	1	5	3	6
chr1	247106455	T	C	4	1	4	2
chr1	247106787	T	C	8	4	13	4
chr1	247108231	T	C	17	7	17	5
chr1	247108367	T	C	22	2	20	2
chr1	247143795	A	G	5	9	3	7
chr1	247143856	A	G	2	8	1	6
chr1	247143857	A	G	7	3	5	2
chr1	247145463	A	G	8	1	6	2
chr1	247465922	A	G	14	0	7	1
chr1	247468490	A	G	23	8	38	7
chr1	247469560	A	G	13	7	11	4
chr1	247469590	A	G	21	0	16	1
chr1	247508195	A	G	5	8	3	3
chr10	5764382	A	G	5	4	8	1
chr10	5846160	A	G	19	1	20	4
chr10	12155297	A	G	5	4	5	1
chr10	12166882	A	G	15	0	17	1
chr10	12166889	A	G	9	6	11	8
chr10	12193411	A	G	8	4	8	1
chr10	13362789	A	G	11	6	13	4
chr10	13366732	A	G	6	2	8	10
chr10	13384814	A	G	1	9	1	6
chr10	14947715	T	C	7	0	7	1
chr10	14947902	T	C	27	4	30	1
chr10	15117710	A	G	20	8	19	14
chr10	15117886	A	G	27	8	20	6
chr10	15117910	A	G	32	3	24	6
chr10	15117929	A	G	29	0	26	2
chr10	15118748	A	G	5	15	6	4
chr10	15118769	A	G	18	6	10	5
chr10	15148273	T	C	18	5	18	2
chr10	15150385	T	C	41	2	37	2
chr10	17728573	A	G	1	5	3	3
chr10	17728650	A	G	2	6	5	4
chr10	18825486	T	C	2	3	1	4
chr10	20539077	A	G	4	1	3	2
chr10	20573215	A	G	17	5	9	2
chr10	20575693	A	G	31	6	41	7
chr10	20575833	A	G	30	5	31	6
chr10	21548108	T	C	15	2	21	0
chr10	21774475	T	C	4	5	4	1
chr10	21774476	T	C	8	1	4	1
chr10	21776503	T	C	6	10	5	5
chr10	21778330	T	C	6	1	14	0
chr10	27050070	A	G	1	13	2	13
chr10	27050146	A	G	3	5	9	4
chr10	27398012	T	C	6	1	14	2
chr10	27398013	T	C	6	0	14	1
chr10	27471582	A	G	13	3	6	2
chr10	27471856	T	C	8	1	16	0
chr10	27472705	A	G	7	4	5	1
chr10	28810101	T	C	7	15	7	18
chr10	28814524	A	G	33	2	28	4
chr10	28814615	A	G	18	13	18	11
chr10	28814655	A	G	20	14	16	7
chr10	30600679	A	G	19	0	16	2
chr10	43011705	A	G	22	3	28	5
chr10	43013321	A	G	24	4	20	2
chr10	43013372	A	G	12	2	17	1
chr10	43013377	A	G	9	1	14	3
chr10	43013387	A	G	0	10	0	17
chr10	43013520	A	G	11	4	8	6
chr10	43014216	A	G	9	4	11	3
chr10	43014222	A	G	6	9	6	8
chr10	43014231	A	G	6	7	0	12
chr10	43014232	A	G	3	10	3	10
chr10	44050343	T	C	5	5	3	3
chr10	46223520	A	G	4	2	2	7
chr10	46223925	A	G	1	7	2	3
chr10	48925265	A	G	7	9	7	9
chr10	48925274	A	G	7	6	11	2
chr10	51587986	T	C	13	4	5	2
chr10	51587998	T	C	17	0	8	0
chr10	51726813	A	G	5	9	7	8
chr10	51726819	A	G	7	7	7	5
chr10	51728340	A	G	7	1	11	1
chr10	51728375	A	G	3	3	7	4
chr10	51745726	A	G	4	2	5	1
chr10	54723860	T	C	5	1	6	1
chr10	60164336	A	G	4	1	3	3
chr10	69656391	A	G	7	1	6	0
chr10	69656445	A	G	14	2	8	3
chr10	70176128	A	G	16	1	15	2
chr10	70239699	A	G	6	2	8	2
chr10	70240365	A	G	18	4	23	2
chr10	70277378	A	G	9	0	11	0
chr10	70278409	A	G	4	1	7	11
chr10	70281914	A	G	5	5	8	4
chr10	70282219	A	G	16	0	17	3
chr10	70282662	A	G	5	2	3	5
chr10	70282663	A	G	4	3	5	3
chr10	70282683	A	G	4	1	8	1
chr10	70283131	A	G	7	3	4	5
chr10	70283350	A	G	5	0	10	0
chr10	70284682	A	G	5	0	6	1
chr10	70284696	A	G	4	1	7	1
chr10	70285265	A	G	12	6	13	5
chr10	70285284	A	G	11	12	11	8
chr10	70285331	A	G	19	2	16	3
chr10	70285349	A	G	12	4	13	1
chr10	70517363	A	G	2	10	6	3
chr10	70518072	A	G	16	3	11	7
chr10	70518080	A	G	3	17	1	16
chr10	70518898	A	G	18	4	21	8
chr10	70518902	A	G	18	5	26	3
chr10	70518939	A	G	25	4	26	2
chr10	70518942	A	G	17	10	17	9
chr10	70518989	A	G	18	9	10	9
chr10	70519147	A	G	33	7	33	15
chr10	70519283	A	G	64	8	48	8
chr10	70519358	A	G	27	8	25	8
chr10	70520008	A	G	22	4	30	4
chr10	70520500	A	G	11	4	11	3
chr10	70520565	A	G	6	12	8	10
chr10	70520566	A	G	10	7	11	8
chr10	70534193	A	G	13	5	17	3
chr10	70534329	A	G	20	4	14	3
chr10	70536404	A	G	5	15	5	17
chr10	70536449	A	G	15	4	23	7
chr10	70537335	A	G	13	0	17	2
chr10	70537866	A	G	22	2	15	5
chr10	70537936	A	G	24	4	25	5
chr10	70750084	A	G	8	0	13	1
chr10	70750184	A	G	4	8	5	8
chr10	70954412	A	G	13	6	18	2
chr10	70954471	A	G	14	5	14	2
chr10	70956167	A	G	7	0	14	3
chr10	71926704	A	G	25	4	19	4
chr10	72173308	A	G	15	4	14	1
chr10	72190125	A	G	29	2	28	0
chr10	73127907	A	G	1	4	0	6
chr10	73852922	T	C	11	3	7	4
chr10	73852985	T	C	9	0	10	0
chr10	73852995	T	C	11	1	5	4
chr10	73980019	A	G	79	16	80	12
chr10	73994692	A	G	14	10	8	7
chr10	73994707	A	G	20	1	9	4
chr10	73994713	A	G	17	3	6	10
chr10	74885567	T	C	25	3	31	3
chr10	75008955	T	C	98	50	97	52
chr10	75010087	T	C	89	5	95	2
chr10	75179389	T	C	14	1	19	0
chr10	75179872	T	C	9	7	11	8
chr10	75179873	T	C	9	7	17	2
chr10	75179976	T	C	8	7	13	2
chr10	75179990	T	C	9	8	8	3
chr10	75180016	T	C	21	2	14	0
chr10	75390052	A	G	8	1	7	2
chr10	75472684	A	G	9	3	8	1
chr10	75496111	A	G	7	3	4	3
chr10	75537390	A	G	15	24	20	16
chr10	75537412	A	G	34	6	28	6
chr10	75537722	A	G	15	2	5	4
chr10	75538625	A	G	33	0	52	2
chr10	75851461	A	G	2	7	3	10
chr10	76361726	A	G	7	0	9	0
chr10	76469621	A	G	9	1	14	1
chr10	76473118	A	G	7	0	9	2
chr10	82195358	A	G	21	1	14	0
chr10	82195359	A	G	19	4	14	0
chr10	82195468	A	G	12	1	9	4
chr10	82195480	A	G	13	1	13	0
chr10	82195918	A	G	1	12	8	9
chr10	82195928	A	G	10	4	13	4
chr10	82195983	A	G	26	6	40	7
chr10	88686256	A	G	46	7	49	16
chr10	88725216	A	G	11	2	11	4
chr10	88968085	A	G	8	2	7	5
chr10	88968086	A	G	9	1	12	0
chr10	88968223	A	G	12	1	6	1
chr10	88970237	A	G	6	2	6	1
chr10	88974873	A	G	6	1	12	4
chr10	89521253	A	G	8	7	9	8
chr10	95271905	A	G	2	3	7	1
chr10	96337428	A	G	9	1	4	2
chr10	96339165	A	G	5	3	7	3
chr10	96339411	A	G	9	0	10	1
chr10	96339428	A	G	11	0	9	2
chr10	96367716	A	G	57	11	53	8
chr10	96367729	A	G	56	7	39	10
chr10	96370093	A	G	86	12	84	8
chr10	96372483	A	G	32	7	34	5
chr10	96372484	A	G	39	1	37	2
chr10	96372562	A	G	45	4	41	6
chr10	96372563	A	G	46	4	37	11
chr10	96372572	A	G	34	12	32	15
chr10	97392199	A	G	6	3	15	3
chr10	97924994	A	G	10	4	7	2
chr10	97925044	A	G	8	9	7	3
chr10	97925064	A	G	8	10	8	4
chr10	97925125	A	G	30	4	32	7
chr10	97926270	A	G	21	4	24	7
chr10	97926444	A	G	20	1	31	0
chr10	97926480	A	G	19	6	23	8
chr10	97927155	A	G	14	2	17	8
chr10	99125195	A	G	7	1	11	3
chr10	99179550	A	G	4	1	7	1
chr10	99189617	A	G	7	0	12	1
chr10	99206728	A	G	10	6	8	2
chr10	99209415	A	G	11	1	9	0
chr10	101663791	A	G	5	7	7	7
chr10	101663792	A	G	12	1	12	2
chr10	101992783	T	C	47	1	50	2
chr10	101992793	T	C	50	7	46	11
chr10	101992810	T	C	67	5	59	5
chr10	102140495	A	G	6	4	5	6
chr10	102739366	T	C	8	0	8	0
chr10	102764239	A	G	3	8	4	4
chr10	102817765	T	C	3	5	5	1
chr10	103344049	T	C	10	0	6	4
chr10	103547628	A	G	21	1	16	1
chr10	103549169	A	G	16	9	21	5
chr10	103549474	A	G	14	3	12	6
chr10	103549480	A	G	11	7	10	9
chr10	103549539	A	G	8	5	7	4
chr10	103549660	A	G	8	5	15	5
chr10	103549695	A	G	10	6	9	5
chr10	103549702	A	G	6	12	11	4
chr10	103570615	A	G	10	1	11	0
chr10	103570641	A	G	9	0	6	1
chr10	103570643	A	G	7	2	4	3
chr10	103570644	A	G	5	3	7	1
chr10	103570680	A	G	4	10	9	4
chr10	104212326	A	G	21	5	15	13
chr10	104213388	A	G	4	1	5	1
chr10	104236039	A	G	18	6	8	7
chr10	104272769	A	G	13	5	8	4
chr10	104500027	A	G	1	5	5	1
chr10	104500062	A	G	10	0	4	2
chr10	104500103	A	G	7	2	5	0
chr10	104500107	A	G	6	3	4	1
chr10	104500108	A	G	9	0	5	0
chr10	104500214	A	G	6	12	4	4
chr10	104660765	A	G	57	11	62	15
chr10	104660773	A	G	62	4	67	5
chr10	104660776	A	G	42	25	42	30
chr10	104662593	A	G	3	3	4	1
chr10	105190655	A	G	7	2	10	0
chr10	105208428	T	C	6	13	6	9
chr10	112353665	A	G	4	3	8	1
chr10	112666555	A	G	5	0	5	2
chr10	112666582	A	G	6	0	5	1
chr10	112667240	A	G	5	3	3	3
chr10	114209390	A	G	21	12	16	12
chr10	114209404	A	G	30	7	25	1
chr10	114209432	A	G	32	3	25	4
chr10	116051826	A	G	5	3	3	5
chr10	116051956	A	G	1	6	7	4
chr10	118657756	T	C	4	2	6	3
chr10	120812025	A	G	14	12	21	12
chr10	120812047	A	G	19	8	15	8
chr10	120813213	A	G	20	4	20	7
chr10	120867033	A	G	3	2	3	3
chr10	121331816	T	C	10	1	15	5
chr10	121332786	T	C	25	3	27	1
chr10	121332793	T	C	23	4	25	3
chr10	121332831	T	C	15	5	15	10
chr10	121697011	A	G	8	0	4	2
chr10	121698544	A	G	13	2	16	0
chr10	124760588	A	G	13	6	15	2
chr10	124928166	A	G	2	4	9	5
chr10	127538994	T	C	8	2	6	6
chr10	131903290	A	G	3	2	3	4
chr10	135110204	A	G	10	2	8	0
chr11	493388	A	G	15	9	7	3
chr11	510670	A	G	2	6	6	1
chr11	650797	A	G	5	5	5	6
chr11	761394	A	G	3	4	2	5
chr11	762169	A	G	5	0	7	0
chr11	767979	A	G	1	6	6	3
chr11	768393	A	G	9	2	8	1
chr11	768423	A	G	9	3	7	4
chr11	768722	A	G	10	3	9	1
chr11	778798	A	G	12	0	6	3
chr11	778802	A	G	1	11	0	8
chr11	778856	A	G	9	1	7	4
chr11	778861	A	G	2	7	0	10
chr11	778865	A	G	7	1	6	3
chr11	868401	A	G	19	3	22	2
chr11	868410	A	G	15	12	23	10
chr11	3433531	T	C	20	0	23	4
chr11	3433642	T	C	7	0	5	4
chr11	3434024	T	C	8	1	13	1
chr11	3434025	T	C	7	2	11	3
chr11	3434029	T	C	5	4	9	5
chr11	3434037	T	C	5	3	6	6
chr11	3434042	T	C	4	5	5	7
chr11	3434054	T	C	8	1	11	2
chr11	3437022	T	C	25	10	21	7
chr11	3440387	T	C	8	9	18	8
chr11	3440416	T	C	18	3	25	1
chr11	3720138	A	G	11	8	8	16
chr11	3743487	A	G	19	0	17	0
chr11	3839088	A	G	12	6	10	4
chr11	3839129	A	G	11	1	14	2
chr11	5692273	A	G	6	0	4	1
chr11	6514007	A	G	23	6	18	5
chr11	6516826	A	G	7	2	8	3
chr11	8708889	A	G	16	5	11	4
chr11	8708891	A	G	16	4	11	4
chr11	9310585	A	G	5	8	9	11
chr11	9310672	A	G	5	9	5	5
chr11	9314752	A	G	34	15	27	11
chr11	9315309	A	G	21	7	19	1
chr11	9315329	A	G	12	8	15	3
chr11	9315348	A	G	14	5	11	2
chr11	9436748	A	G	7	9	18	2
chr11	9436749	A	G	2	11	11	9
chr11	9605931	A	G	25	5	24	11
chr11	13724760	A	G	6	10	11	8
chr11	13725471	A	G	23	13	21	14
chr11	14297878	T	C	33	8	28	9
chr11	14297917	T	C	43	4	45	5
chr11	14297932	T	C	41	8	47	7
chr11	14297943	T	C	46	6	52	2
chr11	14297980	T	C	14	31	9	39
chr11	14298438	T	C	22	6	15	13
chr11	14298441	T	C	6	21	3	22
chr11	14298442	T	C	13	13	14	12
chr11	14299087	T	C	7	14	9	7
chr11	14352555	A	G	10	1	12	0
chr11	16777956	A	G	17	5	10	3
chr11	17098233	A	G	32	12	38	9
chr11	17147259	A	G	3	2	4	1
chr11	17147900	A	G	20	1	13	1
chr11	18589640	A	G	2	5	4	2
chr11	18589651	A	G	1	6	4	2
chr11	18625941	A	G	3	2	3	2
chr11	27636790	T	C	62	28	59	20
chr11	27637696	T	C	47	22	44	16
chr11	27637722	T	C	36	18	33	5
chr11	27911717	A	G	0	22	0	25
chr11	31452571	A	G	49	23	49	29
chr11	31452636	A	G	12	58	12	54
chr11	31453126	A	G	20	2	23	1
chr11	31453157	A	G	7	22	9	24
chr11	31453158	A	G	21	9	24	10
chr11	32625466	A	G	11	3	5	2
chr11	32625533	A	G	20	7	5	7
chr11	32625555	A	G	27	0	14	1
chr11	32625918	A	G	24	3	17	1
chr11	32625925	A	G	21	6	15	2
chr11	33096285	A	G	20	18	21	18
chr11	33096395	A	G	18	4	19	5
chr11	33096405	A	G	20	3	16	7
chr11	33097030	A	G	16	3	18	2
chr11	34149820	A	G	9	1	12	1
chr11	43668895	A	G	4	4	6	7
chr11	43866754	A	G	6	0	3	2
chr11	43878407	T	C	45	14	39	7
chr11	43878573	T	C	28	6	26	4
chr11	43878597	T	C	31	2	24	2
chr11	43878609	T	C	23	10	16	7
chr11	43878616	T	C	25	4	20	3
chr11	43879231	T	C	22	5	16	2
chr11	43881688	T	C	20	4	21	4
chr11	43881807	T	C	14	6	12	9
chr11	43882330	T	C	14	7	15	14
chr11	43882333	T	C	13	9	23	5
chr11	43882342	T	C	19	2	25	4
chr11	43882377	T	C	20	2	24	2
chr11	43884171	T	C	7	8	10	5
chr11	43884630	T	C	10	3	13	2
chr11	43884782	T	C	4	2	4	3
chr11	43884825	T	C	6	0	9	3
chr11	43884830	T	C	5	1	13	2
chr11	43885386	T	C	14	1	11	2
chr11	43885413	T	C	10	12	9	5
chr11	43887181	T	C	11	2	18	1
chr11	43887734	T	C	28	10	28	8
chr11	43887893	T	C	44	9	51	8
chr11	45934633	A	G	0	5	0	7
chr11	47190139	A	G	5	8	13	10
chr11	47190140	A	G	6	7	13	8
chr11	47190349	A	G	7	3	19	1
chr11	47191260	A	G	11	2	8	2
chr11	47241136	A	G	3	2	4	2
chr11	47243927	A	G	0	6	2	4
chr11	47244149	A	G	8	5	7	2
chr11	47246520	A	G	4	1	1	5
chr11	47246752	A	G	5	1	5	5
chr11	47250346	A	G	6	0	11	1
chr11	47250427	A	G	5	5	7	6
chr11	47250428	A	G	6	4	8	5
chr11	47250429	A	G	9	0	11	1
chr11	47251459	A	G	5	2	5	1
chr11	47502914	A	G	21	7	18	7
chr11	47503654	A	G	11	2	10	6
chr11	47863332	A	G	6	3	8	4
chr11	57565246	A	G	6	5	7	4
chr11	58914821	A	G	7	2	4	4
chr11	58914822	A	G	2	7	4	3
chr11	58914844	A	G	4	5	7	0
chr11	58914846	A	G	2	7	4	3
chr11	58914854	A	G	6	3	6	1
chr11	58914887	A	G	2	4	4	3
chr11	61132286	A	G	27	5	29	3
chr11	61180656	A	G	1	12	3	9
chr11	61206436	A	G	2	7	6	3
chr11	61208912	A	G	5	2	8	1
chr11	61208913	A	G	6	1	8	1
chr11	61565960	T	C	36	20	43	16
chr11	61566470	T	C	22	5	18	3
chr11	61566499	T	C	28	2	20	0
chr11	61566500	T	C	27	4	18	2
chr11	61566503	T	C	26	4	20	2
chr11	61566534	T	C	14	7	12	4
chr11	61566727	T	C	19	15	24	10
chr11	61588734	A	G	28	9	26	8
chr11	61592996	A	G	16	1	15	2
chr11	61616924	A	G	9	9	8	6
chr11	61616935	A	G	12	9	9	6
chr11	61617246	A	G	21	4	18	5
chr11	61617356	A	G	11	22	9	16
chr11	61617771	A	G	0	14	3	10
chr11	61617864	A	G	16	6	10	6
chr11	62387101	A	G	10	3	12	4
chr11	62409584	A	G	7	0	4	3
chr11	62411869	A	G	4	1	7	5
chr11	62442100	A	G	12	5	16	2
chr11	62507234	A	G	24	4	14	5
chr11	62507236	A	G	21	7	18	1
chr11	62517325	A	G	12	4	13	9
chr11	62519285	A	G	31	4	33	1
chr11	62532170	A	G	19	7	20	5
chr11	62542256	A	G	9	3	1	4
chr11	62605685	A	G	6	4	16	2
chr11	62655054	A	G	29	0	21	3
chr11	62655406	A	G	19	3	5	8
chr11	63340599	T	C	30	8	27	2
chr11	63589386	A	G	5	3	10	0
chr11	63589435	A	G	8	3	7	1
chr11	63589456	A	G	11	1	3	3
chr11	63942967	T	C	10	2	10	4
chr11	63943748	T	C	4	3	4	3
chr11	63943757	T	C	7	1	8	1
chr11	63950652	T	C	8	0	9	1
chr11	63950665	T	C	6	1	7	1
chr11	63950693	T	C	6	1	8	1
chr11	64075464	A	G	10	6	7	6
chr11	64075599	A	G	8	0	8	7
chr11	64849423	A	G	41	3	37	1
chr11	64865249	A	G	7	1	7	2
chr11	64869118	A	G	7	1	12	2
chr11	64869148	A	G	20	5	16	8
chr11	64993868	A	G	11	5	11	6
chr11	64994629	A	G	14	7	14	4
chr11	65090651	A	G	14	0	6	0
chr11	65090876	A	G	12	2	13	1
chr11	65115929	A	G	7	4	11	5
chr11	65118389	A	G	5	2	3	5
chr11	65118407	A	G	3	3	6	2
chr11	65540353	T	C	6	0	4	2
chr11	65544523	A	G	5	8	13	1
chr11	65740139	A	G	9	2	14	5
chr11	65740458	A	G	12	1	12	4
chr11	66028334	A	G	12	13	17	9
chr11	66123459	T	C	7	1	5	0
chr11	66400828	A	G	11	6	5	4
chr11	66402895	A	G	5	4	5	5
chr11	66402896	A	G	6	2	5	5
chr11	66403121	A	G	5	1	6	6
chr11	66403243	A	G	10	0	6	2
chr11	66403252	A	G	14	0	8	2
chr11	66403882	A	G	3	2	5	1
chr11	66403884	A	G	4	2	1	5
chr11	66403890	A	G	3	4	4	3
chr11	66416941	A	G	5	0	8	3
chr11	66450372	T	C	7	16	4	23
chr11	66450394	T	C	22	4	20	5
chr11	66452023	T	C	5	9	9	10
chr11	66452024	T	C	7	7	17	3
chr11	66560657	A	G	3	2	4	1
chr11	66561321	A	G	0	7	4	4
chr11	66561322	A	G	6	1	6	1
chr11	66561351	A	G	0	9	7	4
chr11	66561368	A	G	1	5	7	3
chr11	66561395	A	G	1	7	4	5
chr11	66561452	A	G	9	6	5	3
chr11	66561462	A	G	1	12	1	7
chr11	66561480	A	G	7	7	3	6
chr11	66561566	A	G	8	3	11	0
chr11	66572675	A	G	9	2	5	1
chr11	66575892	A	G	3	2	5	4
chr11	66579290	A	G	4	2	2	3
chr11	66608686	T	C	5	1	10	2
chr11	66608692	T	C	6	0	11	1
chr11	66609473	T	C	5	0	5	0
chr11	67405599	T	C	34	3	40	6
chr11	67824310	A	G	4	1	5	0
chr11	67860683	A	G	2	5	5	8
chr11	67860684	A	G	2	5	9	4
chr11	67860733	A	G	8	0	8	1
chr11	67935927	A	G	7	2	6	1
chr11	67935943	A	G	9	0	4	3
chr11	68858609	A	G	10	11	10	15
chr11	70221645	A	G	10	0	12	2
chr11	70243093	A	G	9	1	5	2
chr11	70243189	A	G	11	0	10	0
chr11	70243193	A	G	11	0	10	0
chr11	70243212	A	G	11	0	10	1
chr11	70433901	T	C	7	6	7	5
chr11	70433902	T	C	9	3	12	0
chr11	70433954	T	C	3	3	8	2
chr11	71508229	A	G	10	3	8	6
chr11	71997556	T	C	6	3	7	1
chr11	71997583	T	C	9	0	8	0
chr11	71998440	T	C	5	0	6	1
chr11	71999306	T	C	18	2	12	1
chr11	71999314	T	C	16	3	13	3
chr11	71999329	T	C	13	2	11	2
chr11	71999335	T	C	3	10	3	7
chr11	71999464	T	C	9	0	7	0
chr11	72000752	T	C	27	2	38	5
chr11	73582506	T	C	20	3	16	2
chr11	73583181	T	C	17	6	18	3
chr11	73584721	A	G	30	9	34	7
chr11	73584815	A	G	23	13	41	17
chr11	73585329	A	G	23	8	19	7
chr11	73591087	A	G	5	1	4	1
chr11	73591145	A	G	7	0	5	1
chr11	73594662	A	G	3	4	7	3
chr11	73595330	A	G	3	6	8	2
chr11	73595335	A	G	9	2	9	2
chr11	73640204	A	G	15	2	12	3
chr11	73640328	A	G	12	5	8	6
chr11	73641685	A	G	10	5	9	5
chr11	73641698	A	G	18	0	19	2
chr11	73648953	T	C	6	7	5	9
chr11	73648954	T	C	6	7	7	10
chr11	73649032	T	C	3	6	5	1
chr11	73649134	T	C	3	7	1	10
chr11	73649135	T	C	9	1	6	5
chr11	73658989	T	C	4	2	4	2
chr11	73659065	T	C	1	4	1	5
chr11	73659068	T	C	4	1	3	3
chr11	73659510	T	C	2	10	5	7
chr11	73659527	T	C	2	8	3	8
chr11	73659528	T	C	9	1	11	1
chr11	73659552	T	C	10	2	12	1
chr11	73661653	T	C	4	2	2	5
chr11	73665913	T	C	3	3	7	1
chr11	73665920	T	C	3	3	3	5
chr11	73665960	T	C	3	4	3	7
chr11	73666446	T	C	0	11	0	9
chr11	73666450	T	C	9	1	5	5
chr11	73666451	T	C	10	2	4	5
chr11	73666724	T	C	5	3	2	3
chr11	73670946	T	C	11	3	8	1
chr11	73672114	T	C	8	0	8	2
chr11	73674136	T	C	8	1	5	1
chr11	73841395	A	G	31	8	30	9
chr11	74986259	A	G	5	2	5	0
chr11	76074936	A	G	2	7	3	2
chr11	76513487	A	G	12	1	12	1
chr11	77330538	A	G	25	2	24	2
chr11	77330555	A	G	27	2	25	0
chr11	77634926	A	G	17	2	11	1
chr11	77634948	A	G	10	2	8	0
chr11	82530323	T	C	14	2	17	0
chr11	82530486	T	C	5	0	11	0
chr11	82786477	A	G	11	3	13	2
chr11	82788970	A	G	8	0	6	1
chr11	82922540	A	G	12	2	9	5
chr11	82922783	A	G	4	4	0	8
chr11	86969320	A	G	0	6	0	6
chr11	86969321	A	G	0	6	0	6
chr11	93468644	A	G	63	2	67	6
chr11	93468771	A	G	64	9	61	10
chr11	93494978	A	G	47	2	33	6
chr11	93496668	A	G	14	6	16	1
chr11	93509782	A	G	5	1	4	1
chr11	94150267	T	C	5	15	8	12
chr11	94150271	T	C	1	17	1	16
chr11	94150275	T	C	15	3	13	4
chr11	94150280	T	C	0	16	1	18
chr11	94150281	T	C	8	9	7	11
chr11	98354781	T	C	30	1	37	5
chr11	108155718	A	G	1	7	1	4
chr11	116792327	A	G	24	6	21	4
chr11	117080519	A	G	19	8	23	7
chr11	117081551	A	G	12	5	10	6
chr11	117083537	A	G	15	9	28	5
chr11	117083545	A	G	20	2	27	3
chr11	117117948	A	G	13	5	11	16
chr11	117118166	A	G	8	9	8	4
chr11	117119739	A	G	13	2	8	0
chr11	117119756	A	G	15	4	8	1
chr11	117119778	A	G	19	3	7	3
chr11	117124302	A	G	2	4	9	0
chr11	117124303	A	G	1	5	6	2
chr11	117205422	A	G	9	4	11	0
chr11	118273448	A	G	3	3	2	5
chr11	118383692	A	G	9	0	5	0
chr11	118414598	T	C	6	3	7	3
chr11	118414600	T	C	6	3	8	2
chr11	118861128	T	C	7	0	5	1
chr11	118864829	T	C	6	9	10	4
chr11	118864833	T	C	8	4	11	1
chr11	118864942	T	C	19	4	20	2
chr11	118864998	T	C	18	0	18	3
chr11	118865011	T	C	11	3	10	6
chr11	118866838	A	G	12	5	15	1
chr11	118867599	A	G	14	6	21	1
chr11	118870238	A	G	34	5	40	8
chr11	118871252	A	G	24	4	23	6
chr11	118871280	A	G	4	5	5	9
chr11	118871287	A	G	7	0	11	2
chr11	118871343	A	G	10	5	9	4
chr11	118872511	A	G	21	7	13	3
chr11	118872539	A	G	17	3	14	3
chr11	118872844	A	G	22	4	24	7
chr11	118872866	A	G	15	13	17	14
chr11	118874197	A	G	28	7	24	5
chr11	118874218	A	G	22	11	20	8
chr11	118874468	A	G	18	1	25	0
chr11	118875436	A	G	23	24	18	23
chr11	118875587	A	G	34	16	34	11
chr11	118875649	A	G	33	4	28	7
chr11	118875659	A	G	25	6	27	7
chr11	118875689	A	G	14	26	8	27
chr11	118875690	A	G	23	16	18	17
chr11	118878312	A	G	29	11	17	15
chr11	118878373	A	G	18	13	17	13
chr11	118878417	A	G	17	17	19	23
chr11	118880584	A	G	33	10	32	7
chr11	118893792	A	G	9	0	12	1
chr11	118893909	A	G	5	0	5	0
chr11	118994552	A	G	6	2	10	3
chr11	118994722	A	G	7	0	9	0
chr11	124657415	A	G	3	5	4	3
chr11	124657417	A	G	2	6	2	4
chr11	124657421	A	G	1	7	2	4
chr11	124657423	A	G	5	3	7	0
chr11	124666431	A	G	15	2	16	1
chr11	124666466	A	G	6	6	7	8
chr11	124667215	A	G	19	8	25	14
chr11	124667310	A	G	15	4	19	2
chr11	124668042	A	G	10	2	7	1
chr11	124668048	A	G	10	1	7	1
chr11	125480398	A	G	19	6	12	2
chr11	125480408	A	G	18	6	13	2
chr11	125526139	A	G	82	19	89	17
chr11	125545856	A	G	25	7	21	10
chr11	126078965	A	G	37	15	31	7
chr11	126131799	T	C	9	0	5	1
chr11	126165241	A	G	18	11	26	10
chr11	126166031	A	G	22	3	17	3
chr11	126166660	T	C	13	0	13	1
chr11	126167903	A	G	12	1	9	0
chr11	126216888	T	C	48	6	33	8
chr11	126216891	T	C	49	2	40	3
chr11	126216897	T	C	44	7	31	10
chr11	134154459	A	G	2	4	3	3
chr11	134154530	A	G	4	15	2	15
chr11	134154555	A	G	14	12	11	8
chr11	134154562	A	G	18	8	10	12
chr11	134161762	A	G	6	1	3	2
chr12	546937	A	G	8	2	8	0
chr12	2969593	A	G	10	1	15	0
chr12	2971799	A	G	9	7	11	4
chr12	2971983	A	G	12	16	19	10
chr12	2972657	A	G	15	0	19	0
chr12	3122352	A	G	8	2	1	6
chr12	3122353	A	G	8	2	3	4
chr12	3122355	A	G	4	6	2	5
chr12	6695699	A	G	1	8	3	3
chr12	6719528	T	C	7	6	4	6
chr12	7057514	A	G	19	0	12	0
chr12	7249971	A	G	3	8	3	5
chr12	7278614	T	C	8	0	11	0
chr12	7278618	T	C	8	0	10	0
chr12	7278619	T	C	4	4	3	8
chr12	7948760	A	G	63	26	52	19
chr12	7950377	A	G	79	19	84	17
chr12	7950739	A	G	56	11	53	14
chr12	7950740	A	G	44	20	46	24
chr12	7950797	A	G	51	11	41	18
chr12	7953250	A	G	8	5	9	5
chr12	7953539	A	G	10	8	9	7
chr12	7953564	A	G	14	1	14	2
chr12	7953664	A	G	12	10	9	8
chr12	7954235	A	G	12	13	14	11
chr12	7954246	A	G	13	13	16	12
chr12	7954255	A	G	19	5	23	5
chr12	7955011	A	G	1	11	6	4
chr12	7955038	A	G	9	5	9	2
chr12	7957830	A	G	8	0	9	2
chr12	7957977	A	G	18	2	12	0
chr12	7958001	A	G	15	4	11	0
chr12	7958086	A	G	36	3	24	4
chr12	7958103	A	G	28	11	15	10
chr12	8082163	A	G	18	8	23	10
chr12	8116674	T	C	22	3	28	3
chr12	8117441	T	C	12	1	13	7
chr12	8120823	T	C	4	2	6	2
chr12	8120897	T	C	7	1	4	1
chr12	8121808	T	C	4	1	6	1
chr12	8122515	T	C	19	0	6	0
chr12	8183611	T	C	11	1	5	1
chr12	8183612	T	C	7	6	4	3
chr12	8183641	T	C	13	0	8	0
chr12	8536890	A	G	38	4	29	4
chr12	8950099	T	C	43	18	43	22
chr12	8950101	T	C	56	3	57	3
chr12	8950149	T	C	30	31	26	38
chr12	8950431	T	C	70	36	71	31
chr12	8950436	T	C	91	9	93	10
chr12	8950630	T	C	81	9	75	11
chr12	8951929	T	C	15	0	13	0
chr12	8951937	T	C	13	3	11	2
chr12	8952010	T	C	8	3	12	2
chr12	8952162	T	C	20	2	23	1
chr12	8952278	T	C	13	3	26	6
chr12	8952280	T	C	14	2	31	3
chr12	8952307	T	C	16	1	31	1
chr12	8952316	T	C	17	2	27	1
chr12	9003427	T	C	3	2	5	0
chr12	9087993	A	G	5	0	9	3
chr12	9088715	A	G	9	0	9	4
chr12	9088719	A	G	11	1	14	0
chr12	9088767	A	G	10	3	12	8
chr12	9811245	A	G	10	1	11	1
chr12	12256882	A	G	6	2	13	0
chr12	14651842	A	G	45	7	37	8
chr12	14843549	T	C	7	4	13	1
chr12	14848863	T	C	14	1	18	0
chr12	14852807	T	C	3	2	6	5
chr12	19439825	A	G	7	0	6	0
chr12	19439862	A	G	3	3	5	1
chr12	19458384	A	G	13	1	6	1
chr12	26536701	T	C	6	0	5	0
chr12	27130991	T	C	4	2	4	1
chr12	27131789	T	C	5	3	9	1
chr12	27183115	A	G	77	2	79	6
chr12	27183116	A	G	78	2	80	6
chr12	27187087	A	G	4	2	3	4
chr12	27187449	A	G	26	8	20	8
chr12	27187492	A	G	24	6	19	4
chr12	27187636	A	G	18	3	16	9
chr12	27188014	A	G	18	14	21	8
chr12	27576377	A	G	19	2	12	3
chr12	27945556	A	G	12	3	11	1
chr12	27945557	A	G	12	2	10	2
chr12	27946217	A	G	39	13	28	19
chr12	31421066	T	C	8	3	8	2
chr12	31421190	T	C	15	5	19	3
chr12	31422111	T	C	13	1	9	1
chr12	31424093	T	C	5	2	12	1
chr12	31432164	T	C	12	5	12	2
chr12	32149555	A	G	11	2	19	0
chr12	32149591	A	G	5	1	10	1
chr12	32150849	A	G	29	6	38	2
chr12	32151437	A	G	14	0	13	0
chr12	32152661	A	G	8	1	8	3
chr12	42753700	A	G	12	9	7	7
chr12	42753783	A	G	27	1	18	1
chr12	42753799	A	G	12	19	12	9
chr12	42754353	A	G	29	4	17	3
chr12	42754354	A	G	18	14	9	11
chr12	42754378	A	G	27	3	19	3
chr12	44114204	A	G	21	4	5	4
chr12	44119486	T	C	32	4	24	5
chr12	46347267	A	G	6	4	10	3
chr12	46347291	A	G	6	5	9	3
chr12	49090799	A	G	4	2	7	4
chr12	49091100	A	G	5	1	10	1
chr12	49091414	A	G	8	3	7	5
chr12	49313240	T	C	3	2	2	4
chr12	49313368	T	C	9	4	9	1
chr12	49314407	T	C	9	6	10	7
chr12	49314456	T	C	6	4	8	10
chr12	49322401	T	C	18	9	19	6
chr12	49323109	T	C	14	4	18	5
chr12	49323114	T	C	10	6	15	11
chr12	49323115	T	C	11	4	15	12
chr12	49323220	T	C	11	6	27	4
chr12	49326123	A	G	24	12	27	7
chr12	49326162	A	G	37	9	40	7
chr12	49326169	A	G	41	8	43	5
chr12	49326171	A	G	27	22	33	17
chr12	49326206	A	G	35	9	34	15
chr12	49328540	A	G	12	3	22	0
chr12	49328580	A	G	15	3	24	1
chr12	49328609	A	G	15	3	16	2
chr12	49667345	A	G	18	2	14	4
chr12	49718387	A	G	9	10	9	12
chr12	49718431	A	G	7	8	9	6
chr12	49718478	A	G	10	1	17	2
chr12	50543560	T	C	7	5	8	6
chr12	50543619	T	C	7	1	6	4
chr12	50543620	T	C	5	3	7	3
chr12	50543625	T	C	3	4	4	5
chr12	50546290	T	C	9	1	10	1
chr12	50550364	T	C	7	0	7	1
chr12	50850813	A	G	9	4	10	4
chr12	50851406	A	G	0	12	1	11
chr12	50851845	A	G	5	0	4	1
chr12	50853043	A	G	25	4	21	7
chr12	50853666	A	G	6	2	8	1
chr12	50853667	A	G	5	2	8	1
chr12	50853711	A	G	13	3	11	4
chr12	50853719	A	G	13	3	12	3
chr12	50853772	A	G	22	2	18	4
chr12	50854135	A	G	6	11	5	13
chr12	50854190	A	G	10	3	16	1
chr12	50854214	A	G	5	4	10	4
chr12	51212135	A	G	9	1	7	1
chr12	51324506	A	G	22	10	37	10
chr12	51324627	A	G	38	9	51	16
chr12	51324639	A	G	42	11	46	23
chr12	51325280	A	G	16	7	22	3
chr12	51325537	A	G	11	1	17	2
chr12	51407176	A	G	6	0	2	3
chr12	51450486	A	G	7	8	4	3
chr12	51450491	A	G	9	6	6	0
chr12	51450499	A	G	9	4	6	0
chr12	51602082	A	G	0	8	1	4
chr12	51603844	A	G	10	1	7	2
chr12	51603858	A	G	9	2	4	4
chr12	53419790	A	G	13	9	7	11
chr12	53422218	A	G	4	1	6	0
chr12	53570741	A	G	4	7	4	3
chr12	53570787	A	G	18	0	11	0
chr12	53570788	A	G	16	1	11	0
chr12	53570794	A	G	7	7	4	7
chr12	53571355	A	G	14	2	14	1
chr12	53571519	A	G	4	2	4	3
chr12	53571525	A	G	6	3	4	3
chr12	53572740	A	G	0	5	0	7
chr12	53572743	A	G	2	3	4	3
chr12	53572746	A	G	4	1	6	1
chr12	56217582	T	C	7	5	11	3
chr12	56217628	T	C	13	7	11	6
chr12	56218691	T	C	9	2	9	3
chr12	56698003	T	C	10	2	4	3
chr12	56701932	T	C	25	4	23	10
chr12	56706628	T	C	25	7	19	0
chr12	57034792	A	G	6	0	5	2
chr12	57074019	A	G	3	2	6	0
chr12	57122121	A	G	14	4	10	9
chr12	57122167	A	G	9	3	5	5
chr12	57122651	A	G	5	2	8	4
chr12	57125180	A	G	39	20	36	16
chr12	57125181	A	G	54	5	41	11
chr12	57461645	A	G	7	4	15	3
chr12	62951938	A	G	8	0	6	0
chr12	62953320	A	G	12	5	14	2
chr12	63983861	A	G	4	5	2	5
chr12	63983864	A	G	7	2	5	2
chr12	64585595	A	G	10	2	7	1
chr12	64844071	A	G	9	102	13	99
chr12	64844149	A	G	64	41	58	41
chr12	66737111	A	G	20	4	24	5
chr12	69155058	A	G	10	4	13	2
chr12	69155064	A	G	14	1	13	1
chr12	69158210	A	G	11	2	24	0
chr12	69158329	A	G	11	0	15	0
chr12	69160468	A	G	34	3	31	8
chr12	69160482	A	G	25	10	30	10
chr12	69160483	A	G	19	16	26	14
chr12	69160504	A	G	32	3	28	8
chr12	69161121	A	G	23	3	16	3
chr12	69215261	A	G	1	5	1	6
chr12	69237004	A	G	79	13	94	15
chr12	69237043	A	G	57	32	74	24
chr12	69639788	A	G	6	0	5	1
chr12	72060208	A	G	6	0	4	1
chr12	72187934	T	C	3	2	7	3
chr12	72187944	T	C	2	3	5	5
chr12	77223126	A	G	13	2	9	4
chr12	79988692	A	G	3	5	9	3
chr12	79988693	A	G	7	0	6	4
chr12	79994364	A	G	37	4	48	3
chr12	79994377	A	G	28	3	33	11
chr12	79994383	A	G	30	0	40	1
chr12	79996948	A	G	26	11	37	5
chr12	79996949	A	G	29	10	39	5
chr12	79996953	A	G	33	11	37	7
chr12	79996967	A	G	40	11	46	9
chr12	79996973	A	G	35	14	44	12
chr12	79997017	A	G	51	5	48	12
chr12	81174457	T	C	3	2	4	4
chr12	81174460	T	C	3	2	6	2
chr12	93828774	A	G	5	3	5	0
chr12	93830510	A	G	7	5	7	2
chr12	93830516	A	G	4	6	9	0
chr12	93830548	A	G	5	1	6	0
chr12	93897973	A	G	30	1	16	6
chr12	93898017	A	G	18	6	18	3
chr12	93898152	A	G	13	9	20	7
chr12	93902695	A	G	7	1	4	6
chr12	93902702	A	G	7	0	7	2
chr12	93902773	A	G	10	1	9	1
chr12	95446992	A	G	7	5	12	5
chr12	95448296	A	G	17	1	19	2
chr12	95448329	A	G	15	2	21	2
chr12	95449854	A	G	5	4	3	3
chr12	95449966	A	G	6	3	8	2
chr12	95450478	A	G	16	2	15	4
chr12	95451160	A	G	6	2	5	0
chr12	95935837	A	G	8	0	9	0
chr12	98940386	A	G	5	2	2	5
chr12	98940387	A	G	6	0	6	1
chr12	98943033	A	G	12	113	12	105
chr12	98943103	A	G	120	16	116	18
chr12	98990560	A	G	22	8	18	10
chr12	98998300	A	G	14	4	20	5
chr12	98998755	A	G	15	7	12	5
chr12	98998943	A	G	17	9	12	12
chr12	98998956	A	G	20	8	8	16
chr12	98999786	A	G	24	1	21	6
chr12	99017451	A	G	6	1	5	0
chr12	99017458	A	G	1	5	3	2
chr12	99127474	A	G	37	3	33	2
chr12	100429460	A	G	7	8	16	1
chr12	100634030	T	C	3	9	3	3
chr12	100634144	T	C	10	2	7	2
chr12	100634175	T	C	5	11	7	4
chr12	100634176	T	C	16	1	9	2
chr12	100634195	T	C	16	1	10	1
chr12	104364149	A	G	7	2	15	1
chr12	104364195	A	G	9	4	13	3
chr12	104375665	A	G	13	1	10	0
chr12	105389588	A	G	12	0	9	0
chr12	105411000	A	G	8	3	8	3
chr12	107213417	A	G	15	4	12	6
chr12	108092850	A	G	2	6	3	7
chr12	108092857	A	G	8	0	9	1
chr12	108092916	A	G	2	8	3	4
chr12	108143278	T	C	15	11	12	7
chr12	108143283	T	C	16	9	11	8
chr12	108143290	T	C	19	4	13	2
chr12	109542851	A	G	3	8	4	8
chr12	109542928	A	G	14	1	12	1
chr12	109542987	A	G	16	1	11	2
chr12	109546400	A	G	8	8	6	2
chr12	109546569	A	G	0	9	4	5
chr12	110349319	A	G	7	2	11	2
chr12	110378482	T	C	7	5	8	2
chr12	110378493	T	C	7	4	7	5
chr12	110378519	T	C	7	6	10	5
chr12	110378601	T	C	10	2	7	4
chr12	110379499	T	C	9	0	11	3
chr12	110717214	T	C	15	2	8	3
chr12	110717215	T	C	14	3	9	2
chr12	110816802	A	G	5	1	9	0
chr12	110817968	A	G	9	13	3	11
chr12	110824817	A	G	13	2	15	0
chr12	110836674	A	G	8	4	4	5
chr12	110935862	A	G	9	7	8	2
chr12	110935873	A	G	11	6	10	1
chr12	112188345	A	G	8	1	11	0
chr12	112189518	A	G	4	2	9	1
chr12	112189519	A	G	5	2	10	1
chr12	112190805	A	G	10	4	8	1
chr12	112453236	A	G	10	0	9	1
chr12	112454635	A	G	9	0	8	1
chr12	112473584	A	G	16	3	19	2
chr12	112473596	A	G	16	5	24	0
chr12	112476774	A	G	13	3	3	2
chr12	113631494	A	G	10	6	5	2
chr12	113631546	A	G	21	5	13	2
chr12	113631563	A	G	22	5	17	0
chr12	113808802	A	G	9	2	6	0
chr12	114250893	T	C	7	2	4	6
chr12	114250900	T	C	5	5	5	5
chr12	117281190	A	G	4	3	3	2
chr12	117281255	A	G	9	0	9	3
chr12	117287885	A	G	19	2	14	5
chr12	117287886	A	G	22	1	17	2
chr12	117289368	A	G	7	3	5	1
chr12	117289446	A	G	3	5	8	5
chr12	117350041	A	G	5	1	3	5
chr12	117467471	A	G	10	20	17	20
chr12	117467580	A	G	28	5	19	11
chr12	117467598	A	G	22	9	18	8
chr12	117467637	A	G	36	1	34	1
chr12	117467652	A	G	23	12	23	10
chr12	117467653	A	G	33	4	27	6
chr12	117467668	A	G	33	7	26	9
chr12	117648890	A	G	10	2	5	4
chr12	118518091	A	G	6	3	3	5
chr12	118518240	A	G	14	0	6	0
chr12	118552245	A	G	2	9	1	4
chr12	118581173	A	G	4	1	2	3
chr12	120547507	A	G	7	1	5	0
chr12	120606978	A	G	5	15	2	14
chr12	120787001	A	G	24	3	29	3
chr12	120899011	A	G	21	64	16	67
chr12	120965156	A	G	10	0	4	1
chr12	120965157	A	G	8	1	3	2
chr12	121144129	A	G	5	0	7	1
chr12	121772019	A	G	15	0	5	1
chr12	121772068	A	G	4	12	3	8
chr12	121772075	A	G	14	2	8	3
chr12	121842078	A	G	4	3	7	5
chr12	121862407	A	G	51	7	38	2
chr12	121862419	T	C	50	3	38	7
chr12	121862453	A	G	38	13	37	7
chr12	121862904	A	G	14	4	10	2
chr12	121863061	A	G	22	3	21	4
chr12	121863072	T	C	26	1	25	1
chr12	121864502	T	C	28	5	21	9
chr12	121865106	T	C	11	4	5	3
chr12	121924210	A	G	7	4	3	2
chr12	121925729	A	G	3	2	3	2
chr12	122005676	A	G	7	0	10	1
chr12	122005771	A	G	6	3	6	7
chr12	122024112	A	G	13	1	6	1
chr12	122024134	A	G	9	8	1	4
chr12	122024149	A	G	13	4	1	4
chr12	122024164	A	G	10	4	4	2
chr12	122024942	A	G	8	1	5	2
chr12	122024981	A	G	5	4	3	9
chr12	122024982	A	G	7	3	6	6
chr12	122025902	A	G	5	5	5	5
chr12	122025912	A	G	8	5	6	4
chr12	122026212	A	G	3	3	8	3
chr12	122026217	A	G	6	0	7	2
chr12	122031180	A	G	5	0	9	1
chr12	122034070	A	G	11	8	15	3
chr12	122038119	A	G	14	1	14	0
chr12	122038134	A	G	22	4	22	1
chr12	122038424	A	G	8	1	5	2
chr12	122042434	A	G	13	5	5	4
chr12	122191392	A	G	14	0	14	2
chr12	122195904	A	G	7	3	5	0
chr12	122195927	A	G	12	1	7	0
chr12	122214833	A	G	14	1	16	1
chr12	122218057	A	G	24	2	24	2
chr12	122514607	A	G	5	1	7	2
chr12	122696662	A	G	10	2	9	2
chr12	122696669	A	G	7	1	5	3
chr12	122972675	A	G	6	3	11	3
chr12	122998571	A	G	17	6	25	7
chr12	123112095	T	C	10	1	5	1
chr12	123112141	T	C	9	1	5	1
chr12	123112463	T	C	5	7	8	5
chr12	123112476	T	C	3	10	2	11
chr12	123243103	A	G	4	1	5	0
chr12	123256680	A	G	4	6	6	4
chr12	123257630	A	G	2	3	4	3
chr12	123729587	T	C	11	1	7	5
chr12	123943586	A	G	7	0	9	0
chr12	123945051	A	G	12	2	11	3
chr12	124002848	A	G	22	12	16	17
chr12	124002942	A	G	11	8	14	6
chr12	124109884	A	G	9	13	15	10
chr12	124109944	A	G	12	2	20	7
chr12	124146095	A	G	37	20	54	7
chr12	125267862	A	G	19	13	11	21
chr12	125267902	A	G	29	2	16	4
chr12	125267903	A	G	24	7	10	10
chr12	131279180	A	G	9	5	16	2
chr12	131287254	A	G	3	3	6	2
chr12	131287291	A	G	9	1	13	1
chr12	131287296	A	G	7	3	10	3
chr12	131288100	A	G	7	2	5	2
chr12	132411796	A	G	5	2	14	0
chr12	132411825	A	G	10	1	11	0
chr12	132422747	A	G	23	4	29	5
chr12	132422807	A	G	15	1	22	3
chr12	132422824	A	G	9	3	15	6
chr12	132614336	A	G	12	1	14	3
chr12	133204164	A	G	10	3	11	2
chr12	133230954	A	G	14	2	10	2
chr12	133233073	A	G	9	3	6	1
chr12	133272880	A	G	5	3	6	4
chr12	133297956	A	G	79	16	78	9
chr12	133298121	A	G	69	7	66	10
chr12	133298417	A	G	89	12	83	5
chr12	133690406	T	C	11	0	9	0
chr12	133690411	T	C	11	0	5	0
chr12	133694567	T	C	6	2	5	3
chr12	133694670	T	C	8	3	4	1
chr12	133694709	T	C	7	3	4	2
chr12	133694784	A	G	12	3	9	0
chr13	20247023	A	G	47	12	52	19
chr13	20247024	A	G	51	9	63	6
chr13	20409209	A	G	11	0	14	1
chr13	21345116	A	G	9	1	12	0
chr13	21949107	T	C	37	21	45	22
chr13	22071749	A	G	9	1	6	1
chr13	22072642	A	G	12	2	10	1
chr13	22072656	A	G	12	1	9	2
chr13	25511745	A	G	4	1	7	2
chr13	28225816	A	G	9	18	4	15
chr13	28225895	A	G	18	9	14	9
chr13	28227298	A	G	14	4	17	6
chr13	28227299	A	G	13	5	11	13
chr13	28227305	A	G	8	10	8	14
chr13	28227645	A	G	25	5	17	5
chr13	28227653	A	G	25	5	17	5
chr13	28227725	A	G	26	4	20	2
chr13	28227760	A	G	16	7	11	5
chr13	28227761	A	G	19	4	9	6
chr13	29243652	A	G	13	5	12	0
chr13	32973200	A	G	47	6	40	4
chr13	33098962	A	G	6	4	8	1
chr13	33099759	A	G	14	2	10	2
chr13	33099760	A	G	15	2	13	1
chr13	33099775	A	G	7	9	6	7
chr13	36379507	A	G	11	2	12	1
chr13	36922145	A	G	4	3	4	6
chr13	36922195	A	G	7	1	4	2
chr13	41790746	T	C	23	1	25	3
chr13	45604534	A	G	14	0	20	3
chr13	45604568	A	G	9	2	15	3
chr13	45895868	T	C	6	0	7	0
chr13	45901270	T	C	8	2	8	2
chr13	45902290	T	C	13	1	9	3
chr13	45902317	T	C	5	1	4	1
chr13	45903552	T	C	7	5	3	3
chr13	45908279	T	C	30	3	18	7
chr13	45910333	T	C	36	0	36	1
chr13	48546135	A	G	14	3	6	4
chr13	49083249	A	G	9	5	4	7
chr13	49083297	A	G	5	4	2	7
chr13	50012240	A	G	11	0	9	1
chr13	50122001	A	G	9	3	5	4
chr13	50124314	A	G	5	0	4	1
chr13	50253066	A	G	11	1	7	0
chr13	50253778	A	G	12	0	14	2
chr13	50253918	A	G	7	0	16	0
chr13	50487444	A	G	2	18	1	17
chr13	50487480	A	G	4	15	6	15
chr13	50492642	A	G	6	3	8	2
chr13	52593878	A	G	4	2	7	1
chr13	52596240	A	G	5	0	5	0
chr13	52596277	A	G	5	0	6	0
chr13	52596414	A	G	10	3	12	4
chr13	52596419	A	G	9	3	9	6
chr13	52596443	A	G	7	1	11	4
chr13	52596448	A	G	5	2	11	4
chr13	52596454	A	G	5	2	14	1
chr13	53202479	A	G	11	1	10	0
chr13	53202497	A	G	11	5	14	3
chr13	53202498	A	G	13	1	17	1
chr13	53263835	A	G	6	2	13	5
chr13	53269031	A	G	18	7	29	4
chr13	53282164	A	G	3	2	9	2
chr13	54678802	T	C	5	5	15	0
chr13	79997762	A	G	4	1	3	2
chr13	79998804	A	G	16	4	12	3
chr13	79998886	A	G	21	5	19	2
chr13	79998894	A	G	28	0	20	1
chr13	95237412	A	G	3	3	5	1
chr13	95237413	A	G	3	3	4	2
chr13	96236142	A	G	5	1	8	1
chr13	103304650	A	G	15	1	9	6
chr13	103304674	A	G	13	5	12	6
chr13	111544339	A	G	5	4	5	1
chr13	111549730	A	G	64	31	65	32
chr13	111552341	A	G	35	27	37	29
chr13	111552356	A	G	57	9	61	11
chr13	115024489	A	G	18	7	24	5
chr13	115024493	A	G	7	18	9	16
chr13	115024494	A	G	20	5	21	5
chr13	115049577	A	G	29	4	37	2
chr14	20786467	A	G	9	10	3	13
chr14	20835060	A	G	12	2	9	0
chr14	20835278	A	G	9	1	6	3
chr14	20835288	A	G	7	3	4	5
chr14	20918028	A	G	30	11	27	8
chr14	20919249	A	G	16	0	12	1
chr14	20948472	A	G	15	0	14	0
chr14	20948661	A	G	10	4	15	5
chr14	21733923	A	G	4	1	5	1
chr14	21847410	A	G	16	3	11	0
chr14	21928658	A	G	17	4	17	2
chr14	21928681	A	G	7	7	12	8
chr14	21928910	A	G	15	11	13	7
chr14	21928911	A	G	18	8	16	4
chr14	21939682	A	G	5	0	8	0
chr14	21939691	A	G	5	1	8	1
chr14	23302266	A	G	5	8	9	3
chr14	23377346	A	G	6	2	6	2
chr14	23441476	A	G	32	39	33	43
chr14	23442237	A	G	104	5	109	4
chr14	23442319	A	G	89	7	101	8
chr14	23500051	A	G	11	2	9	3
chr14	23500082	A	G	12	3	10	2
chr14	23501197	A	G	20	4	18	5
chr14	23501528	A	G	12	9	11	4
chr14	23501545	A	G	15	5	16	3
chr14	23543717	A	G	7	5	9	0
chr14	23565898	A	G	19	5	31	2
chr14	23565919	A	G	25	1	28	1
chr14	23566025	A	G	45	5	52	5
chr14	23567974	A	G	31	1	29	2
chr14	23568004	A	G	23	0	21	3
chr14	31362493	T	C	12	1	14	2
chr14	31394014	A	G	3	4	2	5
chr14	31554899	A	G	17	0	17	1
chr14	31563681	A	G	15	3	22	1
chr14	31564341	A	G	24	0	29	2
chr14	31564834	A	G	29	2	14	3
chr14	31565144	A	G	23	12	20	12
chr14	31565160	A	G	28	8	25	3
chr14	31565168	A	G	33	6	29	3
chr14	31565197	A	G	19	22	9	29
chr14	31565206	A	G	29	11	25	11
chr14	32737585	T	C	5	13	5	12
chr14	35495182	A	G	12	5	7	9
chr14	35495187	A	G	10	5	8	9
chr14	35495446	A	G	4	4	5	2
chr14	35495448	A	G	8	0	5	1
chr14	35495450	A	G	6	3	5	2
chr14	35743466	A	G	2	16	6	13
chr14	35743663	A	G	7	6	9	8
chr14	35743675	A	G	2	7	4	9
chr14	35743689	A	G	4	7	9	6
chr14	35743739	A	G	10	6	14	8
chr14	35745452	A	G	2	3	2	7
chr14	35745462	A	G	4	1	1	7
chr14	35746254	A	G	11	0	12	1
chr14	37757925	A	G	4	2	6	2
chr14	45410251	A	G	15	2	6	1
chr14	45413010	A	G	5	2	7	1
chr14	45413016	A	G	6	3	7	1
chr14	45675707	A	G	10	5	11	7
chr14	45676746	A	G	13	1	8	2
chr14	45676771	A	G	16	2	14	2
chr14	45677657	A	G	22	5	29	5
chr14	50038900	A	G	8	2	4	1
chr14	50039663	A	G	9	0	7	0
chr14	50040108	A	G	3	4	5	2
chr14	50042033	A	G	13	3	8	2
chr14	50042034	A	G	14	3	6	4
chr14	50042320	A	G	13	3	12	7
chr14	50042444	A	G	8	2	16	0
chr14	50042453	A	G	1	11	6	7
chr14	50042966	A	G	14	8	16	1
chr14	50043093	A	G	24	3	20	7
chr14	50043094	A	G	21	6	24	3
chr14	50124430	A	G	8	1	8	3
chr14	50126538	A	G	5	0	6	3
chr14	50712991	A	G	60	2	51	4
chr14	50713015	A	G	53	12	47	7
chr14	50713304	A	G	57	10	53	8
chr14	50792787	A	G	43	4	38	4
chr14	50793703	A	G	49	4	37	4
chr14	50793844	A	G	59	4	60	8
chr14	50793916	A	G	37	23	32	32
chr14	50793932	A	G	59	4	55	9
chr14	50794380	A	G	35	2	41	3
chr14	50800939	A	G	7	3	14	1
chr14	50800978	A	G	6	2	9	3
chr14	51097878	T	C	13	1	12	1
chr14	51365855	A	G	6	0	7	2
chr14	51365860	A	G	8	0	9	0
chr14	51365896	A	G	12	0	10	2
chr14	51366455	A	G	10	1	7	0
chr14	51395841	A	G	18	0	12	1
chr14	51395844	A	G	18	0	11	2
chr14	51395867	A	G	16	0	8	0
chr14	51395880	A	G	10	0	7	0
chr14	53188264	A	G	13	2	12	3
chr14	53242354	T	C	61	5	51	5
chr14	53242417	T	C	79	18	70	20
chr14	53242651	T	C	66	11	59	9
chr14	53329299	A	G	10	2	15	0
chr14	53329303	A	G	4	8	6	9
chr14	53329310	A	G	10	4	16	2
chr14	55521043	A	G	14	7	17	6
chr14	55521872	A	G	42	14	40	8
chr14	55521886	A	G	53	3	41	4
chr14	55522563	A	G	11	3	16	0
chr14	55522567	A	G	16	3	18	0
chr14	55522598	A	G	17	1	14	6
chr14	55524413	A	G	15	5	15	7
chr14	55524420	A	G	15	6	16	8
chr14	55524423	A	G	20	4	16	8
chr14	55524424	A	G	19	5	15	8
chr14	55525430	A	G	9	3	7	3
chr14	55526095	A	G	41	6	37	4
chr14	55527599	A	G	20	2	22	4
chr14	55527600	A	G	17	5	25	2
chr14	55527788	A	G	25	4	34	3
chr14	55527793	A	G	27	3	31	6
chr14	55834376	T	C	23	6	19	5
chr14	55835120	T	C	11	7	7	12
chr14	55860411	T	C	9	0	12	0
chr14	55860414	T	C	6	2	6	3
chr14	55860539	T	C	14	0	8	0
chr14	55860540	T	C	14	0	8	1
chr14	58724970	A	G	5	4	7	2
chr14	58725037	A	G	15	2	17	3
chr14	58725051	A	G	13	6	18	4
chr14	59017342	A	G	1	5	5	3
chr14	60566708	A	G	9	6	10	4
chr14	64950461	A	G	19	1	16	2
chr14	64982437	A	G	9	0	8	1
chr14	64982445	A	G	5	2	4	5
chr14	65455904	A	G	6	0	8	0
chr14	65455971	A	G	4	1	5	1
chr14	65524047	T	C	9	3	9	0
chr14	65524064	T	C	13	2	7	1
chr14	65524065	T	C	13	1	8	0
chr14	65525838	T	C	25	3	23	7
chr14	65525857	T	C	19	7	27	4
chr14	68030934	A	G	7	0	3	3
chr14	68032176	A	G	3	5	3	5
chr14	68032182	A	G	6	3	7	2
chr14	70838274	A	G	37	1	41	1
chr14	71278489	A	G	6	2	7	0
chr14	71281125	A	G	9	1	7	2
chr14	71439711	A	G	14	0	9	3
chr14	73753005	A	G	12	2	9	1
chr14	73787200	A	G	9	2	6	1
chr14	73787213	A	G	10	1	7	0
chr14	73787214	A	G	7	4	5	2
chr14	73787216	A	G	7	4	7	0
chr14	74082351	T	C	6	0	7	1
chr14	74082606	T	C	1	4	3	3
chr14	74164325	A	G	9	3	10	1
chr14	74169568	A	G	17	7	18	8
[truncated: 4,759 more rows]

## Sheet: MSC
Editing sites identified in MSC
Chr	Pos	RefBase	AltBase	RefCountRep1	AltCountRep1	RefCountRep2	AltCountRep2
chr1	1215445	A	G	4	6	2	11
chr1	1253422	A	G	13	3	7	4
chr1	1344254	A	G	2	3	3	2
chr1	1418455	A	G	35	3	26	4
chr1	1419678	A	G	19	2	19	0
chr1	1419690	A	G	16	5	11	8
chr1	1419700	A	G	10	10	13	3
chr1	1419746	A	G	14	3	9	1
chr1	1419768	A	G	15	1	7	1
chr1	1419773	A	G	7	8	4	3
chr1	1456558	A	G	4	2	5	0
chr1	1456572	A	G	8	3	5	1
chr1	1456573	A	G	11	2	5	1
chr1	1457601	A	G	4	3	5	1
chr1	1457604	A	G	4	2	6	0
chr1	1594977	A	G	73	17	71	25
chr1	1595006	A	G	57	30	56	28
chr1	1661053	T	C	14	1	15	1
chr1	1662652	T	C	14	7	9	2
chr1	1662694	T	C	10	8	3	7
chr1	1662704	T	C	10	6	9	4
chr1	1662733	T	C	12	7	7	9
chr1	1664434	T	C	6	8	3	5
chr1	2298254	A	G	4	11	0	7
chr1	2298848	A	G	5	2	12	2
chr1	2302169	A	G	20	3	16	3
chr1	2302195	A	G	16	10	14	7
chr1	2302209	A	G	11	17	4	20
chr1	2302214	A	G	24	5	21	5
chr1	2302348	A	G	11	4	12	4
chr1	6252185	A	G	6	4	3	3
chr1	6252224	A	G	12	0	4	2
chr1	6252647	A	G	6	9	2	3
chr1	6315850	A	G	8	1	5	2
chr1	6707306	A	G	11	6	2	5
chr1	6710381	A	G	8	0	8	2
chr1	6710382	A	G	7	1	6	3
chr1	9209435	A	G	18	10	10	11
chr1	9209449	A	G	17	11	9	12
chr1	9209457	A	G	24	5	15	6
chr1	9209463	A	G	26	4	16	1
chr1	9328102	A	G	58	26	52	28
chr1	9328120	A	G	71	21	56	20
chr1	9328242	A	G	35	25	39	24
chr1	9328243	A	G	44	18	52	11
chr1	9740435	T	C	7	6	8	0
chr1	9987470	A	G	57	13	81	7
chr1	9987484	A	G	48	19	67	13
chr1	9987952	A	G	10	9	19	10
chr1	9988834	A	G	47	3	36	6
chr1	9988851	A	G	32	9	31	3
chr1	10517276	A	G	64	6	48	13
chr1	10517512	A	G	18	8	17	12
chr1	10517527	A	G	15	7	9	14
chr1	10519888	A	G	59	14	59	12
chr1	10519912	A	G	50	14	53	17
chr1	10520219	A	G	11	4	7	2
chr1	10520672	A	G	43	2	42	6
chr1	10602751	A	G	1	6	2	3
chr1	11080926	A	G	12	3	22	0
chr1	11081296	A	G	8	1	14	0
chr1	11088223	T	C	11	3	8	3
chr1	11088262	T	C	13	0	12	1
chr1	11804108	A	G	3	2	6	1
chr1	11804151	A	G	3	2	4	3
chr1	11883440	A	G	11	5	20	3
chr1	11883455	A	G	10	5	19	5
chr1	11883459	A	G	11	2	21	2
chr1	13941197	A	G	8	6	8	5
chr1	13941207	A	G	10	7	10	3
chr1	13941839	A	G	14	9	6	5
chr1	13941874	A	G	11	4	8	1
chr1	15818035	A	G	12	2	14	5
chr1	15818247	A	G	10	6	6	2
chr1	15899387	T	C	4	1	10	3
chr1	15899691	T	C	7	2	5	0
chr1	16792785	T	C	5	3	5	1
chr1	16792818	T	C	8	0	6	0
chr1	16947406	A	G	33	3	28	5
chr1	16947530	A	G	16	4	13	1
chr1	16949178	A	G	5	0	8	1
chr1	17741220	A	G	7	3	12	1
chr1	19541682	T	C	10	8	7	4
chr1	19542310	T	C	44	16	50	13
chr1	19542631	T	C	51	34	46	31
chr1	19543249	T	C	14	14	13	12
chr1	19543456	T	C	46	17	24	26
chr1	19543457	T	C	38	25	31	23
chr1	19543465	T	C	38	28	30	22
chr1	19589018	A	G	8	2	9	0
chr1	19620137	A	G	14	2	10	9
chr1	19620461	A	G	10	8	16	9
chr1	19620487	A	G	10	3	19	3
chr1	19620654	A	G	2	3	4	7
chr1	19623974	T	C	22	10	18	11
chr1	19625145	T	C	12	0	8	1
chr1	19625146	T	C	9	2	7	2
chr1	19625214	T	C	11	5	5	2
chr1	19629678	A	G	4	9	8	9
chr1	19631929	A	G	6	3	13	3
chr1	19935043	A	G	12	13	10	15
chr1	20972510	T	C	32	8	30	9
chr1	20972522	T	C	21	18	25	15
chr1	20972523	T	C	37	6	30	9
chr1	20972664	T	C	15	2	15	2
chr1	20972680	T	C	11	8	16	10
chr1	20972753	T	C	7	14	16	16
chr1	20972775	T	C	10	11	12	17
chr1	20972783	T	C	11	11	23	5
chr1	20976001	T	C	40	10	34	11
chr1	20976013	T	C	33	7	28	11
chr1	20976023	T	C	9	27	13	20
chr1	20976032	T	C	22	5	13	6
chr1	20976095	T	C	21	5	18	4
chr1	21082062	A	G	4	3	12	10
chr1	21083276	A	G	15	11	7	16
chr1	22353440	A	G	3	2	7	0
chr1	22353441	A	G	5	1	7	1
chr1	24865333	T	C	70	1	61	4
chr1	26127885	A	G	6	3	3	3
chr1	26127889	A	G	3	7	2	4
chr1	26127894	A	G	8	2	5	1
chr1	26127950	A	G	4	4	6	3
chr1	26128066	A	G	17	3	10	4
chr1	26128069	A	G	10	11	5	10
chr1	26159673	A	G	7	0	5	0
chr1	26160069	A	G	5	0	8	0
chr1	26764938	A	G	26	3	25	3
chr1	26765141	A	G	5	13	3	8
chr1	26765145	A	G	12	5	8	4
chr1	26765702	A	G	11	1	8	2
chr1	26774866	A	G	0	7	0	7
chr1	27202789	T	C	47	9	56	13
chr1	27202831	T	C	59	4	65	9
chr1	27204865	T	C	8	3	5	3
chr1	27271410	A	G	14	2	9	1
chr1	27323618	A	G	8	4	6	3
chr1	27323646	A	G	6	4	4	3
chr1	28145605	A	G	11	7	14	8
chr1	28145659	A	G	13	5	16	7
chr1	28662199	A	G	22	15	20	17
chr1	28825331	A	G	52	12	46	19
chr1	28825337	A	G	60	6	57	7
chr1	28825370	A	G	38	20	47	19
chr1	28825465	A	G	44	3	48	6
chr1	28825466	A	G	31	15	35	19
chr1	28825486	A	G	46	14	38	21
chr1	28826031	A	G	24	16	19	16
chr1	28826190	A	G	27	36	21	38
chr1	28836872	A	G	27	4	25	0
chr1	28836912	A	G	21	4	23	4
chr1	28901747	A	G	13	3	6	4
chr1	31735616	A	G	4	2	4	6
chr1	31738110	A	G	3	3	4	2
chr1	32695951	T	C	9	9	12	7
chr1	32696389	T	C	4	18	2	18
chr1	32699777	A	G	11	2	3	3
chr1	32699805	A	G	7	8	4	3
chr1	32699812	A	G	15	0	7	0
chr1	32703615	A	G	7	7	5	4
chr1	32711072	A	G	7	1	9	2
chr1	32711091	A	G	6	2	9	3
chr1	32833539	A	G	10	7	13	4
chr1	32833541	A	G	13	5	10	6
chr1	33067822	A	G	4	5	2	4
chr1	33067835	A	G	14	4	12	2
chr1	33067843	A	G	5	13	1	14
chr1	33086876	A	G	28	8	22	11
chr1	33140446	A	G	8	0	6	0
chr1	33144405	A	G	11	0	10	1
chr1	33144411	A	G	11	2	11	2
chr1	33144443	A	G	12	2	12	1
chr1	33148691	A	G	21	15	28	10
chr1	33149508	A	G	30	3	25	2
chr1	33284913	A	G	3	2	6	1
chr1	33285077	A	G	13	5	7	3
chr1	33285086	A	G	16	1	8	2
chr1	33285097	A	G	15	1	7	3
chr1	33285115	A	G	13	3	3	8
chr1	33285120	A	G	6	9	1	10
chr1	33307683	A	G	8	4	7	2
chr1	33307691	A	G	11	4	9	6
chr1	33308227	A	G	10	0	7	1
chr1	33317865	A	G	7	0	5	1
chr1	35581650	A	G	10	9	9	13
chr1	35581725	A	G	30	6	15	7
chr1	35581813	A	G	23	8	28	1
chr1	35582333	A	G	7	1	17	4
chr1	35583420	A	G	12	4	11	1
chr1	35583462	A	G	16	3	12	5
chr1	35583572	A	G	6	3	8	0
chr1	36065504	A	G	45	3	42	11
chr1	36068210	A	G	54	21	49	15
chr1	36068231	A	G	66	7	53	14
chr1	36068237	A	G	72	4	66	6
chr1	36068325	A	G	54	11	47	22
chr1	36529419	A	G	20	8	13	14
chr1	36529489	A	G	8	8	10	8
chr1	36535538	A	G	21	8	19	10
chr1	36535559	A	G	15	24	17	18
chr1	36535560	A	G	25	15	25	10
chr1	36604897	A	G	5	5	4	7
chr1	36924900	A	G	5	2	6	0
chr1	38326728	T	C	36	9	27	11
chr1	38458850	T	C	18	4	11	2
chr1	38458858	T	C	20	1	13	1
chr1	39461866	A	G	5	1	3	2
chr1	39462386	A	G	13	0	5	1
chr1	39462408	A	G	8	3	3	2
chr1	39462413	A	G	8	2	4	1
chr1	40214199	A	G	8	0	9	1
chr1	40214261	A	G	4	1	6	1
chr1	41505257	T	C	2	7	2	7
chr1	41505365	T	C	3	14	8	6
chr1	41505377	T	C	9	8	9	3
chr1	41505412	T	C	9	9	11	2
chr1	43134625	A	G	6	5	13	4
chr1	43134626	A	G	9	1	11	5
chr1	43134631	A	G	10	1	11	4
chr1	43137031	A	G	4	7	2	3
chr1	43220219	A	G	15	1	6	4
chr1	43245805	A	G	6	8	10	5
chr1	43245832	A	G	4	9	2	10
chr1	45804535	A	G	7	0	4	2
chr1	45975345	A	G	14	3	13	1
chr1	45975574	A	G	7	4	9	5
chr1	45975669	A	G	11	8	13	7
chr1	45975670	A	G	4	16	10	10
chr1	45975673	A	G	13	7	17	4
chr1	46076642	A	G	3	13	3	10
chr1	46122403	A	G	10	2	12	2
chr1	46124372	A	G	5	0	7	1
chr1	46160625	A	G	21	9	28	5
chr1	46160669	A	G	14	6	17	8
chr1	46161056	A	G	20	9	30	6
chr1	46161099	A	G	18	3	22	7
chr1	46162411	A	G	0	7	1	13
chr1	46162413	A	G	11	1	10	7
chr1	46162983	A	G	32	6	34	2
chr1	46163196	A	G	16	9	21	9
chr1	46163508	A	G	33	6	29	5
chr1	46165408	A	G	54	17	54	14
chr1	46165437	A	G	57	7	63	2
chr1	46692878	A	G	11	1	5	0
chr1	46770744	A	G	5	1	4	2
chr1	53288870	A	G	36	31	40	34
chr1	53288897	A	G	50	10	48	20
chr1	53288924	A	G	43	26	46	25
chr1	53289547	A	G	60	20	54	20
chr1	53291420	A	G	75	23	80	22
chr1	53291425	A	G	82	25	87	24
chr1	53291434	A	G	101	11	110	5
chr1	53291435	A	G	98	14	104	12
chr1	53366576	T	C	9	2	5	0
chr1	53366591	T	C	9	1	5	1
chr1	53366738	T	C	13	1	5	1
chr1	53368152	T	C	5	3	4	3
chr1	54516069	A	G	8	0	8	1
chr1	55198995	A	G	5	2	4	1
chr1	64611738	A	G	1	4	2	4
chr1	64611823	A	G	5	1	6	4
chr1	64611904	A	G	1	11	2	11
chr1	67874731	A	G	14	5	16	11
chr1	70905444	A	G	16	0	8	1
chr1	78238703	A	G	0	9	0	7
chr1	78238730	T	C	0	9	0	7
chr1	78256662	A	G	8	6	3	4
chr1	78256719	A	G	4	9	5	3
chr1	78415949	A	G	7	6	17	3
chr1	78490481	A	G	12	8	8	5
chr1	85646959	A	G	10	5	13	9
chr1	85646972	A	G	13	3	14	7
chr1	86828229	A	G	8	2	7	2
chr1	92862682	A	G	15	0	11	4
chr1	92862826	A	G	13	1	15	4
chr1	92862856	A	G	14	0	15	1
chr1	93305454	A	G	23	3	20	1
chr1	93600238	A	G	5	1	3	2
chr1	93621294	A	G	27	16	35	10
chr1	93621321	A	G	26	8	39	6
chr1	93799693	A	G	7	18	6	7
chr1	100489835	A	G	34	3	40	3
chr1	100490275	A	G	7	7	4	5
chr1	100490303	A	G	6	5	6	7
chr1	100498756	A	G	5	2	8	0
chr1	100611320	A	G	8	4	7	5
chr1	100654812	A	G	3	7	2	4
chr1	100654870	A	G	9	5	7	3
chr1	109474776	A	G	53	7	47	6
chr1	109475632	A	G	22	2	21	4
chr1	109475642	A	G	16	10	15	11
chr1	109475644	A	G	22	4	26	0
chr1	109478281	T	C	5	0	4	1
chr1	109494463	A	G	5	0	6	1
chr1	109494494	A	G	8	0	8	0
chr1	109945582	A	G	14	7	15	2
chr1	109946028	A	G	7	4	10	4
chr1	109949198	A	G	15	4	16	7
chr1	109950349	A	G	11	6	12	8
chr1	109950360	A	G	13	4	16	5
chr1	109952319	A	G	13	0	17	1
chr1	110908625	T	C	4	3	5	0
chr1	110908631	T	C	4	3	5	0
chr1	111976348	T	C	9	1	14	0
chr1	113117671	A	G	3	4	2	4
chr1	113154791	A	G	5	2	7	0
chr1	113512094	A	G	30	6	23	5
chr1	113514281	A	G	14	2	8	0
chr1	113672622	A	G	16	6	15	4
chr1	114231024	A	G	20	2	17	1
chr1	114259199	A	G	9	1	8	2
chr1	114259247	A	G	7	1	6	3
chr1	117625333	A	G	8	1	8	1
chr1	119700812	A	G	2	4	5	0
chr1	119700833	A	G	0	7	4	1
chr1	119701374	A	G	5	1	5	1
chr1	119701375	A	G	3	3	6	1
chr1	145511929	A	G	14	10	23	6
chr1	145511998	A	G	16	21	19	24
chr1	145512073	A	G	36	14	44	10
chr1	145512074	A	G	31	17	31	23
chr1	145512078	A	G	17	32	14	37
chr1	145512944	A	G	10	11	6	9
chr1	145512950	A	G	18	3	9	6
chr1	145582245	A	G	12	11	16	8
chr1	145582851	A	G	25	11	15	8
chr1	145689566	A	G	22	32	28	32
chr1	145689568	A	G	27	25	31	27
chr1	145689717	A	G	48	21	50	24
chr1	150018519	T	C	7	4	1	4
chr1	150018524	T	C	8	4	3	2
chr1	150281191	A	G	22	3	17	7
chr1	150281192	A	G	26	0	21	3
chr1	150281489	A	G	7	1	16	0
chr1	150281941	A	G	1	5	4	9
chr1	150311580	A	G	6	0	4	1
chr1	150543353	T	C	19	3	17	4
chr1	150543354	T	C	22	3	16	6
chr1	150585698	A	G	3	2	8	0
chr1	150586519	A	G	13	5	13	0
chr1	150587579	A	G	5	3	3	4
chr1	150593325	A	G	11	4	9	2
chr1	150593393	A	G	15	2	7	0
chr1	150593429	A	G	1	11	0	8
chr1	150593430	A	G	9	4	8	0
chr1	150593432	A	G	10	2	5	3
chr1	150593442	A	G	17	1	9	1
chr1	150593497	A	G	8	3	8	1
chr1	150593532	A	G	7	0	6	0
chr1	150593887	A	G	13	11	13	8
chr1	150593890	A	G	8	16	11	10
chr1	150603483	A	G	1	7	7	3
chr1	150965858	T	C	30	25	32	20
chr1	150968658	T	C	12	4	12	2
chr1	150968661	T	C	13	3	8	4
chr1	150977130	A	G	6	6	4	5
chr1	151234356	A	G	9	4	8	1
chr1	151407469	A	G	7	1	4	1
chr1	151419995	A	G	4	4	3	4
chr1	151420000	A	G	7	4	4	4
chr1	151420004	A	G	8	3	5	3
chr1	151420025	A	G	9	4	6	5
chr1	151420241	A	G	12	4	3	8
chr1	151420837	A	G	2	3	0	5
chr1	151420895	A	G	0	7	2	3
chr1	151423895	A	G	8	1	3	5
chr1	151423913	A	G	3	3	3	3
chr1	151428469	A	G	30	1	22	5
chr1	154307968	A	G	14	0	14	1
chr1	154308147	A	G	11	2	5	4
chr1	154308150	A	G	11	2	4	5
chr1	154937169	A	G	11	11	12	3
chr1	155143669	A	G	8	2	5	2
chr1	155143812	A	G	8	0	7	3
chr1	155143819	A	G	3	4	7	2
chr1	155155088	A	G	14	2	7	2
chr1	155155102	A	G	12	4	5	5
chr1	155155185	A	G	1	9	1	4
chr1	155155198	A	G	8	3	7	1
chr1	155155199	A	G	3	8	0	8
chr1	155155208	A	G	10	2	6	2
chr1	155282595	A	G	50	4	54	1
chr1	155285053	A	G	25	2	23	4
chr1	155654505	T	C	13	4	8	2
chr1	155696450	A	G	11	4	8	2
chr1	155696451	A	G	14	2	8	2
chr1	155696517	A	G	11	7	11	6
chr1	155696533	A	G	9	5	12	4
chr1	155696539	A	G	3	11	7	9
chr1	155697135	A	G	24	5	23	4
chr1	155702290	A	G	8	3	5	7
chr1	155703676	A	G	7	6	7	4
chr1	155703683	A	G	8	9	8	6
chr1	155704057	A	G	9	8	10	12
chr1	155704196	A	G	27	13	23	7
chr1	155704215	A	G	27	6	21	8
chr1	155705109	A	G	14	2	9	3
chr1	155706347	A	G	11	5	5	4
chr1	155706374	A	G	10	1	6	0
chr1	155720654	A	G	6	2	6	3
chr1	155720655	A	G	5	3	9	3
chr1	155721255	T	C	10	2	9	5
chr1	155721261	T	C	11	1	13	5
chr1	155724935	A	G	11	2	6	2
chr1	155734328	A	G	5	5	5	4
chr1	155943927	A	G	7	3	4	1
chr1	157680219	A	G	0	9	0	10
chr1	159996535	A	G	4	10	2	11
chr1	159996536	A	G	8	7	2	10
chr1	159996575	A	G	0	9	0	8
chr1	159996861	T	C	11	9	15	9
chr1	160966434	A	G	8	26	6	30
chr1	161336681	T	C	26	1	15	2
chr1	161336767	T	C	19	8	21	8
chr1	161338766	A	G	42	1	38	3
chr1	165881551	A	G	6	0	5	0
chr1	168180116	A	G	0	6	0	5
chr1	168180131	A	G	0	6	0	5
chr1	168218522	A	G	61	6	57	7
chr1	168218543	A	G	40	13	44	11
chr1	168220280	A	G	12	6	14	8
chr1	168220475	A	G	68	13	69	10
chr1	169820633	T	C	13	1	11	2
chr1	173765073	T	C	26	6	28	7
chr1	173765772	T	C	8	5	3	2
chr1	173765851	T	C	6	7	4	1
chr1	173765929	T	C	10	0	13	0
chr1	173766243	T	C	20	3	19	3
chr1	173766245	T	C	20	4	17	6
chr1	173766259	T	C	27	0	23	2
chr1	173769138	A	G	46	1	58	3
chr1	173828218	A	G	19	0	20	3
chr1	173828857	A	G	12	2	14	1
chr1	173828912	A	G	14	4	14	4
chr1	179042905	A	G	77	14	86	11
chr1	179044092	A	G	38	5	39	4
chr1	179044100	A	G	18	15	20	16
chr1	179044110	A	G	28	5	22	8
chr1	179044180	A	G	9	10	4	8
chr1	179044206	A	G	10	11	10	3
chr1	179044216	A	G	12	11	12	3
chr1	179829028	A	G	22	3	22	2
chr1	179829190	A	G	1	7	3	9
chr1	179829584	A	G	6	11	8	11
chr1	179829595	A	G	11	7	13	5
chr1	179889528	A	G	31	3	33	8
chr1	180253610	A	G	9	1	7	0
chr1	180253615	A	G	7	2	2	5
chr1	180253619	A	G	3	4	3	2
chr1	184761188	A	G	76	21	78	16
chr1	184761274	A	G	62	30	51	37
chr1	184761350	A	G	64	23	66	19
chr1	201929266	A	G	4	6	4	5
chr1	201929407	A	G	10	2	11	1
chr1	201930080	A	G	10	1	2	5
chr1	201930242	A	G	3	5	4	4
chr1	201930718	A	G	21	13	15	7
chr1	201961351	A	G	13	2	8	2
chr1	202108871	A	G	20	8	15	5
chr1	202846015	A	G	4	1	7	0
chr1	202846141	T	C	4	2	7	3
chr1	203824193	A	G	19	0	8	4
chr1	203824194	A	G	19	0	8	4
chr1	204524866	A	G	12	0	9	2
chr1	207942483	A	G	6	1	5	0
chr1	213059582	A	G	7	0	6	0
chr1	213060043	A	G	15	2	17	3
chr1	213060063	A	G	9	9	11	10
chr1	213060067	A	G	5	18	4	20
chr1	214529234	A	G	62	29	50	32
chr1	214529725	A	G	43	17	27	40
chr1	214529740	A	G	41	15	45	16
chr1	217777037	A	G	7	4	8	3
chr1	217777053	A	G	10	3	10	1
chr1	217777063	A	G	1	10	7	6
chr1	217777067	A	G	11	1	12	0
chr1	217777093	A	G	6	0	6	1
chr1	217777144	A	G	3	4	2	5
chr1	220231263	T	C	40	48	37	37
chr1	220231275	T	C	46	34	39	30
chr1	220231276	T	C	71	9	60	9
chr1	220231330	T	C	14	47	9	48
chr1	220231982	T	C	67	15	79	13
chr1	220988046	A	G	3	2	4	2
chr1	224577907	A	G	5	3	5	0
chr1	224577914	A	G	4	4	5	1
chr1	224579366	A	G	7	1	7	2
chr1	224599486	A	G	7	12	8	9
chr1	225974746	A	G	7	7	7	5
chr1	225974748	A	G	7	7	7	5
chr1	225975976	A	G	12	9	17	9
chr1	225975990	A	G	16	11	22	12
chr1	225976051	A	G	4	27	1	32
chr1	225976193	A	G	17	8	9	9
chr1	225976198	A	G	23	6	15	4
chr1	226050846	A	G	8	2	10	3
chr1	229442729	A	G	2	8	4	1
chr1	231466398	T	C	0	10	4	3
chr1	231466770	T	C	11	4	8	3
chr1	233193381	A	G	5	4	5	1
chr1	233194523	A	G	8	1	6	4
chr1	235270058	T	C	7	0	9	3
chr1	235296604	A	G	5	1	4	2
chr1	235649298	A	G	8	1	5	0
chr1	244584260	A	G	1	6	2	6
chr1	247468490	A	G	4	1	5	3
chr1	247469560	A	G	7	4	4	4
chr1	247469590	A	G	9	0	8	3
chr10	5846160	A	G	3	2	2	3
chr10	12166187	A	G	3	4	3	6
chr10	12166882	A	G	11	0	12	4
chr10	12166889	A	G	7	4	14	4
chr10	12193411	A	G	16	3	9	4
chr10	13333738	A	G	10	1	11	1
chr10	14947715	T	C	15	0	17	0
chr10	14947902	T	C	14	1	17	1
chr10	15148273	T	C	13	5	16	4
chr10	15150385	T	C	44	5	50	8
chr10	20539077	A	G	9	2	5	1
chr10	20573215	A	G	44	10	40	17
chr10	20575693	A	G	79	21	71	23
chr10	20575833	A	G	68	26	62	31
chr10	27050070	A	G	2	11	2	12
chr10	27050146	A	G	2	7	3	11
chr10	27398012	T	C	5	0	5	0
chr10	27398013	T	C	5	0	6	0
chr10	27471856	T	C	6	4	2	5
chr10	27492174	A	G	6	3	2	6
chr10	28810101	T	C	9	14	7	16
chr10	28814524	A	G	27	7	34	9
chr10	28814615	A	G	15	20	22	26
chr10	28814655	A	G	17	27	25	19
chr10	30600679	A	G	12	3	12	7
chr10	43011705	A	G	12	8	18	5
chr10	43013321	A	G	11	4	16	1
chr10	43013372	A	G	8	1	15	1
chr10	43013377	A	G	7	1	12	3
chr10	43013387	A	G	0	10	1	11
chr10	43013520	A	G	4	6	9	1
chr10	43014216	A	G	6	3	6	1
chr10	43014222	A	G	2	5	3	4
chr10	43014231	A	G	3	6	0	7
chr10	43014232	A	G	1	7	2	5
chr10	46223520	A	G	2	15	7	9
chr10	46223925	A	G	1	17	0	6
chr10	48925265	A	G	2	3	2	3
chr10	48925274	A	G	6	1	4	2
chr10	51587986	T	C	7	3	11	1
chr10	51587998	T	C	10	2	12	0
chr10	51726813	A	G	1	5	0	5
chr10	51726819	A	G	3	3	1	4
chr10	70239699	A	G	10	4	12	2
chr10	70240365	A	G	23	13	17	18
chr10	70277378	A	G	16	2	12	0
chr10	70278409	A	G	7	17	6	8
chr10	70279157	A	G	3	2	4	2
chr10	70281914	A	G	10	3	6	8
chr10	70282219	A	G	19	2	20	1
chr10	70283131	A	G	5	4	7	4
chr10	70283350	A	G	13	1	5	2
chr10	70284682	A	G	9	3	5	2
chr10	70284696	A	G	13	0	4	2
chr10	70285265	A	G	7	4	6	12
chr10	70285284	A	G	6	8	11	11
chr10	70285331	A	G	16	5	18	4
chr10	70285349	A	G	10	8	11	8
chr10	70517363	A	G	2	8	4	5
chr10	70518072	A	G	16	1	12	7
chr10	70518080	A	G	4	12	3	14
chr10	70518898	A	G	15	6	9	6
chr10	70518902	A	G	18	5	10	5
chr10	70518939	A	G	16	6	11	4
chr10	70518942	A	G	14	8	11	4
chr10	70518989	A	G	11	10	6	7
chr10	70519147	A	G	29	13	22	8
chr10	70519283	A	G	54	7	33	8
chr10	70519358	A	G	23	12	10	8
chr10	70520008	A	G	21	3	26	0
chr10	70520500	A	G	8	3	5	3
chr10	70520565	A	G	3	12	1	8
chr10	70520566	A	G	5	10	4	5
chr10	70534193	A	G	7	2	3	2
chr10	70534329	A	G	8	0	5	2
chr10	70954412	A	G	13	3	11	1
chr10	70954471	A	G	6	9	3	5
chr10	71926704	A	G	27	5	22	2
chr10	72173308	A	G	14	0	8	0
chr10	73852922	T	C	8	13	11	13
chr10	73852985	T	C	15	2	25	2
chr10	73852995	T	C	13	4	26	0
chr10	73980019	A	G	70	27	87	14
chr10	73994692	A	G	25	11	32	3
chr10	73994707	A	G	31	8	29	1
chr10	73994713	A	G	23	12	22	7
chr10	74885567	T	C	13	2	16	0
chr10	75008955	T	C	62	62	65	60
chr10	75010087	T	C	79	5	77	2
chr10	75179389	T	C	17	1	8	0
chr10	75179872	T	C	6	1	4	2
chr10	75179873	T	C	6	1	5	1
chr10	75496111	A	G	10	3	11	6
chr10	75537390	A	G	20	44	36	27
chr10	75537412	A	G	52	17	51	18
chr10	75537722	A	G	37	11	41	10
chr10	75538625	A	G	86	15	92	13
chr10	75592947	A	G	3	3	5	1
chr10	76469621	A	G	8	1	13	0
chr10	76473118	A	G	10	3	10	0
chr10	76473922	A	G	9	1	6	0
chr10	82195358	A	G	34	17	36	8
chr10	82195359	A	G	46	6	38	5
chr10	82195468	A	G	32	4	32	3
chr10	82195480	A	G	34	4	32	4
chr10	82195918	A	G	18	19	14	32
chr10	82195928	A	G	33	9	35	14
chr10	82195983	A	G	65	9	73	11
chr10	88686256	A	G	41	15	31	20
chr10	88725216	A	G	11	1	9	6
chr10	88801765	T	C	9	6	6	5
chr10	88968085	A	G	24	7	15	7
chr10	88968086	A	G	27	4	21	1
chr10	88968223	A	G	17	10	10	9
chr10	88970237	A	G	15	9	12	8
chr10	88974873	A	G	12	1	10	3
chr10	89632819	A	G	2	3	2	4
chr10	96367716	A	G	11	2	10	3
chr10	96367729	A	G	4	3	10	1
chr10	96370093	A	G	27	4	22	5
chr10	97392199	A	G	7	1	8	2
chr10	97925125	A	G	8	4	9	1
chr10	97926270	A	G	4	1	7	2
chr10	97926444	A	G	5	1	11	1
chr10	97926480	A	G	2	3	5	6
chr10	99179550	A	G	12	3	11	1
chr10	99206728	A	G	7	2	5	2
chr10	99209415	A	G	6	2	9	0
chr10	101992783	T	C	21	3	21	5
chr10	101992793	T	C	27	5	29	3
chr10	101992810	T	C	28	9	33	4
chr10	102715478	A	G	4	1	8	1
chr10	102715479	A	G	3	2	8	2
chr10	102739366	T	C	6	0	5	0
chr10	102764239	A	G	4	9	8	3
chr10	103344049	T	C	14	1	11	1
chr10	103547628	A	G	12	7	12	10
chr10	103549169	A	G	21	7	16	9
chr10	103549474	A	G	19	6	12	3
chr10	103549480	A	G	10	13	7	4
chr10	103549539	A	G	12	2	7	2
chr10	103549660	A	G	11	2	8	8
chr10	103549695	A	G	9	5	9	9
chr10	103549702	A	G	9	5	11	6
chr10	103570615	A	G	10	4	9	0
chr10	103570680	A	G	16	2	5	4
chr10	104236039	A	G	7	1	6	1
chr10	104272769	A	G	9	8	16	2
chr10	104500214	A	G	3	3	1	11
chr10	104660765	A	G	42	5	40	9
chr10	104660773	A	G	42	8	47	1
chr10	104660776	A	G	35	15	35	12
chr10	112667240	A	G	4	3	4	1
chr10	114209390	A	G	6	11	11	8
chr10	114209404	A	G	13	4	18	3
chr10	114209432	A	G	15	6	21	0
chr10	116051826	A	G	11	1	8	0
chr10	116051956	A	G	8	0	10	0
chr10	120867033	A	G	4	2	2	3
chr10	121331816	T	C	16	1	9	1
chr10	121332786	T	C	21	4	18	2
chr10	121332793	T	C	19	6	16	6
chr10	121332831	T	C	13	9	7	12
chr10	121698544	A	G	8	5	6	1
chr10	124760588	A	G	8	0	6	3
chr10	127538994	T	C	5	5	5	4
chr10	135110204	A	G	7	4	10	1
chr10	135110271	A	G	6	3	3	2
chr11	508350	A	G	0	5	0	6
chr11	508352	A	G	0	5	0	6
chr11	650797	A	G	3	3	2	3
chr11	767979	A	G	9	5	6	4
chr11	768393	A	G	17	4	16	2
chr11	768423	A	G	18	5	16	4
chr11	768722	A	G	19	6	9	6
chr11	778798	A	G	6	3	3	3
chr11	778802	A	G	0	9	0	5
chr11	778856	A	G	5	2	5	1
chr11	778861	A	G	2	5	0	6
chr11	778865	A	G	4	3	2	4
chr11	868401	A	G	13	2	11	0
chr11	868410	A	G	19	4	12	3
chr11	3720138	A	G	2	3	5	4
chr11	3743487	A	G	7	0	7	1
chr11	3839088	A	G	1	4	5	2
chr11	5689464	A	G	3	12	3	5
chr11	5692273	A	G	6	1	7	1
chr11	6514007	A	G	9	5	20	7
chr11	6516826	A	G	8	1	8	3
chr11	8708889	A	G	14	4	7	5
chr11	8708891	A	G	8	8	5	6
chr11	9314752	A	G	13	4	8	5
chr11	9315309	A	G	7	1	9	1
chr11	9315329	A	G	7	0	9	3
chr11	9315348	A	G	6	2	7	0
chr11	9605931	A	G	7	0	7	1
chr11	13724760	A	G	5	6	2	5
chr11	13725471	A	G	1	8	3	8
chr11	14297878	T	C	9	5	7	4
chr11	14297917	T	C	15	1	13	2
chr11	14297932	T	C	10	5	8	6
chr11	14297943	T	C	13	2	11	3
chr11	14297980	T	C	1	14	3	8
chr11	14298438	T	C	4	2	8	3
chr11	14298441	T	C	4	2	2	9
chr11	14298442	T	C	4	2	6	5
chr11	14299087	T	C	3	6	2	3
chr11	16777956	A	G	11	2	12	2
chr11	17098233	A	G	18	3	11	3
chr11	17147900	A	G	11	1	7	6
chr11	18589640	A	G	1	7	3	6
chr11	18589651	A	G	1	8	3	5
chr11	27911717	A	G	0	8	0	13
chr11	31452571	A	G	40	16	30	26
chr11	31452636	A	G	8	47	13	47
chr11	31453126	A	G	22	0	24	0
chr11	31453157	A	G	4	23	6	20
chr11	31453158	A	G	16	11	15	12
chr11	32625466	A	G	2	4	3	2
chr11	32625533	A	G	7	2	7	2
chr11	32625555	A	G	4	3	5	4
chr11	32625918	A	G	9	3	7	1
chr11	32625925	A	G	8	4	4	5
chr11	33096285	A	G	33	16	30	16
chr11	33096395	A	G	36	5	31	5
chr11	33096405	A	G	32	7	28	8
chr11	33097030	A	G	29	7	19	8
chr11	34149820	A	G	8	0	8	0
chr11	43878407	T	C	63	14	77	5
chr11	43878573	T	C	34	4	36	5
chr11	43878597	T	C	36	2	32	2
chr11	43878609	T	C	29	8	22	13
chr11	43878616	T	C	31	4	26	3
chr11	43879231	T	C	27	3	23	2
chr11	43881688	T	C	25	9	26	6
chr11	43881807	T	C	18	23	17	24
chr11	43882330	T	C	26	20	20	12
chr11	43882333	T	C	31	15	23	7
chr11	43882342	T	C	42	7	33	2
chr11	43882377	T	C	31	13	31	7
chr11	43884171	T	C	10	25	15	17
chr11	43884630	T	C	24	2	16	2
chr11	43884782	T	C	5	3	7	11
chr11	43884784	T	C	6	2	13	4
chr11	43884825	T	C	10	1	13	3
chr11	43884830	T	C	10	2	12	6
chr11	43885386	T	C	24	9	20	3
chr11	43885413	T	C	20	20	17	12
chr11	43887181	T	C	25	3	18	7
chr11	43887734	T	C	42	17	43	19
chr11	43887893	T	C	67	9	63	11
chr11	45934633	A	G	7	5	1	4
chr11	47190139	A	G	9	6	7	6
chr11	47190140	A	G	8	7	6	7
chr11	47190349	A	G	7	2	6	1
chr11	47191260	A	G	7	1	5	6
chr11	47241136	A	G	10	0	5	1
chr11	47244149	A	G	8	6	4	3
chr11	47246752	A	G	10	1	3	2
chr11	47250427	A	G	6	4	5	5
chr11	47250428	A	G	9	0	7	4
chr11	47250429	A	G	8	0	10	0
chr11	47251459	A	G	4	2	4	2
chr11	47252596	A	G	13	1	7	1
chr11	47252599	A	G	11	1	7	1
chr11	47253780	A	G	8	3	10	1
chr11	57565246	A	G	4	3	3	2
chr11	58914821	A	G	3	6	5	6
chr11	58914822	A	G	0	8	0	11
chr11	58914844	A	G	3	2	4	5
chr11	58914846	A	G	1	4	3	6
chr11	58914854	A	G	1	4	4	5
chr11	58914887	A	G	3	5	1	7
chr11	61132286	A	G	9	2	12	3
chr11	61206436	A	G	3	2	2	6
chr11	61565960	T	C	80	10	79	20
chr11	61566470	T	C	34	16	39	17
chr11	61566499	T	C	48	7	50	8
chr11	61566500	T	C	43	10	51	8
chr11	61566503	T	C	48	7	46	13
chr11	61566534	T	C	27	11	22	14
chr11	61566727	T	C	45	28	47	32
chr11	61588734	A	G	9	3	5	2
chr11	61616924	A	G	25	18	23	14
chr11	61616935	A	G	30	14	27	7
chr11	61617246	A	G	37	9	32	4
chr11	61617356	A	G	24	28	14	29
chr11	61617771	A	G	5	35	7	25
chr11	61617864	A	G	29	14	24	11
chr11	61619781	A	G	25	1	19	3
chr11	61620506	A	G	23	5	19	7
chr11	62387101	A	G	17	4	11	2
chr11	62507234	A	G	22	9	25	10
chr11	62507236	A	G	30	2	30	6
chr11	62517325	A	G	5	1	7	1
chr11	62519285	A	G	9	1	10	0
chr11	62532170	A	G	13	3	9	1
chr11	62542256	A	G	5	2	2	3
chr11	62655054	A	G	14	4	10	1
chr11	62655406	A	G	15	4	13	8
chr11	63340599	T	C	5	3	8	2
chr11	63589386	A	G	3	3	3	6
chr11	63589456	A	G	2	8	4	1
chr11	63950652	T	C	7	0	7	1
chr11	64024904	A	G	0	6	1	10
chr11	64075464	A	G	8	5	7	4
chr11	64075599	A	G	8	9	4	4
chr11	64869118	A	G	8	2	4	3
chr11	64869148	A	G	10	8	5	4
chr11	65090651	A	G	10	1	9	0
chr11	65090876	A	G	15	5	16	4
chr11	65115929	A	G	4	8	9	1
chr11	65118389	A	G	3	7	3	3
chr11	65118407	A	G	9	2	3	4
chr11	65176684	A	G	9	0	5	0
chr11	65437147	A	G	5	0	4	3
chr11	65540353	T	C	15	5	14	1
chr11	65540403	T	C	10	11	9	11
chr11	65540404	T	C	11	9	8	14
chr11	65544523	A	G	35	2	33	7
chr11	66028334	A	G	8	18	16	12
chr11	66403121	A	G	5	0	3	2
chr11	66572675	A	G	7	2	5	2
chr11	66575892	A	G	1	5	2	4
chr11	70221645	A	G	7	1	4	1
chr11	70433901	T	C	13	9	23	8
chr11	70433902	T	C	15	7	29	2
chr11	70433954	T	C	15	6	8	15
chr11	71997556	T	C	16	1	12	0
chr11	71997583	T	C	12	4	10	3
chr11	71998440	T	C	8	0	6	1
chr11	71999306	T	C	12	3	13	3
chr11	71999314	T	C	15	2	12	4
chr11	71999329	T	C	10	2	10	3
chr11	71999335	T	C	2	9	0	11
chr11	72000752	T	C	17	3	22	3
chr11	73428828	A	G	6	0	4	1
chr11	73582506	T	C	13	1	8	2
chr11	73583181	T	C	9	3	19	1
chr11	73584721	A	G	8	3	12	3
chr11	73584815	A	G	8	9	5	9
chr11	73585329	A	G	8	1	9	2
chr11	73594662	A	G	7	5	0	5
chr11	73640328	A	G	8	2	4	3
chr11	73641685	A	G	3	3	4	4
chr11	73641698	A	G	8	1	9	2
chr11	73643486	T	C	16	7	17	2
chr11	73643579	T	C	3	6	1	11
chr11	73648953	T	C	18	15	18	7
chr11	73648954	T	C	16	18	14	14
chr11	73649032	T	C	7	3	7	6
chr11	73649134	T	C	6	17	6	11
chr11	73649135	T	C	15	8	7	11
chr11	73649809	T	C	2	11	1	8
chr11	73649817	T	C	4	8	4	5
chr11	73658989	T	C	8	7	9	8
chr11	73659065	T	C	5	23	4	22
chr11	73659068	T	C	21	7	13	12
chr11	73659070	T	C	14	13	9	17
chr11	73659071	T	C	21	6	21	6
chr11	73659510	T	C	0	20	0	16
chr11	73659527	T	C	1	14	3	12
chr11	73659528	T	C	9	6	7	8
chr11	73659552	T	C	12	4	13	6
chr11	73659658	T	C	10	13	13	14
chr11	73659659	T	C	11	11	13	14
chr11	73659662	T	C	4	16	6	20
chr11	73659663	T	C	7	14	17	10
chr11	73661502	T	C	7	6	5	4
chr11	73661653	T	C	1	15	2	4
chr11	73665913	T	C	10	6	9	3
chr11	73665920	T	C	14	5	4	7
chr11	73665960	T	C	7	12	6	11
chr11	73666446	T	C	3	15	2	14
chr11	73666450	T	C	9	10	8	10
chr11	73666451	T	C	8	11	10	8
chr11	73666600	T	C	3	3	7	2
chr11	73666724	T	C	11	1	6	2
chr11	73670946	T	C	8	5	10	4
chr11	73672114	T	C	21	5	6	3
chr11	73672213	T	C	6	5	3	4
chr11	73674136	T	C	7	1	4	2
chr11	73841395	A	G	7	2	5	1
chr11	75278470	A	G	15	7	12	7
chr11	75848687	A	G	9	3	4	2
chr11	76513487	A	G	5	0	7	4
chr11	77634926	A	G	9	1	17	3
chr11	77634948	A	G	5	0	6	4
chr11	82530323	T	C	13	5	11	3
chr11	82922540	A	G	26	10	31	8
chr11	82922783	A	G	5	19	3	18
chr11	86969320	A	G	0	5	0	6
chr11	86969321	A	G	0	5	0	6
chr11	93468644	A	G	28	4	30	2
chr11	93468771	A	G	22	6	29	4
chr11	93494978	A	G	40	16	50	7
chr11	93496668	A	G	14	4	16	3
chr11	94150267	T	C	3	2	3	3
chr11	107967963	A	G	4	2	5	3
chr11	116792327	A	G	8	4	9	6
chr11	117080519	A	G	17	2	11	5
chr11	117081551	A	G	6	6	14	6
chr11	117083537	A	G	17	8	17	6
chr11	117083545	A	G	20	4	23	2
chr11	117117948	A	G	7	13	9	4
chr11	117118166	A	G	10	10	3	5
chr11	117119739	A	G	8	0	5	0
chr11	117119756	A	G	6	1	4	1
chr11	117119778	A	G	7	1	7	2
chr11	118867599	A	G	6	1	5	0
chr11	118870238	A	G	21	8	17	11
chr11	118871252	A	G	17	5	4	5
chr11	118871343	A	G	5	1	3	3
chr11	118872511	A	G	9	2	8	5
chr11	118872539	A	G	12	2	10	4
chr11	118872844	A	G	16	3	8	7
chr11	118872866	A	G	13	8	3	12
chr11	118874197	A	G	8	5	3	5
chr11	118874218	A	G	7	6	5	2
chr11	118874468	A	G	10	3	8	1
chr11	118875436	A	G	13	18	9	22
chr11	118875587	A	G	15	14	5	18
chr11	118875649	A	G	18	6	11	6
chr11	118875659	A	G	18	5	11	5
chr11	118875689	A	G	6	22	3	20
chr11	118875690	A	G	15	12	9	14
chr11	118878312	A	G	9	3	11	4
chr11	118878373	A	G	9	5	12	5
chr11	118878417	A	G	9	10	14	8
chr11	118880584	A	G	19	11	12	3
chr11	118893792	A	G	8	2	7	0
chr11	118893909	A	G	6	1	10	0
chr11	118994552	A	G	7	1	8	1
chr11	120296198	A	G	10	8	4	1
chr11	124667215	A	G	3	3	3	4
chr11	125480194	A	G	3	6	6	1
chr11	125480398	A	G	23	9	16	6
chr11	125480408	A	G	26	6	18	6
chr11	125526139	A	G	41	8	38	6
chr11	125545856	A	G	7	2	14	2
chr11	126078965	A	G	9	5	9	7
chr11	126155869	A	G	6	2	2	4
chr11	126165241	A	G	41	13	26	16
chr11	126166031	A	G	22	9	29	4
chr11	126166660	T	C	9	0	9	0
chr11	126167903	A	G	12	5	12	5
chr11	126216888	T	C	26	6	37	9
chr11	126216891	T	C	32	1	44	2
chr11	126216897	T	C	22	8	31	9
chr12	7002166	A	G	11	3	7	0
chr12	7249971	A	G	6	19	3	16
chr12	8082163	A	G	47	4	41	6
chr12	8183611	T	C	6	2	6	0
chr12	8183612	T	C	3	5	3	3
chr12	8183641	T	C	8	0	7	1
chr12	8950431	T	C	18	11	18	11
chr12	8950436	T	C	22	7	26	3
chr12	8950630	T	C	7	7	12	3
chr12	8952278	T	C	5	2	7	1
chr12	8952280	T	C	3	4	8	1
chr12	8952307	T	C	7	1	6	1
chr12	8952316	T	C	6	1	6	0
chr12	9811245	A	G	18	0	21	4
chr12	9812070	A	G	5	1	6	4
chr12	14651842	A	G	16	7	27	6
chr12	26105766	A	G	4	2	4	1
chr12	27131606	T	C	4	2	8	2
chr12	27131789	T	C	2	13	6	9
chr12	27183115	A	G	53	3	57	5
chr12	27183116	A	G	55	2	56	5
chr12	27187449	A	G	15	8	9	3
chr12	27187492	A	G	7	4	13	1
chr12	27187636	A	G	6	3	8	6
chr12	27188014	A	G	12	7	9	5
chr12	27576377	A	G	5	2	8	2
chr12	27945556	A	G	7	2	6	0
chr12	27945557	A	G	1	8	5	1
chr12	27946217	A	G	14	7	21	18
chr12	31599113	A	G	9	1	4	2
chr12	32149555	A	G	9	0	5	0
chr12	32150849	A	G	17	1	13	0
chr12	32151437	A	G	5	1	7	0
chr12	42753783	A	G	8	1	12	0
chr12	42753799	A	G	3	6	2	9
chr12	42754353	A	G	6	3	5	1
chr12	42754354	A	G	5	4	2	4
chr12	42754378	A	G	8	2	5	0
chr12	44114204	A	G	4	2	10	6
chr12	44119486	T	C	11	5	12	3
chr12	49090799	A	G	3	2	3	2
chr12	49091100	A	G	3	3	3	2
chr12	49313368	T	C	9	1	6	2
chr12	49314407	T	C	6	10	7	4
chr12	49314456	T	C	7	5	3	2
chr12	49322401	T	C	7	6	13	4
chr12	49323109	T	C	8	7	12	2
chr12	49323114	T	C	5	8	5	8
chr12	49323115	T	C	4	8	6	6
chr12	49323220	T	C	8	4	11	2
chr12	49326123	A	G	22	11	20	10
chr12	49326162	A	G	25	13	30	11
chr12	49326169	A	G	26	11	34	9
chr12	49326171	A	G	17	21	25	20
chr12	49326206	A	G	36	4	30	10
chr12	49328540	A	G	17	2	12	3
chr12	49328580	A	G	11	2	9	3
chr12	49328609	A	G	9	1	8	2
chr12	49667345	A	G	15	2	15	2
chr12	49903520	A	G	5	1	10	0
chr12	50543560	T	C	5	0	4	3
chr12	50546290	T	C	6	2	5	0
chr12	50853043	A	G	6	2	7	2
chr12	51324506	A	G	120	45	132	35
chr12	51324627	A	G	146	29	139	27
chr12	51324639	A	G	115	57	113	53
chr12	51325280	A	G	84	7	83	7
chr12	51325537	A	G	64	26	64	20
chr12	51603844	A	G	8	5	9	4
chr12	51603858	A	G	7	6	4	4
chr12	53419790	A	G	6	4	9	8
chr12	53570741	A	G	0	11	5	8
chr12	53570787	A	G	15	3	19	2
chr12	53570788	A	G	16	2	18	3
chr12	53570794	A	G	2	18	3	15
chr12	53571355	A	G	30	4	18	10
chr12	53571519	A	G	5	13	1	6
chr12	53571525	A	G	9	7	2	3
chr12	53572740	A	G	0	13	0	13
chr12	53572743	A	G	3	10	5	9
chr12	53572746	A	G	9	4	9	5
chr12	56217582	T	C	7	7	5	8
chr12	56217628	T	C	13	4	5	8
chr12	56218691	T	C	4	1	5	1
chr12	56227688	A	G	8	7	6	6
chr12	56228158	A	G	5	4	6	3
chr12	56228165	A	G	6	3	5	5
chr12	56228248	A	G	3	6	2	7
chr12	56698003	T	C	4	1	5	2
chr12	56701932	T	C	9	14	11	9
chr12	56706628	T	C	21	2	14	6
chr12	56746884	A	G	22	0	22	2
chr12	56746892	A	G	12	3	14	6
chr12	56746906	A	G	14	1	15	4
chr12	56747561	A	G	18	6	20	9
chr12	57125180	A	G	6	4	7	2
chr12	57125181	A	G	7	1	6	3
chr12	62951938	A	G	9	2	5	1
chr12	62953320	A	G	11	10	10	13
chr12	64585595	A	G	9	1	8	2
chr12	64844071	A	G	10	88	10	87
chr12	64844149	A	G	47	40	41	44
chr12	64887314	A	G	5	4	4	2
chr12	66737111	A	G	7	2	10	1
chr12	69155058	A	G	3	3	4	2
chr12	69155064	A	G	4	3	3	3
chr12	69158210	A	G	9	0	5	0
chr12	69160468	A	G	31	10	35	9
chr12	69160482	A	G	25	13	34	8
chr12	69160483	A	G	19	17	18	23
chr12	69160504	A	G	25	9	29	2
chr12	69161121	A	G	25	2	19	3
chr12	69215261	A	G	0	11	1	8
chr12	69237004	A	G	87	21	93	19
chr12	69237043	A	G	69	30	82	25
chr12	72187934	T	C	7	1	9	4
chr12	72187944	T	C	1	7	4	10
chr12	79994364	A	G	19	4	19	6
chr12	79994377	A	G	15	5	10	6
chr12	79994383	A	G	16	0	11	2
chr12	79996948	A	G	16	6	10	5
chr12	79996949	A	G	19	2	6	9
chr12	79996953	A	G	15	5	13	4
chr12	79996967	A	G	20	5	19	5
chr12	79996973	A	G	16	9	15	12
chr12	79997017	A	G	20	7	20	7
chr12	93897973	A	G	16	4	13	3
chr12	93898017	A	G	11	5	12	1
chr12	93898152	A	G	10	7	11	4
chr12	95448296	A	G	5	0	8	0
chr12	95450478	A	G	9	3	8	0
chr12	98943033	A	G	0	43	2	41
chr12	98943103	A	G	53	10	52	18
chr12	98990560	A	G	16	8	25	6
chr12	98998300	A	G	20	8	17	9
chr12	98998755	A	G	19	6	15	9
chr12	98998943	A	G	22	16	24	10
chr12	98998956	A	G	12	25	14	22
chr12	98999786	A	G	18	12	22	12
chr12	99017451	A	G	18	5	16	7
chr12	99017458	A	G	15	8	13	12
chr12	99127474	A	G	33	6	40	4
chr12	100429460	A	G	7	0	7	5
chr12	104364195	A	G	4	2	3	3
chr12	104375665	A	G	10	0	9	0
chr12	105411000	A	G	5	0	7	1
chr12	108092850	A	G	1	5	3	5
chr12	108092857	A	G	6	1	8	0
chr12	108092916	A	G	2	5	1	5
chr12	108143278	T	C	13	10	12	15
chr12	108143283	T	C	17	7	23	5
chr12	108143290	T	C	23	0	21	2
chr12	110378482	T	C	3	3	9	4
chr12	110378493	T	C	4	2	9	3
chr12	110378519	T	C	5	3	14	0
chr12	110378601	T	C	9	2	10	3
chr12	110379499	T	C	11	1	4	2
chr12	110717214	T	C	5	0	5	3
chr12	110717215	T	C	4	1	6	3
chr12	110935862	A	G	6	11	6	8
chr12	110935873	A	G	13	5	7	10
chr12	111081503	A	G	2	5	4	1
chr12	111081581	A	G	3	4	4	2
chr12	111903342	A	G	5	0	6	1
chr12	111905238	A	G	9	2	7	2
chr12	112188345	A	G	9	2	6	1
chr12	112453236	A	G	7	2	5	1
chr12	112454635	A	G	9	1	12	2
chr12	112473584	A	G	3	2	4	2
chr12	112473596	A	G	4	1	6	2
chr12	113631494	A	G	8	3	3	2
chr12	113631546	A	G	18	3	8	2
chr12	113631563	A	G	19	3	10	3
chr12	114250893	T	C	8	5	2	5
chr12	114250900	T	C	5	8	1	7
chr12	117467471	A	G	14	27	18	29
chr12	117467580	A	G	35	23	29	16
chr12	117467598	A	G	41	11	30	19
chr12	117467637	A	G	62	3	66	1
chr12	117467652	A	G	40	19	38	27
chr12	117467653	A	G	49	9	51	15
chr12	117467668	A	G	38	19	45	24
chr12	117469398	A	G	5	3	6	0
chr12	117469408	A	G	2	6	2	4
chr12	118554662	A	G	4	4	4	6
chr12	118554688	A	G	4	3	8	6
chr12	120606978	A	G	0	7	1	6
chr12	120899011	A	G	22	45	13	47
chr12	121144102	A	G	5	5	6	8
chr12	121144129	A	G	8	3	9	3
chr12	121772019	A	G	15	0	12	1
chr12	121772068	A	G	5	11	2	11
chr12	121772075	A	G	16	3	9	3
chr12	121773242	A	G	2	6	2	3
chr12	121862407	A	G	33	3	24	5
chr12	121862419	T	C	36	2	26	1
chr12	121862453	A	G	27	6	17	13
chr12	121863061	A	G	16	0	10	2
chr12	121863072	T	C	15	1	9	1
chr12	121864502	T	C	10	2	8	3
chr12	122034070	A	G	6	2	7	2
chr12	122038119	A	G	6	1	9	2
chr12	122038134	A	G	7	2	11	2
chr12	122191392	A	G	9	2	10	8
chr12	122195904	A	G	4	3	3	6
chr12	122195927	A	G	5	3	8	2
chr12	122214833	A	G	14	2	18	2
chr12	122218057	A	G	20	2	22	2
chr12	122507827	A	G	2	5	4	6
chr12	122511881	A	G	2	3	3	4
chr12	122514607	A	G	11	9	12	8
chr12	122696662	A	G	7	2	4	2
chr12	122696669	A	G	8	1	4	1
chr12	122972675	A	G	12	7	8	0
chr12	122998571	A	G	12	3	13	8
chr12	123729587	T	C	3	4	5	2
chr12	123945051	A	G	5	1	5	2
chr12	124000082	A	G	4	3	5	3
chr12	124002848	A	G	29	20	25	11
chr12	124002942	A	G	27	4	25	9
chr12	124109884	A	G	13	10	7	16
chr12	124109944	A	G	6	4	8	7
chr12	124146095	A	G	37	18	32	10
chr12	125267862	A	G	6	19	14	11
chr12	125267902	A	G	12	6	16	4
chr12	125267903	A	G	4	14	4	15
chr12	131279180	A	G	16	6	11	8
chr12	131286881	A	G	5	8	3	7
chr12	131287254	A	G	9	8	14	8
chr12	131287291	A	G	25	5	19	7
chr12	131287296	A	G	21	11	17	9
chr12	131287825	A	G	7	4	9	3
chr12	131288100	A	G	6	12	10	12
chr12	132422747	A	G	9	4	13	2
chr12	132422807	A	G	8	1	8	5
chr12	132422824	A	G	5	1	10	0
chr12	132614336	A	G	17	3	12	8
chr12	133297956	A	G	37	5	32	6
chr12	133298121	A	G	22	8	33	4
chr12	133298417	A	G	37	5	43	5
chr13	20247023	A	G	42	27	45	24
chr13	20247024	A	G	61	10	59	10
chr13	20409209	A	G	9	1	16	1
chr13	21949107	T	C	47	26	37	25
chr13	22072642	A	G	3	4	7	0
chr13	22072656	A	G	3	3	7	1
chr13	25015289	T	C	2	4	3	3
chr13	28225816	A	G	2	6	1	6
chr13	28225895	A	G	5	6	7	5
chr13	28227298	A	G	6	1	3	7
chr13	28227299	A	G	4	3	3	7
chr13	28227305	A	G	4	4	1	9
chr13	28227645	A	G	4	2	6	3
chr13	28227653	A	G	5	1	8	2
chr13	28227725	A	G	8	3	10	1
chr13	28227760	A	G	3	6	7	3
chr13	28227761	A	G	5	4	7	3
chr13	29243652	A	G	18	4	17	2
chr13	32973200	A	G	11	2	8	0
chr13	33098962	A	G	16	4	9	3
chr13	33099759	A	G	15	8	21	8
chr13	33099760	A	G	16	7	23	9
chr13	33099775	A	G	7	14	6	26
chr13	41790746	T	C	27	1	16	1
chr13	45604534	A	G	15	2	27	2
chr13	45604568	A	G	8	3	13	4
chr13	45910333	T	C	8	0	5	0
chr13	50122001	A	G	6	0	9	6
chr13	50124314	A	G	9	1	5	1
chr13	50487444	A	G	8	36	3	36
chr13	50487480	A	G	19	19	20	22
chr13	50492642	A	G	11	3	3	2
chr13	52596240	A	G	5	0	6	0
chr13	52596277	A	G	5	0	7	0
chr13	52596443	A	G	4	1	10	2
chr13	52596448	A	G	2	3	8	6
chr13	52596454	A	G	5	1	14	0
chr13	53202479	A	G	6	3	8	2
chr13	53202497	A	G	3	7	5	7
chr13	53202498	A	G	6	5	7	6
chr13	53263835	A	G	2	4	5	5
chr13	53269031	A	G	21	1	19	4
chr13	73353406	A	G	7	6	7	9
chr13	76177528	A	G	14	3	10	0
chr13	79998886	A	G	8	1	7	3
chr13	79998894	A	G	9	1	12	0
chr13	88347714	A	G	6	0	4	4
chr13	95275682	A	G	3	7	6	0
chr13	96236142	A	G	8	1	9	2
chr13	103304650	A	G	9	1	2	3
chr13	103304674	A	G	8	4	2	3
chr13	103455196	A	G	7	1	7	1
chr13	111549730	A	G	28	39	38	32
chr13	111552341	A	G	16	25	12	16
chr13	111552356	A	G	28	12	20	9
chr13	115024489	A	G	22	9	17	4
chr13	115024493	A	G	11	19	8	14
chr13	115024494	A	G	22	7	13	8
chr13	115049577	A	G	29	7	24	4
chr14	20834436	A	G	3	6	3	5
chr14	20834437	A	G	2	7	4	4
chr14	20834467	A	G	0	11	1	6
chr14	20835060	A	G	16	8	16	5
chr14	20835278	A	G	13	3	12	7
chr14	20835288	A	G	10	7	13	6
chr14	20918028	A	G	32	10	30	8
chr14	20919249	A	G	15	5	12	3
chr14	21928658	A	G	20	5	18	2
chr14	21928681	A	G	11	5	10	4
chr14	21928910	A	G	12	13	13	12
chr14	21928911	A	G	17	8	16	9
chr14	21939682	A	G	6	1	3	3
chr14	21939691	A	G	8	0	7	1
chr14	23302266	A	G	6	2	5	3
chr14	23377346	A	G	8	3	6	4
chr14	23441476	A	G	23	47	22	41
chr14	23442237	A	G	90	7	94	3
chr14	23442319	A	G	85	8	91	5
chr14	23501197	A	G	14	3	18	0
chr14	23501528	A	G	2	3	7	1
chr14	23501545	A	G	6	1	7	2
chr14	23565898	A	G	7	5	9	1
chr14	23565919	A	G	9	3	10	3
chr14	23566025	A	G	15	5	18	5
chr14	23567974	A	G	27	6	34	4
chr14	23568004	A	G	21	3	26	3
chr14	31362493	T	C	11	6	16	3
chr14	31554899	A	G	8	0	8	1
chr14	31563681	A	G	10	4	16	0
chr14	31564341	A	G	23	3	12	3
chr14	31564834	A	G	14	9	17	2
chr14	31565144	A	G	11	4	11	4
chr14	31565160	A	G	15	1	14	3
chr14	31565168	A	G	12	5	17	5
chr14	31565197	A	G	4	17	6	20
chr14	31565206	A	G	11	13	19	7
chr14	32737585	T	C	6	6	3	10
chr14	35474465	A	G	3	5	3	2
chr14	35495182	A	G	12	13	16	14
chr14	35495187	A	G	11	13	16	14
chr14	35495446	A	G	9	1	9	3
chr14	35495448	A	G	7	3	5	7
chr14	35495450	A	G	8	1	5	8
chr14	35743466	A	G	3	6	4	2
chr14	35743663	A	G	3	8	4	6
chr14	35743675	A	G	2	8	2	6
chr14	35743689	A	G	3	6	5	5
chr14	35743739	A	G	4	5	9	4
chr14	35745452	A	G	3	2	1	5
chr14	35745462	A	G	2	3	2	5
chr14	35746254	A	G	6	0	10	3
chr14	37757925	A	G	5	2	8	3
chr14	45410251	A	G	8	1	5	0
chr14	45413010	A	G	7	3	7	2
chr14	45413016	A	G	7	3	7	2
chr14	45677657	A	G	14	6	8	4
chr14	50038900	A	G	12	3	6	1
chr14	50039663	A	G	5	1	7	1
chr14	50040108	A	G	7	4	6	2
chr14	50041998	A	G	10	1	8	3
chr14	50042033	A	G	15	1	14	2
chr14	50042034	A	G	9	6	6	8
chr14	50042320	A	G	16	10	9	15
chr14	50042444	A	G	15	3	6	1
chr14	50042453	A	G	2	14	1	7
chr14	50042966	A	G	16	7	19	12
chr14	50043093	A	G	36	3	27	5
chr14	50043094	A	G	20	17	23	7
chr14	50712991	A	G	17	5	22	3
chr14	50713015	A	G	15	11	16	9
chr14	50713304	A	G	20	5	18	7
chr14	50792787	A	G	35	4	30	3
chr14	50793703	A	G	34	4	39	4
chr14	50793844	A	G	46	5	41	8
chr14	50793916	A	G	16	17	19	18
chr14	50793932	A	G	34	6	36	7
chr14	50794380	A	G	27	1	38	3
chr14	50800978	A	G	6	2	5	0
chr14	53188264	A	G	16	3	15	1
chr14	53242354	T	C	40	17	37	14
chr14	53242417	T	C	59	15	67	15
chr14	53242651	T	C	58	8	62	11
chr14	55521043	A	G	10	3	7	1
chr14	55521872	A	G	19	5	26	9
chr14	55521886	A	G	22	7	25	9
chr14	55522567	A	G	6	0	5	0
chr14	55522598	A	G	7	0	6	1
chr14	55524413	A	G	6	5	6	6
chr14	55524420	A	G	5	5	8	5
chr14	55524423	A	G	7	4	8	4
chr14	55524424	A	G	5	6	8	5
chr14	55525430	A	G	7	2	5	3
chr14	55526095	A	G	18	2	18	1
chr14	55527599	A	G	10	4	14	5
chr14	55527600	A	G	12	2	15	5
chr14	55527788	A	G	19	0	13	2
chr14	55527793	A	G	14	4	12	4
chr14	55601792	A	G	3	8	7	3
chr14	55834376	T	C	15	7	12	4
chr14	55835120	T	C	12	11	8	9
chr14	55860411	T	C	8	2	10	1
chr14	55860414	T	C	5	6	4	8
chr14	55860539	T	C	11	3	11	0
chr14	55860540	T	C	12	1	8	3
chr14	58724970	A	G	11	0	4	1
chr14	58725037	A	G	14	2	10	3
chr14	58725051	A	G	12	3	8	6
chr14	60566708	A	G	8	7	9	7
chr14	64950461	A	G	19	2	18	3
chr14	64982445	A	G	3	2	4	1
chr14	65455904	A	G	5	2	6	3
chr14	65455971	A	G	5	2	4	1
chr14	65524047	T	C	12	0	5	4
chr14	65524064	T	C	14	2	9	4
chr14	65524065	T	C	14	2	6	6
chr14	65525838	T	C	29	5	31	7
chr14	65525857	T	C	24	7	24	12
chr14	68263039	A	G	3	2	4	3
chr14	68263045	A	G	0	5	3	3
chr14	70838274	A	G	49	1	40	1
chr14	73753005	A	G	17	3	15	7
chr14	73787200	A	G	11	5	6	3
chr14	73787213	A	G	12	2	9	2
chr14	73787214	A	G	12	3	10	1
chr14	73787216	A	G	12	3	10	0
chr14	74164325	A	G	8	2	12	2
chr14	74169568	A	G	21	5	21	10
chr14	74526976	T	C	54	14	55	15
chr14	74553170	A	G	6	1	6	0
chr14	75202532	A	G	49	17	60	10
chr14	75204530	A	G	1	5	1	9
chr14	75204977	A	G	10	7	4	12
chr14	77233494	A	G	3	5	4	6
chr14	78189397	A	G	4	3	8	2
chr14	92525948	A	G	2	9	2	10
chr14	92584173	A	G	18	1	7	4
chr14	92584179	A	G	15	6	10	3
chr14	92584777	A	G	7	1	9	4
chr14	92585556	A	G	13	5	15	3
chr14	92585573	A	G	14	5	15	1
chr14	92585620	A	G	9	11	6	11
chr14	92585625	A	G	8	10	8	9
chr14	92586213	A	G	31	13	32	7
chr14	92586227	A	G	28	11	28	9
chr14	92586230	A	G	29	7	28	7
chr14	92586762	A	G	25	7	27	2
chr14	92586763	A	G	25	8	21	8
chr14	92586780	A	G	5	25	7	22
chr14	93175609	A	G	6	2	9	2
chr14	93748771	A	G	14	0	7	5
chr14	93748775	A	G	14	1	10	5
chr14	93749562	A	G	6	0	6	1
chr14	93753427	A	G	7	2	10	3
chr14	100762690	A	G	27	1	24	3
chr14	100762714	A	G	17	16	14	17
chr14	102521302	T	C	8	1	5	2
chr14	102788935	A	G	4	1	3	6
chr14	102788979	A	G	5	2	3	4
chr14	102789041	A	G	3	4	4	1
chr14	102789107	A	G	5	0	4	1
chr14	102811933	A	G	19	1	23	3
chr14	102812062	A	G	16	3	15	3
chr14	102812097	A	G	14	2	18	5
chr14	102813118	A	G	10	2	8	3
chr14	102813295	A	G	18	0	18	8
chr14	102813316	A	G	14	3	12	11
chr14	102813676	A	G	20	7	14	3
chr14	102813796	A	G	22	10	19	11
chr14	102813806	A	G	13	14	16	19
chr14	102814292	A	G	13	5	18	8
chr14	102814293	A	G	17	0	20	2
chr14	102814324	A	G	18	4	29	4
chr14	103950563	A	G	6	1	1	6
chr14	103961696	A	G	3	2	2	4
chr14	103961697	A	G	3	2	5	1
chr14	104148055	A	G	8	4	3	6
chr14	104148469	A	G	12	4	11	2
chr14	104148470	A	G	2	14	3	10
chr14	104148530	A	G	11	7	9	8
chr14	104148767	A	G	19	7	14	2
chr14	104148851	A	G	30	3	15	6
chr14	105882048	T	C	1	4	5	1
chr14	105921432	A	G	14	5	14	1
chr14	105921463	A	G	17	7	8	9
chr15	25208615	A	G	5	4	10	1
chr15	25209000	A	G	4	5	2	7
chr15	25209017	A	G	4	4	1	8
chr15	25209566	A	G	4	3	4	1
chr15	25209570	A	G	5	2	4	1
chr15	25209579	A	G	8	2	5	0
chr15	25227838	A	G	11	1	4	1
chr15	25227939	A	G	5	2	7	0
chr15	25228419	A	G	7	5	9	1
chr15	25228815	A	G	15	9	7	6
chr15	25358963	A	G	16	5	15	2
chr15	25359002	A	G	17	5	15	3
chr15	34435101	A	G	4	8	3	3
chr15	34523955	A	G	14	7	10	6
chr15	34524020	A	G	20	4	13	4
chr15	40687277	A	G	8	4	16	1
chr15	40687386	A	G	13	6	11	2
chr15	40688059	A	G	7	1	9	0
chr15	40688063	A	G	8	2	8	3
chr15	40688066	A	G	6	1	8	3
chr15	40954979	A	G	7	0	6	3
chr15	40954993	A	G	5	2	7	1
chr15	40954999	A	G	8	0	8	0
chr15	40980624	A	G	12	3	9	3
chr15	40980796	A	G	18	6	18	1
chr15	40980797	A	G	20	6	19	1
chr15	40982813	A	G	14	9	20	9
chr15	40982818	A	G	16	5	17	14
chr15	40982841	A	G	8	5	17	6
chr15	40983319	A	G	16	1	10	0
chr15	40983320	A	G	17	0	9	2
chr15	40983830	A	G	13	0	14	1
chr15	40986074	A	G	32	4	21	6
chr15	40986505	A	G	6	3	4	6
chr15	41589871	A	G	3	2	4	1
chr15	41591451	A	G	71	15	63	17
chr15	41684301	A	G	8	14	10	14
chr15	41684435	A	G	7	5	11	8
chr15	41868491	A	G	6	1	1	4
chr15	41868492	A	G	2	5	0	5
chr15	41869410	A	G	4	1	4	2
chr15	41872600	A	G	15	12	18	1
chr15	42474185	A	G	8	1	14	3
chr15	42514853	T	C	5	4	1	4
chr15	42833661	T	C	26	19	29	8
chr15	42859922	A	G	62	7	65	11
chr15	43711828	T	C	5	9	5	11
chr15	43711865	T	C	3	12	3	10
chr15	43939064	A	G	10	0	8	2
chr15	44704279	A	G	4	2	6	2
chr15	44800496	A	G	12	6	9	5
chr15	44893556	A	G	2	5	4	3
chr15	50643753	A	G	5	0	10	1
chr15	50649644	A	G	9	2	13	1
chr15	50649765	A	G	11	0	9	0
chr15	50652820	A	G	3	6	1	8
chr15	50652975	A	G	5	1	4	2
chr15	50652980	A	G	6	2	4	2
chr15	50652986	A	G	5	3	6	1
chr15	50653001	A	G	6	1	7	0
chr15	50653018	A	G	7	5	5	0
chr15	50653212	A	G	1	17	5	15
chr15	50653221	A	G	15	2	18	3
chr15	50653334	A	G	3	10	4	9
chr15	50653360	A	G	14	5	15	6
chr15	50655681	A	G	6	2	3	4
chr15	50655724	A	G	2	3	0	5
chr15	50655796	A	G	3	6	4	1
chr15	50657926	A	G	16	6	21	3
chr15	50657927	A	G	11	12	9	14
chr15	50658039	A	G	17	6	12	5
chr15	50658044	A	G	13	10	7	13
chr15	50658624	A	G	6	5	9	0
chr15	50658632	A	G	6	4	6	2
chr15	50658860	A	G	9	6	4	2
chr15	50659009	A	G	23	4	22	5
chr15	50659019	A	G	20	9	15	9
chr15	50659105	A	G	19	1	8	0
chr15	50659118	A	G	17	1	7	1
chr15	50659137	A	G	18	5	5	2
chr15	50661775	A	G	9	0	4	1
chr15	50850717	T	C	5	3	6	6
chr15	50850718	T	C	5	3	8	3
chr15	50851228	T	C	7	2	8	3
chr15	50996374	T	C	9	2	6	1
chr15	50996383	T	C	9	2	5	4
chr15	50996453	T	C	10	5	6	4
chr15	50996456	T	C	12	5	6	5
chr15	50997455	T	C	38	4	29	3
chr15	52204574	A	G	2	7	4	4
chr15	52205271	A	G	5	8	6	5
chr15	52205403	A	G	10	0	12	0
chr15	52205954	A	G	46	2	55	1
chr15	52205972	A	G	39	4	52	1
chr15	52206135	A	G	25	31	26	23
chr15	52206590	A	G	17	0	21	0
chr15	52206606	A	G	13	1	11	6
chr15	52206607	A	G	14	0	9	8
chr15	52882052	T	C	13	4	9	2
chr15	53230511	A	G	0	13	1	11
chr15	55640289	T	C	9	2	10	4
chr15	56939955	A	G	2	6	5	1
chr15	58883682	T	C	22	11	28	10
chr15	60714420	A	G	34	6	32	4
chr15	60714423	A	G	22	16	17	18
chr15	60756982	A	G	3	2	0	6
chr15	64651880	A	G	5	7	1	8
chr15	64651946	A	G	3	6	8	2
chr15	64654562	A	G	4	3	5	1
chr15	64654700	A	G	4	4	6	3
chr15	64654721	A	G	11	1	9	1
chr15	64654733	A	G	2	8	1	7
chr15	64656200	A	G	10	0	7	2
chr15	65224172	A	G	9	0	7	0
chr15	65247565	T	C	14	7	15	5
chr15	65441566	A	G	36	8	37	9
chr15	65442578	A	G	12	6	12	1
chr15	69699540	A	G	18	6	19	6
chr15	69699730	A	G	54	9	50	10
chr15	72854194	A	G	5	6	2	4
chr15	73580147	A	G	4	3	3	4
chr15	74319236	A	G	14	5	20	5
chr15	74805090	A	G	7	1	6	1
chr15	74805139	A	G	6	0	6	1
chr15	74805978	A	G	10	1	9	5
chr15	74930785	T	C	14	6	18	3
chr15	75140651	A	G	15	2	10	1
chr15	75634334	A	G	14	0	11	2
chr15	75645621	A	G	7	9	8	9
chr15	75645696	A	G	6	5	3	6
chr15	75645702	A	G	6	4	3	5
chr15	75882271	A	G	6	2	8	6
chr15	75891290	A	G	3	2	6	0
chr15	75892335	A	G	5	1	9	2
chr15	77232564	A	G	10	3	5	0
chr15	77757525	A	G	5	3	7	1
chr15	79183014	A	G	6	1	11	0
chr15	83674110	T	C	72	13	66	14
chr15	85184841	T	C	51	11	44	15
chr15	85185045	T	C	28	6	22	7
chr15	85185205	T	C	40	13	37	8
chr15	85185449	T	C	19	9	12	16
chr15	89022099	A	G	18	5	21	6
chr15	89022100	A	G	11	10	18	8
chr15	89022140	A	G	27	13	26	15
chr15	89022141	A	G	29	11	35	8
chr15	90375494	A	G	6	28	4	30
chr15	90375568	A	G	16	32	12	38
chr15	90440482	A	G	44	10	42	17
chr15	90440499	A	G	54	7	59	8
chr15	90444654	A	G	65	7	57	16
chr15	90444685	A	G	36	16	38	13
chr15	90444693	A	G	52	5	55	8
chr15	90444708	A	G	33	28	37	32
chr15	90444728	A	G	33	18	46	19
chr15	90626117	T	C	12	2	6	12
chr15	90816921	A	G	17	0	11	2
chr15	90817037	A	G	20	2	12	2
chr15	90817038	A	G	15	6	11	3
chr15	90817071	A	G	17	14	14	7
chr15	90817130	A	G	31	6	25	7
chr15	90817153	A	G	22	11	27	8
chr15	90817217	A	G	32	2	29	0
chr15	90817239	A	G	29	10	27	9
chr15	90818238	A	G	22	7	22	3
chr15	90819508	A	G	21	6	12	9
chr15	90820028	A	G	14	8	12	10
chr15	90820887	A	G	49	11	53	10
chr15	91486475	A	G	3	3	3	5
chr15	102285269	A	G	2	6	0	9
chr16	262868	A	G	13	0	13	0
chr16	262915	A	G	5	6	5	2
chr16	262931	A	G	4	5	5	2
chr16	262941	A	G	11	1	6	1
chr16	269706	A	G	4	2	5	0
chr16	548227	A	G	5	10	2	3
chr16	548437	A	G	7	4	6	1
chr16	548440	A	G	7	4	8	0
chr16	548942	A	G	6	1	5	3
chr16	548955	A	G	2	5	4	6
chr16	592627	A	G	6	0	8	1
chr16	592641	A	G	3	4	3	3
chr16	592643	A	G	5	2	6	1
chr16	638433	T	C	17	6	18	0
chr16	638486	T	C	4	23	10	11
chr16	713318	A	G	5	1	8	2
chr16	713345	A	G	7	2	6	6
chr16	1379751	A	G	2	11	0	9
chr16	1404466	A	G	2	5	4	6
chr16	1409299	A	G	13	1	7	9
chr16	1409326	A	G	7	7	6	7
chr16	1409370	A	G	8	1	7	1
chr16	1411003	A	G	7	12	6	5
chr16	1411008	A	G	14	2	8	3
chr16	1411033	A	G	14	0	10	5
chr16	1554016	A	G	7	1	9	0
chr16	1806425	A	G	8	1	6	0
chr16	2275725	A	G	9	3	8	0
chr16	3180756	T	C	9	3	6	3
chr16	3709801	A	G	8	8	3	8
chr16	3709805	A	G	2	12	0	10
chr16	3709851	A	G	11	1	4	6
chr16	3709868	A	G	3	7	2	7
chr16	3729125	T	C	3	2	5	1
chr16	4400673	A	G	4	1	5	0
chr16	4487683	A	G	25	1	20	2
chr16	4488746	A	G	8	3	7	3
chr16	4490498	A	G	15	3	9	1
chr16	4512357	A	G	19	5	16	3
chr16	4512630	A	G	25	6	24	4
chr16	4514811	A	G	13	2	10	0
chr16	4768185	A	G	2	3	7	3
chr16	4768193	A	G	5	0	10	1
chr16	4800600	A	G	44	21	46	14
chr16	4800610	A	G	54	10	48	10
chr16	4801873	A	G	24	19	18	13
chr16	4801875	A	G	28	12	24	6
chr16	8945289	T	C	11	0	10	1
chr16	8946007	T	C	8	4	12	3
chr16	8946022	T	C	12	2	16	0
chr16	8946408	T	C	17	6	8	0
chr16	9204748	A	G	40	4	33	1
chr16	10625313	T	C	21	7	26	2
chr16	11928951	A	G	25	9	29	6
chr16	12005825	A	G	3	3	5	0
chr16	15145436	T	C	13	1	6	1
chr16	15794464	A	G	6	5	6	2
chr16	15794947	A	G	20	0	13	2
chr16	15794957	A	G	22	4	12	6
chr16	16241986	A	G	9	11	3	13
chr16	19564810	T	C	9	6	9	4
chr16	19625851	A	G	16	2	18	2
chr16	19625858	A	G	17	2	15	7
chr16	19694350	A	G	3	3	9	1
chr16	19694364	A	G	2	3	4	6
chr16	19705841	T	C	8	1	11	0
chr16	19705880	T	C	8	7	9	2
chr16	19705909	T	C	13	4	10	2
chr16	19705911	T	C	4	13	3	10
chr16	19705914	T	C	12	3	11	1
chr16	19711185	T	C	5	0	5	0
chr16	19711400	T	C	10	3	16	3
chr16	19711412	T	C	11	1	15	1
chr16	19876365	A	G	7	3	3	3
chr16	22296860	A	G	20	23	22	33
chr16	22299174	A	G	20	5	13	3
chr16	22340232	A	G	6	10	8	12
chr16	22340353	A	G	14	3	10	5
chr16	23432289	A	G	22	2	20	3
chr16	23432290	A	G	22	3	16	7
chr16	23432343	A	G	12	17	5	26
chr16	23432344	A	G	5	24	4	27
chr16	23473805	T	C	4	3	3	11
chr16	23475282	A	G	8	2	11	4
chr16	23476581	A	G	42	14	42	7
chr16	23525537	A	G	8	2	4	1
chr16	23530572	A	G	7	1	6	0
chr16	23531859	A	G	9	0	6	2
chr16	23532170	A	G	8	4	8	0
chr16	23532836	A	G	30	3	33	4
chr16	23532919	A	G	17	3	15	3
chr16	23580020	A	G	1	9	1	4
chr16	23684186	A	G	45	17	36	21
chr16	23684650	A	G	45	14	51	19
chr16	23684702	A	G	39	11	31	7
chr16	24951512	A	G	14	0	10	1
chr16	24951517	A	G	11	4	10	1
chr16	24951821	A	G	6	4	4	2
chr16	24951991	A	G	1	24	1	12
chr16	27372534	A	G	7	2	5	1
chr16	28180020	A	G	2	4	3	7
chr16	28180037	A	G	2	3	4	3
chr16	28927224	A	G	5	0	9	1
chr16	28928222	A	G	7	0	10	0
chr16	28964489	A	G	5	1	9	3
chr16	28964525	A	G	2	3	2	4
chr16	28965118	A	G	2	9	3	6
chr16	28965151	A	G	20	1	12	3
chr16	28965152	A	G	23	0	13	2
chr16	28965154	A	G	19	2	11	3
chr16	28966447	A	G	2	38	6	33
chr16	28966627	A	G	13	5	14	2
chr16	28966678	A	G	8	11	6	6
chr16	28966937	A	G	31	6	24	6
chr16	28966989	A	G	0	28	2	21
chr16	28967005	A	G	26	7	18	5
chr16	28968494	A	G	6	2	6	5
chr16	28969509	A	G	20	1	22	4
chr16	28969562	A	G	14	7	22	5
chr16	28969569	A	G	27	1	24	3
chr16	28991250	A	G	34	5	31	6
chr16	29470174	A	G	29	5	33	1
chr16	29470178	A	G	27	5	34	3
chr16	29707549	A	G	53	8	60	7
chr16	29919204	A	G	7	0	7	0
chr16	29921052	T	C	6	5	7	2
chr16	29921147	T	C	11	2	8	0
chr16	29927647	T	C	10	4	6	2
chr16	30083317	T	C	10	1	15	0
chr16	30294629	A	G	7	19	8	11
chr16	30294632	A	G	26	2	19	0
chr16	30294634	A	G	24	3	18	1
chr16	30294639	A	G	3	26	3	15
chr16	30294655	A	G	24	7	18	5
chr16	30424993	T	C	9	0	11	0
chr16	30561599	A	G	13	2	10	6
chr16	30561691	A	G	12	4	16	10
chr16	30590782	T	C	19	4	20	7
chr16	30592322	T	C	6	2	10	2
chr16	30931756	A	G	5	8	8	4
chr16	30931809	A	G	5	3	7	1
chr16	30931812	A	G	8	2	6	1
chr16	31052291	A	G	5	11	7	10
chr16	31134631	A	G	35	16	40	10
chr16	31134664	A	G	34	10	42	10
chr16	31134677	A	G	30	9	39	15
chr16	31463447	A	G	10	1	7	0
chr16	31463499	A	G	4	4	4	4
chr16	31463513	A	G	4	2	3	5
chr16	31463652	A	G	6	1	4	1
chr16	31466092	T	C	9	4	12	2
chr16	31466287	T	C	8	3	10	2
chr16	31467534	T	C	9	2	4	4
chr16	46831455	A	G	22	7	19	5
chr16	46831546	A	G	27	4	28	3
chr16	46833665	A	G	6	7	8	2
chr16	46833823	A	G	6	4	11	0
chr16	46833824	A	G	6	4	10	3
chr16	46833830	A	G	6	3	9	1
chr16	48386442	A	G	84	6	74	8
chr16	48387296	A	G	58	30	61	25
chr16	48388382	A	G	78	18	92	13
chr16	48388394	A	G	80	22	87	23
chr16	50139563	A	G	13	7	26	10
chr16	53503097	A	G	5	0	3	3
chr16	57210949	A	G	7	5	4	3
chr16	57217317	A	G	2	3	3	2
chr16	57217531	A	G	2	7	0	7
chr16	66916280	A	G	10	0	7	0
chr16	66921587	A	G	29	12	17	15
chr16	66923297	A	G	36	27	45	23
chr16	66923766	A	G	58	6	43	13
chr16	67268741	A	G	4	7	3	2
chr16	67268745	A	G	10	1	5	1
chr16	67715591	A	G	25	5	31	3
chr16	67716949	A	G	54	8	56	5
chr16	67716956	A	G	51	9	53	10
chr16	67716961	A	G	51	10	62	3
chr16	69359449	A	G	38	7	33	5
chr16	69367208	A	G	20	2	15	0
chr16	69379465	T	C	6	9	8	5
chr16	69379466	T	C	13	2	9	4
chr16	70028841	T	C	3	4	2	3
chr16	70028843	T	C	0	8	0	5
chr16	70028846	T	C	6	2	5	0
chr16	70150680	A	G	7	2	5	5
chr16	70150681	A	G	7	1	7	2
chr16	70282636	T	C	37	15	37	14
chr16	70283815	T	C	42	25	31	26
chr16	70290293	A	G	8	5	12	1
chr16	70290445	A	G	11	0	10	0
chr16	70408458	A	G	29	4	25	1
chr16	70408544	A	G	11	1	23	1
chr16	70412178	T	C	17	2	29	6
chr16	70412832	T	C	24	13	29	9
chr16	70610778	A	G	25	4	19	3
chr16	74333326	A	G	9	3	17	7
chr16	74341715	A	G	2	3	6	1
chr16	74342606	A	G	6	2	8	1
chr16	74344298	A	G	6	0	4	4
chr16	74344373	A	G	4	7	4	5
chr16	74350122	A	G	1	6	2	3
chr16	74357490	A	G	1	4	1	4
chr16	74399618	A	G	5	0	3	2
chr16	74477264	T	C	2	6	1	4
chr16	74477279	T	C	7	0	4	2
chr16	74477297	T	C	9	0	5	0
chr16	74487868	A	G	5	2	2	5
chr16	75479394	A	G	9	34	8	41
chr16	75479470	A	G	44	8	55	8
chr16	75479474	A	G	39	9	49	6
chr16	75479907	A	G	25	7	30	3
chr16	75483443	A	G	4	2	3	2
chr16	75485431	A	G	4	3	4	3
chr16	75626155	A	G	5	0	2	6
chr16	75626189	A	G	6	2	11	1
chr16	75630177	A	G	6	0	5	0
chr16	75630192	A	G	4	1	2	3
chr16	75630198	A	G	4	1	2	3
chr16	75685508	A	G	5	4	10	2
chr16	78153628	A	G	7	2	6	0
chr16	78156691	A	G	4	2	4	1
chr16	81063036	A	G	15	2	18	2
chr16	81063049	A	G	10	5	17	3
chr16	81063244	A	G	15	0	17	2
chr16	81063245	A	G	9	6	4	15
chr16	81063432	A	G	21	6	21	3
chr16	81064489	A	G	30	6	37	8
chr16	81064574	A	G	17	32	20	27
chr16	81064575	A	G	24	22	29	15
chr16	85736728	A	G	7	0	9	0
chr16	85818785	T	C	4	3	3	2
chr16	88692747	A	G	6	1	11	1
chr16	88784415	A	G	35	12	42	10
chr16	88785189	T	C	48	11	43	8
chr16	89584084	A	G	11	0	6	1
chr16	89584128	A	G	13	2	6	2
chr16	89584131	A	G	11	3	5	3
chr16	89588024	A	G	16	1	8	2
chr16	89588044	A	G	16	0	8	4
chr16	89588066	A	G	11	2	5	3
chr16	89597676	A	G	0	7	0	7
chr16	89606042	A	G	5	2	5	2
chr16	89615838	A	G	0	11	3	8
chr16	89754098	A	G	13	6	23	5
chr16	89754110	A	G	18	5	21	8
chr16	89755253	A	G	16	4	7	6
chr16	89755254	A	G	15	5	11	2
chr16	89755429	A	G	8	15	14	18
chr16	89755453	A	G	9	9	15	12
chr16	89755454	A	G	12	6	19	8
chr16	89782148	A	G	12	0	13	0
chr16	89782177	A	G	13	0	13	0
chr16	89991799	A	G	15	3	11	4
chr16	90054465	A	G	6	2	5	5
chr16	90054710	A	G	12	5	5	2
chr16	90054715	A	G	16	5	6	2
chr17	420857	A	G	42	11	55	4
chr17	420858	A	G	32	22	46	12
chr17	420862	A	G	44	6	53	2
chr17	692248	A	G	6	0	5	1
chr17	692293	A	G	13	1	11	1
chr17	1263938	A	G	12	0	7	0
chr17	1608060	A	G	71	7	69	1
chr17	1609842	A	G	21	16	21	9
chr17	1609992	A	G	7	17	7	9
chr17	1684054	A	G	19	20	22	15
chr17	1941330	A	G	22	1	11	2
chr17	1941423	A	G	3	7	4	3
chr17	1941539	A	G	2	20	4	22
chr17	2230653	T	C	21	6	22	3
chr17	2320651	A	G	9	19	4	22
chr17	2321606	A	G	18	4	22	6
chr17	2321688	A	G	12	12	12	6
chr17	2321705	A	G	17	4	11	1
chr17	2575517	A	G	1	12	0	14
chr17	2575535	A	G	4	9	3	9
chr17	3624347	A	G	10	1	5	0
chr17	3624771	A	G	5	5	11	3
chr17	3726916	A	G	15	19	12	19
chr17	3726981	A	G	9	12	7	16
chr17	3726983	A	G	6	16	4	19
chr17	4071711	T	C	0	12	0	9
chr17	4834570	T	C	10	4	13	3
chr17	4834578	T	C	12	4	8	5
chr17	4834630	T	C	10	1	8	0
chr17	4928295	A	G	36	3	30	4
chr17	4928305	A	G	30	8	24	10
chr17	4929783	A	G	36	18	34	15
chr17	4929816	A	G	46	6	42	3
chr17	4929863	A	G	48	22	39	24
chr17	4929954	A	G	71	10	73	9
chr17	4930504	A	G	31	9	25	16
chr17	4930659	A	G	25	7	34	7
chr17	4931093	A	G	29	5	29	12
chr17	4931117	A	G	31	10	35	10
chr17	5326574	A	G	39	10	48	7
chr17	5326589	A	G	29	20	25	24
chr17	5326625	A	G	29	7	25	9
chr17	5327687	A	G	9	15	6	5
chr17	5327698	A	G	18	6	10	1
chr17	8181171	A	G	4	2	3	3
chr17	8181176	A	G	6	2	1	5
chr17	8181188	A	G	9	2	6	1
chr17	8265123	T	C	5	3	5	0
chr17	8270310	T	C	12	0	7	2
chr17	8271330	T	C	14	1	13	1
chr17	8271368	T	C	18	8	13	8
chr17	8271386	T	C	14	10	12	9
chr17	8272174	T	C	12	0	11	0
chr17	8272348	T	C	19	2	14	4
chr17	10576515	T	C	19	3	22	1
chr17	10580577	T	C	12	5	11	1
chr17	10580578	T	C	13	4	7	5
chr17	10582414	T	C	26	9	14	6
chr17	10582419	T	C	33	3	18	2
chr17	10582507	T	C	4	1	7	0
chr17	10583373	T	C	15	5	17	3
chr17	12913548	A	G	2	3	2	5
chr17	15890163	A	G	12	0	9	0
chr17	15892717	A	G	21	0	17	0
chr17	15924006	A	G	5	4	5	2
chr17	15924007	A	G	7	3	6	1
chr17	16248789	T	C	5	0	5	0
chr17	16250451	T	C	3	3	2	5
chr17	16286366	A	G	12	2	13	6
chr17	16286369	A	G	8	1	15	2
chr17	16286383	A	G	5	3	11	1
chr17	16287193	A	G	32	1	24	5
chr17	16287196	A	G	24	9	20	10
chr17	16287223	A	G	33	1	34	1
chr17	17089912	A	G	58	7	49	14
chr17	17128650	A	G	28	3	22	4
chr17	18175126	A	G	12	4	16	6
chr17	18175132	A	G	7	8	21	1
chr17	18175562	A	G	20	4	22	5
chr17	18209469	A	G	6	6	3	2
chr17	18209792	A	G	4	3	4	1
chr17	18209802	A	G	4	4	3	2
chr17	19805702	T	C	3	3	5	1
chr17	19866657	A	G	5	1	4	1
chr17	20220954	A	G	16	8	24	5
chr17	20800845	A	G	7	1	8	0
chr17	20804224	A	G	10	3	6	3
chr17	20804359	A	G	4	1	7	1
chr17	25625072	A	G	8	3	4	4
chr17	25641509	A	G	7	0	7	1
chr17	25641557	A	G	8	2	4	3
chr17	26936285	T	C	16	1	13	2
chr17	29100423	A	G	4	2	3	2
chr17	29223763	A	G	10	0	6	0
chr17	30189147	A	G	8	0	4	3
chr17	30203955	T	C	5	5	6	2
chr17	30363081	A	G	11	2	10	1
chr17	30363149	A	G	6	4	4	4
chr17	30363194	A	G	8	2	6	3
chr17	30363200	A	G	7	2	10	3
chr17	30363203	A	G	4	5	9	5
chr17	30363255	A	G	15	5	20	2
chr17	30363267	A	G	12	9	11	10
chr17	30364274	A	G	5	2	1	5
chr17	30365604	A	G	2	6	3	2
chr17	30365614	A	G	5	0	4	1
chr17	30505106	A	G	7	0	2	3
chr17	30507831	A	G	2	3	2	5
chr17	30546347	A	G	2	3	4	2
chr17	34885088	A	G	6	1	8	1
chr17	34941328	A	G	5	5	4	2
chr17	35837837	A	G	6	12	6	4
chr17	35877075	A	G	22	2	17	4
chr17	35971949	T	C	14	8	13	4
chr17	35972194	T	C	14	5	11	3
chr17	35972195	T	C	11	10	7	7
chr17	35972411	T	C	20	12	24	8
chr17	36354221	A	G	14	5	10	3
chr17	36662019	A	G	8	0	6	1
chr17	36899586	A	G	7	0	7	0
chr17	37005839	A	G	48	25	41	27
chr17	37334911	A	G	12	7	11	7
chr17	37334917	A	G	15	0	13	4
chr17	37336271	A	G	12	7	6	4
chr17	37338833	A	G	9	3	9	4
chr17	37811487	A	G	7	6	4	9
chr17	38075867	A	G	9	5	5	5
chr17	38075873	A	G	3	11	1	8
chr17	38439317	A	G	13	21	19	26
chr17	38439597	A	G	20	1	14	3
[truncated: 2,508 more rows]

## Sheet: NPC
Editing sites identified in NPC
Chr	Pos	RefBase	AltBase	RefCountRep1	AltCountRep1	RefCountRep2	AltCountRep2
chr1	1215445	A	G	11	15	11	13
chr1	1253422	A	G	14	5	12	4
chr1	1344254	A	G	10	4	8	3
chr1	1344255	A	G	4	10	6	4
chr1	1418455	A	G	28	2	35	3
chr1	1419678	A	G	21	1	15	3
chr1	1419690	A	G	17	4	11	7
chr1	1419700	A	G	11	7	16	2
chr1	1419746	A	G	4	9	5	9
chr1	1419768	A	G	9	4	10	5
chr1	1419773	A	G	4	9	4	11
chr1	1456558	A	G	6	3	7	0
chr1	1456572	A	G	12	1	12	3
chr1	1456573	A	G	12	2	15	2
chr1	1457520	A	G	14	2	7	7
chr1	1457601	A	G	10	3	8	3
chr1	1457604	A	G	9	3	7	2
chr1	1594977	A	G	81	21	83	30
chr1	1595006	A	G	47	36	58	38
chr1	1661053	T	C	22	8	22	10
chr1	1662652	T	C	42	10	25	11
chr1	1662694	T	C	9	29	10	16
chr1	1662704	T	C	23	16	23	10
chr1	1662733	T	C	23	20	29	12
chr1	1664434	T	C	13	12	16	21
chr1	1814595	A	G	4	4	3	4
chr1	1820020	A	G	7	1	5	1
chr1	2298254	A	G	12	14	5	26
chr1	2298848	A	G	17	5	23	2
chr1	2302169	A	G	28	7	35	6
chr1	2302195	A	G	33	15	27	22
chr1	2302209	A	G	18	33	15	39
chr1	2302214	A	G	41	11	44	13
chr1	2302348	A	G	23	5	23	5
chr1	3430266	A	G	6	13	16	11
chr1	3430364	A	G	1	15	2	19
chr1	3702964	A	G	5	0	9	0
chr1	3814989	A	G	5	5	2	3
chr1	6252185	A	G	14	4	13	3
chr1	6252224	A	G	18	5	14	5
chr1	6252647	A	G	7	9	6	8
chr1	6315850	A	G	10	1	6	2
chr1	6707306	A	G	19	4	16	3
chr1	6709488	A	G	2	5	6	9
chr1	6710381	A	G	6	1	12	2
chr1	6710382	A	G	5	2	13	1
chr1	6710585	A	G	6	6	3	7
chr1	9209435	A	G	17	13	14	17
chr1	9209449	A	G	13	15	9	16
chr1	9209457	A	G	22	7	15	6
chr1	9209463	A	G	24	3	16	6
chr1	9328102	A	G	62	16	66	12
chr1	9328120	A	G	72	5	81	4
chr1	9328242	A	G	58	21	52	20
chr1	9328243	A	G	70	8	62	8
chr1	9740435	T	C	6	4	12	3
chr1	9987470	A	G	95	9	94	6
chr1	9987484	A	G	83	12	92	6
chr1	9987952	A	G	40	5	27	6
chr1	9988834	A	G	56	3	60	2
chr1	9988851	A	G	50	2	52	6
chr1	10409372	A	G	3	11	7	6
chr1	10411023	A	G	12	4	18	6
chr1	10411025	A	G	13	4	18	5
chr1	10411924	A	G	12	3	14	1
chr1	10449014	A	G	6	2	6	2
chr1	10449790	A	G	7	8	10	8
chr1	10506915	T	C	10	1	9	1
chr1	10517276	A	G	93	3	98	6
chr1	10517512	A	G	42	17	42	12
chr1	10517527	A	G	37	15	36	13
chr1	10519888	A	G	93	20	101	15
chr1	10519912	A	G	85	20	100	12
chr1	10520219	A	G	19	6	31	6
chr1	10520672	A	G	64	8	69	7
chr1	10602751	A	G	3	4	3	4
chr1	11080926	A	G	37	17	41	12
chr1	11081296	A	G	39	2	53	1
chr1	11088223	T	C	15	7	15	12
chr1	11088262	T	C	19	5	24	7
chr1	11358498	A	G	4	5	6	2
chr1	11358504	A	G	9	3	7	1
chr1	11728586	T	C	7	1	11	1
chr1	11745096	A	G	2	4	5	3
chr1	11781965	A	G	33	2	35	1
chr1	11804108	A	G	6	1	7	1
chr1	11804151	A	G	4	4	3	3
chr1	11883440	A	G	34	1	30	0
chr1	11883455	A	G	26	4	19	7
chr1	11883459	A	G	28	3	25	1
chr1	12087256	A	G	7	2	7	4
chr1	13941839	A	G	2	3	4	3
chr1	15818035	A	G	24	4	24	3
chr1	15818247	A	G	8	12	9	11
chr1	15899387	T	C	7	3	14	0
chr1	15981070	A	G	6	1	13	1
chr1	16789741	T	C	4	4	9	12
chr1	16792785	T	C	9	5	11	5
chr1	16792818	T	C	15	2	12	2
chr1	16823317	A	G	0	14	2	12
chr1	16947406	A	G	55	13	50	6
chr1	16947530	A	G	25	10	26	5
chr1	16949178	A	G	13	1	20	2
chr1	17017028	A	G	5	3	8	0
chr1	17255250	A	G	13	1	8	0
chr1	17255596	A	G	4	2	6	1
chr1	17278467	A	G	7	13	7	18
chr1	17283720	A	G	2	20	0	10
chr1	17283827	A	G	15	8	14	4
chr1	17290941	A	G	2	5	3	6
chr1	17741220	A	G	34	7	26	7
chr1	19541682	T	C	10	3	9	4
chr1	19542310	T	C	46	2	49	4
chr1	19542631	T	C	69	6	65	8
chr1	19543249	T	C	19	1	19	3
chr1	19543456	T	C	35	15	47	10
chr1	19543457	T	C	47	4	55	2
chr1	19543465	T	C	33	15	37	14
chr1	19589018	A	G	12	4	18	5
chr1	19620137	A	G	27	12	32	14
chr1	19620461	A	G	20	15	28	19
chr1	19620487	A	G	23	5	26	9
chr1	19620654	A	G	7	7	5	14
chr1	19623974	T	C	50	14	50	17
chr1	19625145	T	C	20	1	16	5
chr1	19625146	T	C	19	4	16	5
chr1	19625214	T	C	21	4	17	8
chr1	19629678	A	G	19	9	14	9
chr1	19631431	A	G	8	2	6	3
chr1	19631929	A	G	10	3	11	4
chr1	19935043	A	G	20	10	15	14
chr1	20972510	T	C	19	2	20	0
chr1	20972522	T	C	16	2	21	1
chr1	20972523	T	C	17	0	21	2
chr1	20972664	T	C	13	2	12	2
chr1	20972680	T	C	14	4	12	2
chr1	20972753	T	C	10	9	5	11
chr1	20972775	T	C	11	5	16	2
chr1	20972783	T	C	13	2	13	1
chr1	20976001	T	C	32	2	29	2
chr1	20976013	T	C	20	7	25	2
chr1	20976023	T	C	10	17	12	12
chr1	20976032	T	C	13	3	15	2
chr1	20976095	T	C	21	2	20	2
chr1	21082062	A	G	21	7	20	10
chr1	21083276	A	G	24	18	23	27
chr1	21085217	A	G	10	6	20	2
chr1	21108734	A	G	10	3	5	5
chr1	21109779	A	G	11	2	9	8
chr1	22011933	A	G	10	10	12	10
chr1	22011968	A	G	7	3	6	10
chr1	22353002	A	G	3	2	1	4
chr1	22353440	A	G	16	5	22	3
chr1	22353441	A	G	15	5	22	3
chr1	23842256	A	G	4	1	9	0
chr1	24043649	A	G	8	1	7	3
chr1	24091020	A	G	10	6	7	6
chr1	24091117	A	G	8	2	12	1
chr1	24865333	T	C	28	1	23	2
chr1	26127885	A	G	8	2	6	4
chr1	26127889	A	G	0	10	0	11
chr1	26127894	A	G	10	2	9	4
chr1	26127950	A	G	7	6	10	10
chr1	26128066	A	G	22	5	35	5
chr1	26128069	A	G	13	18	25	20
chr1	26131375	A	G	2	12	4	18
chr1	26159673	A	G	13	1	16	2
chr1	26160069	A	G	13	0	15	0
chr1	26747014	A	G	14	12	19	14
chr1	26764938	A	G	6	4	7	0
chr1	26765141	A	G	5	8	7	7
chr1	26765145	A	G	11	1	11	2
chr1	26774866	A	G	0	10	1	16
chr1	26875215	A	G	8	1	7	1
chr1	27202789	T	C	54	7	67	6
chr1	27202831	T	C	50	8	69	7
chr1	27204865	T	C	3	3	6	3
chr1	27271410	A	G	19	5	28	1
chr1	28145605	A	G	12	5	15	9
chr1	28145659	A	G	8	1	6	8
chr1	28662199	A	G	21	20	32	12
chr1	28825331	A	G	94	7	98	3
chr1	28825337	A	G	91	9	92	11
chr1	28825370	A	G	71	31	74	23
chr1	28825465	A	G	77	13	91	4
chr1	28825466	A	G	60	33	57	37
chr1	28825486	A	G	77	23	86	13
chr1	28826031	A	G	48	15	41	22
chr1	28826190	A	G	53	43	64	39
chr1	28836872	A	G	22	13	25	6
chr1	28836912	A	G	16	19	27	9
chr1	28901747	A	G	15	2	28	3
chr1	28903493	A	G	6	1	8	1
chr1	31421590	A	G	5	8	7	3
chr1	31735316	A	G	6	1	4	4
chr1	31735616	A	G	8	8	3	10
chr1	31738110	A	G	4	13	4	20
chr1	31740468	A	G	15	4	8	6
chr1	31740493	A	G	9	10	7	5
chr1	31891297	A	G	9	1	14	0
chr1	31892776	A	G	9	3	7	11
chr1	31895286	A	G	12	2	13	0
chr1	32398705	T	C	7	0	7	0
chr1	32695951	T	C	36	18	29	19
chr1	32696389	T	C	10	53	9	42
chr1	32698828	A	G	3	2	2	8
chr1	32698852	A	G	5	0	5	3
chr1	32699777	A	G	7	6	13	3
chr1	32699805	A	G	4	13	11	12
chr1	32699812	A	G	14	1	19	1
chr1	32703615	A	G	17	5	12	2
chr1	32708772	A	G	13	6	19	6
chr1	32711072	A	G	45	9	44	12
chr1	32711091	A	G	45	10	43	14
chr1	32783980	A	G	11	4	9	2
chr1	32833539	A	G	36	4	28	3
chr1	32833541	A	G	36	5	31	1
chr1	32959226	A	G	26	5	16	10
chr1	32959656	A	G	20	5	10	5
chr1	33067822	A	G	8	14	8	13
chr1	33067835	A	G	26	5	22	8
chr1	33067843	A	G	8	21	6	22
chr1	33086876	A	G	15	15	19	16
chr1	33139224	A	G	6	0	2	3
chr1	33140446	A	G	6	0	8	1
chr1	33140462	A	G	4	1	8	1
chr1	33140470	A	G	5	0	8	0
chr1	33144405	A	G	6	1	5	5
chr1	33144411	A	G	6	0	9	0
chr1	33144443	A	G	5	0	6	0
chr1	33148691	A	G	39	52	42	60
chr1	33149508	A	G	58	11	62	10
chr1	33253611	A	G	6	0	7	1
chr1	33253628	A	G	6	3	8	1
chr1	33284913	A	G	17	6	11	8
chr1	33284987	A	G	5	7	3	3
chr1	33284991	A	G	9	4	5	2
chr1	33284998	A	G	9	4	4	2
chr1	33285055	A	G	14	3	16	0
chr1	33285077	A	G	17	11	15	13
chr1	33285086	A	G	27	3	28	1
chr1	33285097	A	G	18	10	24	5
chr1	33285115	A	G	21	8	21	6
chr1	33285120	A	G	1	28	6	20
chr1	33285812	A	G	17	2	14	3
chr1	33287375	A	G	7	0	7	5
chr1	33290293	A	G	6	0	10	0
chr1	33307683	A	G	11	3	17	4
chr1	33307691	A	G	14	6	19	6
chr1	33308227	A	G	17	0	12	2
chr1	33308398	A	G	17	0	13	1
chr1	33308449	A	G	14	8	13	0
chr1	33311084	A	G	9	0	6	2
chr1	33317865	A	G	9	0	17	0
chr1	35581650	A	G	17	15	18	14
chr1	35581725	A	G	52	5	52	3
chr1	35581813	A	G	48	14	57	13
chr1	35582333	A	G	36	1	38	3
chr1	35583420	A	G	37	4	34	12
chr1	35583462	A	G	31	16	30	16
chr1	35583572	A	G	15	4	20	8
chr1	36065504	A	G	48	4	56	5
chr1	36068210	A	G	54	18	49	11
chr1	36068231	A	G	65	11	46	15
chr1	36068237	A	G	73	6	59	4
chr1	36068325	A	G	62	9	53	15
chr1	36186342	A	G	7	5	3	4
chr1	36199015	A	G	12	5	6	7
chr1	36529419	A	G	9	22	16	13
chr1	36529489	A	G	9	6	14	10
chr1	36535538	A	G	23	8	23	9
chr1	36535559	A	G	15	23	15	21
chr1	36535560	A	G	37	2	32	6
chr1	36604897	A	G	6	7	9	10
chr1	36917968	T	C	11	6	12	8
chr1	36918022	T	C	3	7	6	5
chr1	36924900	A	G	8	4	11	2
chr1	38151167	A	G	15	1	14	2
chr1	38153655	A	G	5	4	6	3
chr1	38326728	T	C	37	7	38	4
chr1	38458850	T	C	16	3	17	10
chr1	38458858	T	C	17	1	24	4
chr1	39461866	A	G	13	0	5	0
chr1	39462386	A	G	11	2	10	1
chr1	39462408	A	G	8	8	6	3
chr1	39462413	A	G	17	1	10	0
chr1	40214199	A	G	10	3	3	2
chr1	40214261	A	G	10	1	12	0
chr1	40933903	A	G	12	16	21	13
chr1	40933911	A	G	17	12	20	15
chr1	40935248	A	G	28	8	28	15
chr1	41505257	T	C	5	5	8	3
chr1	41505365	T	C	8	7	6	4
chr1	41505377	T	C	11	4	8	2
chr1	41505412	T	C	10	4	7	3
chr1	43134625	A	G	32	13	30	15
chr1	43134626	A	G	40	6	36	9
chr1	43134631	A	G	38	4	41	4
chr1	43135100	A	G	4	10	4	10
chr1	43135106	A	G	1	11	2	13
chr1	43135108	A	G	11	2	12	2
chr1	43135228	A	G	3	7	4	7
chr1	43136934	A	G	15	11	10	8
chr1	43136937	A	G	28	1	15	4
chr1	43137031	A	G	17	18	12	20
chr1	43220219	A	G	6	0	8	0
chr1	43245805	A	G	12	11	16	6
chr1	43245832	A	G	1	20	4	20
chr1	43271219	T	C	27	2	23	2
chr1	43271242	T	C	5	21	10	17
chr1	43440045	A	G	8	2	5	2
chr1	44382303	A	G	5	15	1	14
chr1	44382367	A	G	10	14	9	11
chr1	44382449	A	G	1	19	1	15
chr1	44459965	A	G	9	3	11	4
chr1	44460242	A	G	4	3	10	5
chr1	45673945	T	C	6	14	13	5
chr1	45673978	T	C	7	11	7	16
chr1	45804535	A	G	29	3	30	4
chr1	45975345	A	G	21	2	25	4
chr1	45975574	A	G	16	4	17	6
chr1	45975669	A	G	29	5	25	10
chr1	45975670	A	G	18	16	16	16
chr1	45975673	A	G	22	11	23	10
chr1	46020496	A	G	4	9	4	9
chr1	46075661	A	G	15	5	22	9
chr1	46075663	A	G	13	6	19	10
chr1	46075664	A	G	4	15	3	27
chr1	46076642	A	G	18	29	12	31
chr1	46121643	A	G	9	8	12	7
chr1	46121694	A	G	18	3	15	4
chr1	46122403	A	G	19	4	24	6
chr1	46123017	A	G	12	7	15	2
chr1	46124372	A	G	18	1	21	1
chr1	46124438	A	G	7	3	9	2
chr1	46125149	A	G	5	2	5	0
chr1	46160625	A	G	30	4	30	3
chr1	46160669	A	G	23	6	25	3
chr1	46161056	A	G	28	7	36	6
chr1	46161099	A	G	19	10	31	6
chr1	46162411	A	G	1	15	3	18
chr1	46162413	A	G	13	3	19	3
chr1	46162983	A	G	32	10	40	6
chr1	46163196	A	G	28	8	26	8
chr1	46163508	A	G	41	8	47	3
chr1	46165408	A	G	63	15	63	19
chr1	46165437	A	G	67	4	80	0
chr1	46692878	A	G	34	6	36	2
chr1	46725190	A	G	12	5	11	0
chr1	46725192	A	G	12	0	10	0
chr1	46735129	A	G	8	11	3	12
chr1	46735646	A	G	6	15	2	14
chr1	46770744	A	G	8	2	15	5
chr1	46831715	A	G	7	5	13	5
chr1	47764854	A	G	3	4	2	5
chr1	51823549	A	G	5	2	8	2
chr1	51823550	A	G	7	0	10	0
chr1	51824464	A	G	5	4	6	8
chr1	51824476	A	G	6	3	8	7
chr1	51824477	A	G	3	5	3	11
chr1	52875019	A	G	10	13	5	12
chr1	52875021	A	G	18	4	10	7
chr1	52875041	A	G	16	6	6	10
chr1	52895361	A	G	17	2	8	2
chr1	52898375	A	G	12	3	12	10
chr1	52907764	A	G	10	16	12	10
chr1	53288870	A	G	39	41	50	30
chr1	53288897	A	G	65	8	72	7
chr1	53288924	A	G	68	20	71	25
chr1	53289547	A	G	66	12	62	22
chr1	53291420	A	G	107	9	114	12
chr1	53291425	A	G	108	19	110	22
chr1	53291434	A	G	120	11	129	7
chr1	53291435	A	G	120	9	123	13
chr1	54259760	A	G	2	5	8	3
chr1	54516069	A	G	19	0	14	3
chr1	54698186	A	G	8	2	6	4
chr1	55198995	A	G	16	1	23	0
chr1	55310430	T	C	12	4	7	4
chr1	55325215	A	G	8	0	10	1
chr1	62670835	A	G	1	4	3	2
chr1	62678350	A	G	5	1	5	0
chr1	62686706	A	G	3	2	6	2
chr1	62695219	A	G	14	18	21	12
chr1	62695289	A	G	19	18	21	28
chr1	62695301	A	G	19	14	30	15
chr1	62697634	A	G	27	0	20	2
chr1	62949471	A	G	9	6	14	5
chr1	63907754	A	G	7	1	5	1
chr1	63911477	A	G	17	12	21	12
chr1	64611738	A	G	3	7	2	9
chr1	64611823	A	G	5	4	11	1
chr1	64611904	A	G	1	10	0	12
chr1	65517707	T	C	5	1	7	3
chr1	65518332	T	C	5	2	6	1
chr1	65519473	T	C	4	6	7	4
chr1	67401980	A	G	4	4	7	0
chr1	67874731	A	G	46	9	45	3
chr1	70905444	A	G	22	0	35	1
chr1	70910726	A	G	2	9	2	9
chr1	70910732	A	G	6	4	5	6
chr1	76191947	A	G	3	2	2	3
chr1	78256719	A	G	4	6	2	8
chr1	78415949	A	G	24	15	19	16
chr1	78458478	A	G	9	10	10	14
chr1	78458485	A	G	2	11	6	14
chr1	78459261	A	G	11	3	14	3
chr1	78459824	A	G	23	6	24	18
chr1	78459865	A	G	22	5	22	12
chr1	78459935	A	G	29	1	33	1
chr1	78461270	A	G	7	12	2	12
chr1	78461312	A	G	13	3	7	3
chr1	78461365	A	G	14	2	12	4
chr1	78461610	A	G	26	13	40	14
chr1	78462892	A	G	42	10	48	10
chr1	78463087	A	G	24	9	25	11
chr1	78463711	A	G	33	2	33	4
chr1	78464260	A	G	8	6	7	7
chr1	78464393	A	G	14	2	18	1
chr1	78490481	A	G	6	5	3	9
chr1	81810253	A	G	6	4	3	6
chr1	85646959	A	G	24	9	19	11
chr1	85646972	A	G	22	9	21	7
chr1	86828229	A	G	7	8	11	1
chr1	89424750	A	G	1	13	4	16
chr1	89425852	A	G	9	10	15	11
chr1	89425868	A	G	13	10	29	2
chr1	90462178	A	G	9	3	10	1
chr1	92862682	A	G	14	1	14	1
chr1	92862826	A	G	5	4	10	7
chr1	92862856	A	G	15	0	21	0
chr1	93305454	A	G	24	2	19	5
chr1	93600130	A	G	6	4	6	2
chr1	93600238	A	G	18	3	14	2
chr1	93600243	A	G	21	2	14	4
chr1	93621294	A	G	7	3	13	2
chr1	93621321	A	G	5	3	10	2
chr1	93799693	A	G	22	35	12	45
chr1	94007758	A	G	7	6	9	6
chr1	97263776	A	G	7	12	14	7
chr1	97263842	A	G	11	4	17	2
chr1	100489835	A	G	55	5	52	6
chr1	100490275	A	G	15	5	9	1
chr1	100490303	A	G	17	4	19	0
chr1	100492766	A	G	10	4	14	2
chr1	100498756	A	G	13	2	13	1
chr1	100611320	A	G	10	20	10	9
chr1	100654812	A	G	9	1	17	3
chr1	100654870	A	G	16	8	25	5
chr1	109474776	A	G	38	32	43	34
chr1	109475632	A	G	46	15	47	19
chr1	109475642	A	G	24	32	26	34
chr1	109475644	A	G	54	2	52	9
chr1	109478281	T	C	11	3	14	5
chr1	109485603	A	G	10	4	11	5
chr1	109485606	A	G	7	7	7	10
chr1	109493425	A	G	6	3	8	1
chr1	109494463	A	G	10	0	15	3
chr1	109494464	A	G	2	8	7	11
chr1	109494494	A	G	9	4	16	5
chr1	109503604	A	G	9	4	9	15
chr1	109760694	A	G	0	10	1	11
chr1	109945582	A	G	15	2	21	1
chr1	109946028	A	G	9	1	12	4
chr1	109949198	A	G	13	0	8	2
chr1	109950349	A	G	12	10	13	4
chr1	109950360	A	G	17	7	17	2
chr1	109952319	A	G	9	0	9	2
chr1	110779723	A	G	16	6	15	5
chr1	110908625	T	C	45	17	57	20
chr1	110908631	T	C	47	13	66	12
chr1	110910007	T	C	7	49	11	62
chr1	110912056	T	C	4	1	2	4
chr1	111976348	T	C	38	7	37	5
chr1	113117671	A	G	2	3	2	3
chr1	113154791	A	G	10	2	5	1
chr1	113468062	A	G	7	2	10	1
chr1	113512094	A	G	12	7	22	8
chr1	113514281	A	G	10	0	9	1
chr1	113672622	A	G	27	17	29	13
chr1	114231024	A	G	13	6	19	2
chr1	114259199	A	G	17	13	14	15
chr1	114259247	A	G	19	7	13	19
chr1	115109037	A	G	12	0	7	1
chr1	117625333	A	G	9	0	12	4
chr1	119700812	A	G	17	25	15	28
chr1	119700833	A	G	8	37	9	38
chr1	119701374	A	G	27	3	26	7
chr1	119701375	A	G	19	11	22	10
chr1	145511929	A	G	41	29	39	32
chr1	145511998	A	G	39	65	44	63
chr1	145512073	A	G	109	7	101	13
chr1	145512074	A	G	56	59	74	38
chr1	145512078	A	G	35	81	25	82
chr1	145512944	A	G	21	47	21	40
chr1	145512950	A	G	46	20	35	23
chr1	145582245	A	G	14	7	9	11
chr1	145582851	A	G	17	8	17	6
chr1	145689566	A	G	42	18	39	19
chr1	145689568	A	G	53	8	44	13
chr1	145689717	A	G	38	19	42	23
chr1	150018519	T	C	20	13	21	9
chr1	150018524	T	C	25	7	19	11
chr1	150018533	T	C	25	5	19	12
chr1	150074495	A	G	1	10	4	4
chr1	150281191	A	G	39	8	45	4
chr1	150281192	A	G	43	4	51	1
chr1	150281489	A	G	22	4	21	0
chr1	150281941	A	G	9	35	9	40
chr1	150311580	A	G	18	7	9	4
chr1	150312408	A	G	7	4	4	3
chr1	150543353	T	C	18	1	21	0
chr1	150543354	T	C	18	1	21	0
chr1	150560078	T	C	33	3	43	5
chr1	150560080	T	C	26	10	38	10
chr1	150562384	T	C	21	8	30	5
chr1	150570030	T	C	20	8	31	14
chr1	150570073	T	C	9	9	21	13
chr1	150570093	T	C	6	12	9	20
chr1	150570768	T	C	19	10	21	7
chr1	150573346	A	G	15	3	16	6
chr1	150573357	A	G	14	6	8	12
chr1	150574250	A	G	22	7	26	9
chr1	150574367	A	G	18	5	11	8
chr1	150574653	A	G	16	2	19	6
chr1	150575597	A	G	16	7	9	11
chr1	150579641	A	G	3	6	5	6
chr1	150585654	A	G	3	3	6	3
chr1	150585698	A	G	22	2	22	5
chr1	150586519	A	G	44	5	51	10
chr1	150587579	A	G	21	8	19	11
chr1	150593325	A	G	30	9	50	11
chr1	150593393	A	G	32	4	43	2
chr1	150593429	A	G	0	32	2	39
chr1	150593430	A	G	20	12	31	11
chr1	150593432	A	G	18	18	27	15
chr1	150593442	A	G	37	5	43	8
chr1	150593497	A	G	23	6	27	12
chr1	150593532	A	G	21	2	23	3
chr1	150593887	A	G	16	28	24	25
chr1	150593890	A	G	14	30	16	32
chr1	150603483	A	G	13	8	8	5
chr1	150615870	T	C	10	1	7	6
chr1	150615997	A	G	8	0	14	0
chr1	150965858	T	C	43	38	50	26
chr1	150968658	T	C	19	3	28	3
chr1	150968661	T	C	11	10	23	10
chr1	150977130	A	G	6	7	9	4
chr1	151175028	A	G	6	1	8	1
chr1	151218051	A	G	7	1	5	0
chr1	151232087	A	G	4	1	9	2
chr1	151232319	A	G	4	3	3	2
chr1	151233527	A	G	10	0	7	0
chr1	151234356	A	G	17	2	19	7
chr1	151407469	A	G	17	2	18	0
chr1	151409045	A	G	6	0	10	3
chr1	151409080	A	G	5	1	9	0
chr1	151419611	A	G	9	6	9	8
chr1	151419995	A	G	8	6	16	11
chr1	151420000	A	G	12	3	21	7
chr1	151420004	A	G	11	5	22	6
chr1	151420025	A	G	12	4	26	9
chr1	151420162	A	G	2	10	4	13
chr1	151420241	A	G	19	21	17	19
chr1	151420837	A	G	4	7	11	3
chr1	151420895	A	G	8	9	13	8
chr1	151423895	A	G	7	9	9	12
chr1	151423913	A	G	6	7	5	8
chr1	151428469	A	G	26	3	29	9
chr1	151750282	A	G	17	4	12	8
chr1	151750286	A	G	19	3	17	2
chr1	151815922	A	G	5	2	6	7
chr1	154307968	A	G	14	1	11	1
chr1	154308147	A	G	13	2	9	2
chr1	154308150	A	G	10	4	7	3
chr1	154937169	A	G	16	4	19	7
chr1	155143669	A	G	10	6	10	2
chr1	155143812	A	G	21	2	13	3
chr1	155143819	A	G	15	8	12	7
chr1	155155088	A	G	13	6	20	3
chr1	155155102	A	G	14	5	17	6
chr1	155155185	A	G	1	11	3	11
chr1	155155198	A	G	7	7	11	6
chr1	155155199	A	G	5	9	5	12
chr1	155155208	A	G	6	11	16	6
chr1	155282595	A	G	67	2	64	5
chr1	155285053	A	G	35	6	34	6
chr1	155441847	A	G	13	2	10	4
chr1	155442050	A	G	1	12	2	13
chr1	155443358	A	G	12	4	15	5
chr1	155443496	A	G	11	7	18	5
chr1	155444259	A	G	3	3	11	4
chr1	155445199	A	G	3	2	9	1
chr1	155537616	A	G	7	1	8	1
chr1	155537735	A	G	10	3	21	3
chr1	155537754	A	G	4	8	19	7
chr1	155651346	T	C	8	0	21	3
chr1	155653284	T	C	2	4	2	4
chr1	155654505	T	C	19	5	19	7
chr1	155696450	A	G	11	3	16	3
chr1	155696451	A	G	13	1	14	6
chr1	155696517	A	G	16	3	19	6
chr1	155696533	A	G	12	5	14	7
chr1	155696539	A	G	9	8	5	19
chr1	155697135	A	G	31	4	34	6
chr1	155702290	A	G	9	5	8	12
chr1	155703676	A	G	15	13	18	16
chr1	155703683	A	G	24	5	21	9
chr1	155704057	A	G	17	17	22	7
chr1	155704196	A	G	41	14	37	15
chr1	155704215	A	G	32	11	36	11
chr1	155705109	A	G	19	0	9	3
chr1	155705930	A	G	7	4	3	4
chr1	155706347	A	G	13	8	5	19
chr1	155706374	A	G	14	5	16	8
chr1	155720654	A	G	11	7	14	3
chr1	155720655	A	G	8	11	11	6
chr1	155720802	T	C	19	8	23	8
chr1	155721098	T	C	23	5	23	11
chr1	155721255	T	C	14	29	27	26
chr1	155721261	T	C	32	17	39	18
chr1	155724935	A	G	7	1	7	1
chr1	155734328	A	G	11	8	18	6
chr1	155734408	A	G	3	3	8	3
chr1	155734409	A	G	4	2	10	1
chr1	155943927	A	G	20	2	26	3
chr1	156025894	A	G	8	1	5	1
chr1	156058988	A	G	18	4	26	2
chr1	156570137	A	G	11	0	8	1
chr1	156704961	A	G	16	7	16	10
chr1	156705027	A	G	26	11	24	12
chr1	157680219	A	G	0	11	0	12
chr1	159996535	A	G	3	6	13	9
chr1	159996536	A	G	4	7	14	8
chr1	159996575	A	G	1	8	0	18
chr1	159996861	T	C	21	7	28	11
chr1	160112527	A	G	86	20	81	39
chr1	160958050	T	C	4	11	2	7
chr1	160958196	T	C	8	1	9	0
chr1	160959317	T	C	28	5	34	1
chr1	160959366	T	C	19	2	27	1
chr1	160959370	T	C	13	5	21	5
chr1	160959922	T	C	5	1	7	3
chr1	160960844	T	C	9	3	6	1
chr1	160961986	T	C	14	0	12	6
chr1	160962012	T	C	11	0	14	3
chr1	160962165	T	C	6	4	8	1
chr1	160962166	T	C	10	0	8	1
chr1	160966434	A	G	22	62	16	64
chr1	161003573	A	G	4	5	4	7
chr1	161003578	A	G	6	4	7	3
chr1	161336681	T	C	45	2	43	5
chr1	161336767	T	C	38	19	47	18
chr1	161338766	A	G	56	5	55	9
chr1	161340885	A	G	12	4	20	1
chr1	168180116	A	G	0	5	0	5
chr1	168180131	A	G	0	6	0	5
chr1	168218522	A	G	51	1	49	6
chr1	168218543	A	G	42	2	37	12
chr1	168220280	A	G	17	3	27	2
chr1	168220475	A	G	75	7	81	5
chr1	169820633	T	C	13	1	16	1
chr1	171453728	T	C	5	1	5	0
chr1	173765073	T	C	59	9	60	9
chr1	173765772	T	C	17	14	21	11
chr1	173765851	T	C	31	8	28	8
chr1	173765929	T	C	35	1	40	2
chr1	173766243	T	C	53	8	52	8
chr1	173766245	T	C	54	8	47	12
chr1	173766259	T	C	70	1	62	3
chr1	173769138	A	G	79	13	78	14
chr1	173828218	A	G	33	2	26	2
chr1	173828857	A	G	21	1	30	0
chr1	173828912	A	G	24	4	33	3
chr1	179042905	A	G	98	0	97	0
chr1	179044092	A	G	39	2	42	3
chr1	179044100	A	G	29	10	23	11
chr1	179044110	A	G	37	1	31	1
chr1	179044180	A	G	9	11	5	17
chr1	179044206	A	G	13	6	21	7
chr1	179044216	A	G	16	8	19	10
chr1	179829028	A	G	13	4	14	1
chr1	179829584	A	G	3	3	1	5
chr1	179829595	A	G	6	1	5	2
chr1	179889528	A	G	23	1	17	3
chr1	180253610	A	G	4	2	7	3
chr1	180253615	A	G	1	4	5	4
chr1	200454787	A	G	5	0	8	0
chr1	200627827	A	G	6	3	6	2
chr1	200833235	T	C	4	1	4	4
chr1	201929266	A	G	5	3	3	3
chr1	201929407	A	G	6	0	12	0
chr1	201930080	A	G	11	0	7	1
chr1	201930718	A	G	15	2	18	8
chr1	201961351	A	G	16	7	12	3
chr1	202108871	A	G	11	5	12	6
chr1	202820488	A	G	34	13	32	9
chr1	202820555	A	G	16	6	26	4
chr1	202820557	A	G	8	13	14	16
chr1	202820575	A	G	16	4	26	3
chr1	202820611	A	G	14	8	20	4
chr1	202820637	A	G	13	5	19	2
chr1	202820640	A	G	20	0	17	5
chr1	202820647	A	G	20	3	20	6
chr1	202821374	A	G	65	5	63	7
chr1	202845068	A	G	41	4	57	2
chr1	202845075	A	G	28	15	30	21
chr1	202845232	A	G	12	7	23	8
chr1	202846015	A	G	15	3	17	5
chr1	202846141	T	C	18	3	19	2
chr1	203824193	A	G	8	2	4	2
chr1	203824194	A	G	6	2	4	2
chr1	204090448	A	G	12	0	6	1
chr1	204503728	A	G	7	7	13	5
chr1	204524866	A	G	28	6	36	6
chr1	205303194	T	C	25	20	32	26
chr1	205566655	T	C	11	6	9	9
chr1	207942472	A	G	0	11	0	8
chr1	207942476	A	G	5	5	3	3
chr1	207942483	A	G	11	1	7	3
chr1	211437955	A	G	4	1	5	5
chr1	211437970	A	G	2	3	0	10
chr1	211437971	A	G	2	3	1	8
chr1	211607676	A	G	3	9	5	11
chr1	211608196	A	G	2	12	2	18
chr1	211608214	A	G	1	18	2	21
chr1	211608223	A	G	6	12	3	15
chr1	212904663	A	G	24	0	16	0
chr1	213059582	A	G	12	0	6	1
chr1	213060043	A	G	23	17	39	6
chr1	213060063	A	G	25	15	24	13
chr1	213060067	A	G	10	34	5	36
chr1	214529234	A	G	44	15	47	18
chr1	214529725	A	G	35	20	36	19
chr1	214529740	A	G	53	6	43	9
chr1	217777037	A	G	24	5	25	2
chr1	217777053	A	G	29	0	28	2
chr1	217777063	A	G	12	19	14	18
chr1	217777067	A	G	31	1	31	3
chr1	217777093	A	G	21	7	28	2
chr1	217777144	A	G	12	13	8	14
chr1	220231263	T	C	55	26	48	30
chr1	220231275	T	C	54	21	51	21
chr1	220231276	T	C	67	7	62	9
chr1	220231330	T	C	6	49	6	58
chr1	220231982	T	C	79	9	86	8
chr1	220988046	A	G	10	9	13	10
chr1	220991127	A	G	6	5	7	6
chr1	224159424	T	C	9	2	7	2
chr1	224373930	A	G	5	2	6	0
chr1	224449606	A	G	11	1	10	3
chr1	224579366	A	G	7	3	10	5
chr1	224599486	A	G	14	9	13	4
chr1	225678911	A	G	26	5	18	4
chr1	225751915	A	G	4	2	10	8
chr1	225974746	A	G	6	11	5	12
chr1	225974748	A	G	7	12	3	14
chr1	225975053	A	G	5	0	8	0
chr1	225975976	A	G	20	15	19	20
chr1	225975990	A	G	39	5	35	8
chr1	225976051	A	G	5	39	3	37
chr1	225976193	A	G	21	6	6	10
chr1	225976198	A	G	15	14	12	8
chr1	226057452	A	G	5	0	7	0
chr1	226547405	T	C	9	2	4	3
chr1	229442729	A	G	6	4	14	5
chr1	229586738	A	G	10	1	7	2
chr1	231466398	T	C	3	8	6	4
chr1	231466770	T	C	7	0	7	1
chr1	233193381	A	G	5	2	5	3
chr1	233193501	A	G	9	0	6	2
chr1	233193506	A	G	5	4	3	4
chr1	233194523	A	G	12	5	23	5
chr1	235270058	T	C	17	2	22	0
chr1	235296604	A	G	3	2	6	0
chr1	235641466	A	G	7	7	3	5
chr1	235648758	A	G	6	1	9	1
chr1	235649298	A	G	7	0	15	0
chr1	236764644	A	G	10	2	9	0
chr1	236764668	A	G	6	3	10	1
chr1	242076459	A	G	2	6	4	3
chr1	244584260	A	G	14	18	19	17
chr1	247099142	T	C	6	1	6	2
chr1	247106455	T	C	6	7	10	2
chr1	247106787	T	C	28	1	26	4
chr1	247108231	T	C	21	23	27	24
chr1	247108367	T	C	44	5	45	2
chr1	247143795	A	G	3	8	8	11
chr1	247143856	A	G	3	2	1	12
chr1	247143857	A	G	1	4	7	6
chr1	247145463	A	G	6	5	11	5
chr1	247465922	A	G	12	2	8	0
chr1	247468490	A	G	20	2	29	2
chr1	247469560	A	G	20	1	17	4
chr1	247469590	A	G	18	4	24	0
chr1	247508082	A	G	8	7	10	3
chr1	247508117	A	G	0	9	2	8
chr1	247508120	A	G	2	5	3	7
chr1	247508195	A	G	2	16	9	12
chr10	5846160	A	G	2	5	6	2
chr10	12113761	A	G	6	1	3	4
chr10	12155297	A	G	7	0	7	2
chr10	12166187	A	G	10	4	10	7
chr10	12166882	A	G	24	3	27	0
chr10	12166889	A	G	20	6	21	6
chr10	12193411	A	G	24	0	25	2
chr10	14947715	T	C	16	4	20	8
chr10	14947902	T	C	39	3	51	4
chr10	15117710	A	G	86	37	92	22
chr10	15117886	A	G	99	14	101	17
chr10	15117910	A	G	97	15	91	21
chr10	15117929	A	G	79	15	81	11
chr10	15118748	A	G	24	74	20	73
chr10	15118769	A	G	96	18	90	17
chr10	15148273	T	C	12	17	6	15
chr10	15150385	T	C	57	10	62	10
chr10	17728573	A	G	5	3	3	4
chr10	17728650	A	G	3	8	5	8
chr10	18825486	T	C	4	4	1	6
chr10	20539077	A	G	9	3	6	5
chr10	20573215	A	G	11	5	23	7
chr10	20575693	A	G	50	8	59	4
chr10	20575833	A	G	40	7	30	6
chr10	21774475	T	C	5	1	6	1
chr10	21774476	T	C	5	1	7	0
chr10	21774517	T	C	2	3	4	4
chr10	21776503	T	C	3	12	7	9
chr10	21778330	T	C	18	2	18	1
chr10	27050070	A	G	0	7	1	12
chr10	27050146	A	G	5	4	6	4
chr10	27248664	T	C	22	6	22	11
chr10	27253004	T	C	5	6	6	11
chr10	27398012	T	C	14	1	14	0
chr10	27398013	T	C	15	0	14	0
chr10	27471582	A	G	14	4	12	6
chr10	27471856	T	C	14	1	20	2
chr10	27472705	A	G	5	4	8	4
chr10	27492174	A	G	4	1	6	1
chr10	28810101	T	C	6	10	11	11
chr10	28814524	A	G	25	8	32	8
chr10	28814615	A	G	9	22	15	21
chr10	28814655	A	G	23	19	16	23
chr10	30600679	A	G	26	0	20	6
chr10	35611966	T	C	10	2	10	3
chr10	35614534	T	C	13	1	10	4
chr10	35615803	T	C	19	6	19	3
chr10	43011705	A	G	33	14	34	13
chr10	43013321	A	G	34	1	33	5
chr10	43013372	A	G	28	2	31	1
chr10	43013377	A	G	25	0	22	4
chr10	43013387	A	G	0	26	1	23
chr10	43013520	A	G	20	5	23	9
chr10	43014216	A	G	23	3	20	6
chr10	43014222	A	G	15	14	14	12
chr10	43014231	A	G	6	20	3	22
chr10	43014232	A	G	4	23	1	24
chr10	46956804	A	G	15	2	13	4
chr10	48925265	A	G	13	18	16	16
chr10	48925274	A	G	19	9	20	6
chr10	51587986	T	C	10	4	12	8
chr10	51587998	T	C	10	2	11	8
chr10	51726813	A	G	1	6	5	6
chr10	51726819	A	G	3	3	6	5
chr10	51728340	A	G	10	1	8	0
chr10	51728375	A	G	8	3	7	0
chr10	51745726	A	G	10	6	8	10
chr10	60164336	A	G	6	2	6	3
chr10	69656391	A	G	6	0	8	2
chr10	69656445	A	G	8	2	15	5
chr10	70176128	A	G	12	1	7	2
chr10	70194969	A	G	10	7	10	5
chr10	70195033	A	G	6	3	12	2
chr10	70195038	A	G	5	4	10	4
chr10	70239699	A	G	7	1	8	1
chr10	70240365	A	G	22	8	21	11
chr10	70277378	A	G	4	1	6	1
chr10	70278409	A	G	4	6	3	2
chr10	70283350	A	G	7	0	6	0
chr10	70285265	A	G	3	5	5	5
chr10	70285284	A	G	3	7	6	6
chr10	70285331	A	G	10	5	7	2
chr10	70285349	A	G	6	4	5	2
chr10	70511378	A	G	12	1	10	2
chr10	70517363	A	G	13	11	12	6
chr10	70518072	A	G	23	2	21	5
chr10	70518080	A	G	10	12	9	17
chr10	70518898	A	G	28	7	29	6
chr10	70518902	A	G	32	4	31	4
chr10	70518939	A	G	26	8	38	7
chr10	70518942	A	G	27	7	38	4
chr10	70518989	A	G	17	12	18	15
chr10	70519147	A	G	38	13	47	12
chr10	70519283	A	G	79	2	70	5
chr10	70519358	A	G	41	12	45	8
chr10	70520008	A	G	28	3	39	0
chr10	70520500	A	G	14	7	14	7
chr10	70520565	A	G	4	17	7	11
chr10	70520566	A	G	10	11	12	6
chr10	70534193	A	G	7	2	12	6
chr10	70534329	A	G	5	7	9	2
chr10	70536404	A	G	1	11	2	8
chr10	70536449	A	G	7	4	6	2
chr10	70537335	A	G	7	1	6	1
chr10	70537936	A	G	11	1	8	4
chr10	70750084	A	G	9	1	9	3
chr10	70750184	A	G	2	3	0	12
chr10	70954412	A	G	19	4	19	4
chr10	70954471	A	G	14	7	17	7
chr10	70956167	A	G	4	3	18	3
chr10	71926704	A	G	22	1	23	2
chr10	72173308	A	G	17	6	19	4
chr10	72190125	A	G	2	6	1	4
chr10	73852922	T	C	14	10	15	11
chr10	73852985	T	C	18	1	14	2
chr10	73852995	T	C	15	3	17	1
chr10	73980019	A	G	90	28	88	28
chr10	73994692	A	G	45	15	55	7
chr10	73994707	A	G	54	9	53	6
chr10	73994713	A	G	48	14	43	16
chr10	74885567	T	C	19	2	21	4
chr10	74999804	T	C	12	0	7	4
chr10	75008955	T	C	67	66	74	66
chr10	75010087	T	C	78	2	93	4
chr10	75179389	T	C	18	0	26	2
chr10	75179872	T	C	0	10	5	12
chr10	75179873	T	C	7	2	15	2
chr10	75179976	T	C	6	8	8	8
chr10	75179990	T	C	4	12	0	14
chr10	75180016	T	C	18	3	12	2
chr10	75388230	A	G	5	4	4	1
chr10	75390052	A	G	14	4	18	2
chr10	75472684	A	G	23	0	20	1
chr10	75496111	A	G	19	5	20	10
chr10	75537390	A	G	25	19	14	30
chr10	75537412	A	G	44	5	38	11
chr10	75537722	A	G	18	2	23	1
chr10	75538625	A	G	75	4	75	4
chr10	75592947	A	G	19	2	23	2
chr10	75928151	A	G	10	0	6	2
chr10	76469621	A	G	13	0	17	1
chr10	76473118	A	G	9	4	16	2
chr10	76473804	A	G	4	1	8	2
chr10	76473922	A	G	10	0	15	0
chr10	82195358	A	G	55	7	49	6
chr10	82195359	A	G	61	3	52	3
chr10	82195468	A	G	44	3	41	3
chr10	82195480	A	G	50	1	46	2
chr10	82195918	A	G	9	29	8	43
chr10	82195928	A	G	23	15	32	21
chr10	82195983	A	G	66	16	86	9
chr10	88686256	A	G	26	13	35	21
chr10	88725216	A	G	30	13	36	19
chr10	88801765	T	C	6	3	13	4
chr10	88968085	A	G	21	15	20	14
chr10	88968086	A	G	27	9	27	7
chr10	88968223	A	G	18	16	15	16
chr10	88970237	A	G	22	3	30	2
chr10	88974873	A	G	20	2	21	4
chr10	89521253	A	G	4	1	5	2
chr10	89632819	A	G	10	5	13	8
chr10	95271905	A	G	11	2	14	0
chr10	96337428	A	G	8	2	4	3
chr10	96338234	A	G	7	0	9	3
chr10	96338328	A	G	2	4	3	3
chr10	96339165	A	G	5	2	7	3
chr10	96339322	A	G	1	6	10	4
chr10	96339411	A	G	7	4	12	3
chr10	96339428	A	G	7	4	8	0
chr10	96367716	A	G	47	20	64	22
chr10	96367729	A	G	51	13	70	3
chr10	96370093	A	G	115	7	113	5
chr10	96372483	A	G	34	8	43	7
chr10	96372484	A	G	38	3	51	1
chr10	96372562	A	G	40	12	41	11
chr10	96372563	A	G	38	14	33	18
chr10	96372572	A	G	31	23	27	27
chr10	97392199	A	G	13	3	7	4
chr10	97451183	A	G	2	8	3	4
chr10	97452009	A	G	13	0	13	3
chr10	97924994	A	G	7	4	5	8
chr10	97925044	A	G	13	8	7	6
chr10	97925064	A	G	3	18	6	15
chr10	97925125	A	G	33	10	33	12
chr10	97926270	A	G	19	18	14	8
chr10	97926444	A	G	34	1	22	2
chr10	97926480	A	G	18	16	15	11
chr10	97927155	A	G	11	7	10	4
chr10	99179550	A	G	13	4	11	1
chr10	99189617	A	G	5	2	11	0
chr10	99206728	A	G	7	1	12	0
chr10	99382780	T	C	5	5	12	5
chr10	101159271	A	G	6	1	7	0
chr10	101479520	T	C	8	0	14	3
chr10	101992783	T	C	30	8	31	4
chr10	101992793	T	C	38	7	36	4
chr10	101992810	T	C	40	13	42	6
chr10	102136287	A	G	20	2	20	9
chr10	102140495	A	G	34	24	23	29
chr10	102739366	T	C	20	0	22	1
chr10	102764239	A	G	8	14	6	24
chr10	102817765	T	C	12	7	8	5
chr10	103344049	T	C	15	5	19	0
chr10	103458983	A	G	13	1	12	2
chr10	103458995	A	G	7	9	7	8
chr10	103547628	A	G	26	7	34	9
chr10	103549169	A	G	24	19	22	13
chr10	103549474	A	G	27	1	41	3
chr10	103549480	A	G	17	15	19	26
chr10	103549539	A	G	19	8	20	14
chr10	103549660	A	G	24	3	30	3
chr10	103549695	A	G	19	16	24	14
chr10	103549702	A	G	22	17	28	9
chr10	103570615	A	G	22	7	28	6
chr10	103570641	A	G	20	8	25	6
chr10	103570643	A	G	20	10	17	14
chr10	103570644	A	G	27	4	29	3
chr10	103570680	A	G	22	13	29	9
chr10	104212326	A	G	22	9	20	5
chr10	104213388	A	G	7	1	5	0
chr10	104236039	A	G	3	2	6	1
chr10	104272769	A	G	13	8	11	6
chr10	104500027	A	G	1	4	5	4
chr10	104500062	A	G	11	0	6	4
chr10	104500103	A	G	7	3	6	3
chr10	104500107	A	G	5	4	4	5
chr10	104500108	A	G	9	0	9	0
chr10	104500214	A	G	4	8	9	8
chr10	104660765	A	G	110	12	114	10
chr10	104660773	A	G	114	7	119	5
chr10	104660776	A	G	94	25	104	19
chr10	104662593	A	G	11	4	11	4
chr10	104662594	A	G	15	0	8	7
chr10	105190655	A	G	7	2	6	1
chr10	105208428	T	C	5	9	3	8
chr10	106044038	A	G	6	0	5	1
chr10	111874654	A	G	8	2	9	5
chr10	112353665	A	G	6	2	10	4
chr10	112666555	A	G	13	4	12	3
chr10	112666582	A	G	14	5	16	3
chr10	112667240	A	G	20	6	15	4
chr10	114209390	A	G	19	18	15	28
chr10	114209404	A	G	28	9	33	8
chr10	114209432	A	G	35	7	46	2
chr10	120867033	A	G	5	4	1	4
chr10	121331816	T	C	24	6	32	5
chr10	121332786	T	C	39	4	41	1
chr10	121332793	T	C	36	7	30	11
chr10	121332831	T	C	29	9	32	10
chr10	121697011	A	G	6	2	8	0
chr10	121698544	A	G	12	1	22	2
chr10	124760588	A	G	14	1	18	2
chr10	124928166	A	G	2	3	7	6
chr10	127538994	T	C	8	9	6	8
chr10	131903290	A	G	13	7	8	14
chr10	131903878	A	G	6	2	7	0
chr10	134144104	A	G	31	7	31	10
chr10	135110204	A	G	15	7	21	4
chr10	135110271	A	G	19	6	14	7
chr10	135110275	A	G	15	11	14	8
chr10	135224201	A	G	3	6	6	6
chr11	493388	A	G	2	4	4	6
chr11	508350	A	G	2	13	0	11
chr11	508352	A	G	5	10	3	8
chr11	508394	A	G	6	7	3	5
chr11	510670	A	G	5	5	10	3
chr11	650797	A	G	12	7	9	8
chr11	761394	A	G	2	3	5	2
chr11	767979	A	G	6	11	9	6
chr11	768393	A	G	20	2	15	4
chr11	768423	A	G	16	8	22	4
chr11	768722	A	G	19	4	19	6
chr11	778153	A	G	2	4	2	3
chr11	778176	A	G	9	1	3	2
chr11	778188	A	G	8	1	5	0
chr11	778798	A	G	10	6	10	6
chr11	778802	A	G	0	13	0	14
chr11	778856	A	G	12	2	12	2
chr11	778861	A	G	1	11	4	9
chr11	778865	A	G	10	1	11	3
chr11	868401	A	G	13	2	13	2
chr11	868410	A	G	14	7	10	8
chr11	3437022	T	C	5	3	7	3
chr11	3720138	A	G	12	0	17	2
chr11	3743487	A	G	9	1	8	2
chr11	3834515	A	G	5	1	5	1
chr11	3839088	A	G	14	3	6	12
chr11	3839129	A	G	12	4	13	2
chr11	5689464	A	G	2	20	1	16
chr11	5692273	A	G	17	1	23	2
chr11	6230170	T	C	8	3	12	5
chr11	6514007	A	G	15	25	13	35
chr11	6516826	A	G	23	6	21	8
chr11	8708889	A	G	16	6	20	2
chr11	8708891	A	G	15	7	15	8
chr11	8995240	A	G	4	7	6	4
chr11	9310585	A	G	6	7	4	7
chr11	9310672	A	G	3	9	7	7
chr11	9314752	A	G	19	9	17	13
chr11	9315309	A	G	15	2	14	3
chr11	9315329	A	G	13	4	14	3
chr11	9315348	A	G	16	1	11	1
chr11	9436748	A	G	8	0	8	3
chr11	9436749	A	G	4	4	6	6
chr11	9605931	A	G	25	2	24	3
chr11	13724760	A	G	3	11	6	8
chr11	13725471	A	G	17	13	8	17
chr11	13744805	A	G	7	0	10	3
chr11	14297878	T	C	11	1	20	4
chr11	14297917	T	C	18	2	19	3
chr11	14297932	T	C	15	5	16	10
chr11	14297943	T	C	22	0	25	1
chr11	14297980	T	C	1	13	4	18
chr11	14298438	T	C	6	3	5	2
chr11	14298441	T	C	6	4	1	6
chr11	14298442	T	C	4	6	4	2
chr11	14305511	A	G	4	2	6	5
chr11	16777956	A	G	15	1	19	2
chr11	17098233	A	G	18	5	24	4
chr11	17147259	A	G	5	3	5	5
chr11	17147900	A	G	22	4	24	5
chr11	17232599	A	G	1	4	3	4
chr11	17232689	A	G	5	4	7	6
chr11	17232708	A	G	8	1	4	5
chr11	17252355	A	G	0	8	1	6
chr11	17252356	A	G	5	3	5	2
chr11	18358872	A	G	1	4	3	2
chr11	18358924	A	G	6	1	7	0
chr11	18358925	A	G	6	1	7	0
chr11	18589640	A	G	2	5	3	4
chr11	18589651	A	G	4	5	3	4
chr11	18614175	A	G	6	1	6	3
chr11	18625941	A	G	5	2	8	6
chr11	27911717	A	G	0	23	0	13
chr11	31452571	A	G	65	30	62	26
chr11	31452636	A	G	15	63	16	72
chr11	31453126	A	G	31	1	30	0
chr11	31453157	A	G	8	28	7	31
chr11	31453158	A	G	33	5	30	7
chr11	32625383	A	G	0	12	0	5
chr11	32625466	A	G	9	6	7	5
chr11	32625533	A	G	15	7	16	6
chr11	32625555	A	G	14	2	19	1
chr11	32625918	A	G	28	2	28	2
chr11	32625925	A	G	23	7	21	12
chr11	33096285	A	G	30	36	30	33
chr11	33096395	A	G	39	9	48	9
chr11	33096405	A	G	26	23	23	31
chr11	33097030	A	G	34	4	33	2
chr11	34149820	A	G	8	0	8	2
chr11	43668895	A	G	18	10	12	12
chr11	43878407	T	C	65	6	57	11
chr11	43878573	T	C	29	1	25	1
chr11	43878597	T	C	23	1	21	0
chr11	43878609	T	C	16	6	16	5
chr11	43878616	T	C	19	2	19	1
chr11	43879231	T	C	18	3	23	4
chr11	43881688	T	C	23	1	24	3
chr11	43881807	T	C	19	11	19	12
chr11	43882330	T	C	14	10	11	19
chr11	43882333	T	C	24	1	24	8
chr11	43882342	T	C	23	2	29	1
chr11	43882377	T	C	21	4	27	2
chr11	43884171	T	C	8	5	8	13
chr11	43884630	T	C	12	1	14	1
chr11	43884782	T	C	6	6	5	4
chr11	43884784	T	C	10	1	7	2
chr11	43884825	T	C	6	1	8	2
chr11	43884830	T	C	6	2	8	1
chr11	43885386	T	C	12	0	13	0
chr11	43885413	T	C	13	0	15	3
chr11	43887181	T	C	11	1	19	4
chr11	43887734	T	C	21	11	24	8
chr11	43887893	T	C	46	7	39	6
chr11	45934633	A	G	12	10	7	16
chr11	47190139	A	G	11	18	9	15
chr11	47190140	A	G	13	17	9	16
chr11	47190349	A	G	13	7	16	6
chr11	47191260	A	G	15	3	19	2
chr11	47241136	A	G	18	3	16	9
chr11	47243927	A	G	8	15	12	19
chr11	47244149	A	G	8	5	12	6
chr11	47244781	A	G	8	2	8	2
chr11	47245545	A	G	7	3	14	3
chr11	47246520	A	G	5	21	4	21
chr11	47246560	A	G	9	11	12	11
chr11	47246584	A	G	10	8	17	5
chr11	47246693	A	G	4	11	15	11
chr11	47246752	A	G	20	2	33	0
chr11	47248346	A	G	7	4	4	4
chr11	47250346	A	G	25	0	22	2
chr11	47250427	A	G	19	17	27	12
chr11	47250428	A	G	27	9	34	4
chr11	47250429	A	G	35	1	35	1
chr11	47251459	A	G	15	6	23	6
chr11	47252596	A	G	24	5	40	2
chr11	47252599	A	G	27	0	39	0
chr11	47253780	A	G	24	4	22	3
chr11	47502914	A	G	34	7	32	10
chr11	47503654	A	G	27	10	17	9
chr11	47863332	A	G	1	4	1	6
chr11	57538067	A	G	5	0	10	3
chr11	57565246	A	G	11	11	13	6
chr11	58914821	A	G	7	3	15	8
chr11	58914822	A	G	4	6	8	15
chr11	58914844	A	G	6	3	21	2
chr11	58914846	A	G	1	9	3	20
chr11	58914854	A	G	7	3	17	6
chr11	58914887	A	G	5	5	9	9
chr11	61132286	A	G	12	2	26	5
chr11	61177831	A	G	5	3	5	0
chr11	61206436	A	G	6	3	2	8
chr11	61208912	A	G	4	6	3	6
chr11	61208913	A	G	5	4	8	1
chr11	61565960	T	C	78	20	68	24
chr11	61566470	T	C	32	20	41	25
chr11	61566499	T	C	57	0	51	8
chr11	61566500	T	C	53	7	44	15
chr11	61566503	T	C	44	20	54	7
chr11	61566534	T	C	29	10	25	14
chr11	61566727	T	C	30	29	35	26
chr11	61588734	A	G	42	7	46	8
chr11	61592996	A	G	22	7	12	8
chr11	61616924	A	G	25	11	23	15
chr11	61616935	A	G	25	11	27	12
chr11	61617246	A	G	31	5	35	3
chr11	61617356	A	G	23	25	16	24
chr11	61617771	A	G	5	35	4	33
chr11	61617864	A	G	21	7	16	14
chr11	61619781	A	G	17	2	21	4
chr11	61620506	A	G	14	8	17	6
chr11	62351684	A	G	8	4	13	1
chr11	62387101	A	G	24	6	26	7
chr11	62409584	A	G	5	4	3	2
chr11	62411869	A	G	5	7	7	1
chr11	62441813	A	G	2	3	8	4
chr11	62442100	A	G	11	0	7	0
chr11	62507234	A	G	32	6	42	2
chr11	62507236	A	G	36	4	42	5
chr11	62517325	A	G	4	12	5	8
chr11	62519285	A	G	18	2	10	3
chr11	62532170	A	G	20	8	15	4
chr11	62542256	A	G	5	6	8	6
chr11	62605685	A	G	7	0	7	0
chr11	62655054	A	G	7	1	7	0
chr11	62655406	A	G	5	0	5	2
chr11	63340599	T	C	12	4	10	3
chr11	63483051	A	G	7	0	6	4
chr11	63524846	A	G	6	3	11	0
chr11	63577549	T	C	2	3	4	6
chr11	63579033	T	C	7	2	4	5
chr11	63589386	A	G	11	2	5	4
chr11	63589435	A	G	11	2	5	5
chr11	63589456	A	G	11	0	9	0
chr11	63942967	T	C	23	4	18	8
chr11	63943494	T	C	5	3	5	5
chr11	63943498	T	C	6	4	9	2
chr11	63943748	T	C	7	3	6	6
chr11	63943757	T	C	6	3	9	1
chr11	63950652	T	C	12	6	16	3
chr11	63950665	T	C	7	7	11	9
chr11	63950693	T	C	16	1	12	4
chr11	64075464	A	G	13	7	6	7
chr11	64075599	A	G	7	1	11	2
chr11	64849423	A	G	15	1	6	1
chr11	64869118	A	G	7	6	10	6
chr11	64869148	A	G	6	12	10	14
chr11	65115574	A	G	6	4	6	1
chr11	65115929	A	G	13	6	16	2
chr11	65118389	A	G	9	4	3	5
chr11	65118407	A	G	9	4	4	4
chr11	65334768	T	C	9	4	9	10
chr11	65437147	A	G	11	0	10	2
chr11	65540353	T	C	15	10	21	6
chr11	65540403	T	C	7	16	6	19
chr11	65540404	T	C	6	17	6	19
chr11	65544523	A	G	27	6	29	9
chr11	65608178	A	G	6	10	4	5
chr11	65740139	A	G	8	4	10	4
chr11	65740458	A	G	9	1	7	1
chr11	65741938	A	G	6	1	3	4
chr11	66028334	A	G	15	19	15	15
chr11	66123459	T	C	6	1	9	6
chr11	66125446	A	G	7	0	6	3
chr11	66125469	A	G	8	1	6	3
chr11	66284164	A	G	4	5	8	3
chr11	66362022	A	G	4	2	2	4
chr11	66397455	A	G	12	6	8	7
chr11	66397459	A	G	19	2	12	2
chr11	66399379	A	G	13	2	14	2
chr11	66400828	A	G	2	6	6	10
chr11	66402895	A	G	9	2	14	3
chr11	66402896	A	G	10	1	7	9
chr11	66403121	A	G	9	8	11	9
chr11	66403243	A	G	11	2	15	0
chr11	66403252	A	G	12	3	13	1
chr11	66403882	A	G	5	1	1	5
chr11	66403884	A	G	3	5	1	5
chr11	66403890	A	G	4	4	1	5
chr11	66416941	A	G	7	7	20	2
chr11	66422373	A	G	2	6	5	6
chr11	66424725	A	G	10	3	6	8
chr11	66450372	T	C	6	25	8	26
chr11	66450394	T	C	29	7	29	6
chr11	66452023	T	C	17	10	18	11
chr11	66452024	T	C	22	5	21	8
chr11	66560657	A	G	6	4	13	1
chr11	66561321	A	G	7	12	2	17
chr11	66561322	A	G	11	7	14	5
chr11	66561351	A	G	8	16	8	16
chr11	66561368	A	G	11	17	12	12
chr11	66561395	A	G	4	25	4	17
chr11	66561452	A	G	12	14	11	14
chr11	66561462	A	G	0	23	0	25
chr11	66561480	A	G	6	22	4	22
chr11	66561566	A	G	16	3	15	3
chr11	66572675	A	G	9	9	17	6
chr11	66573115	A	G	6	6	8	2
chr11	66575892	A	G	9	7	7	8
chr11	66577287	A	G	3	5	5	4
chr11	66577306	A	G	7	4	3	6
chr11	66577316	A	G	5	5	7	3
chr11	66577319	A	G	7	4	5	5
chr11	66579290	A	G	14	4	10	6
chr11	66608686	T	C	12	7	12	5
chr11	66608692	T	C	19	1	15	2
chr11	66609473	T	C	10	3	7	1
chr11	67405599	T	C	21	2	22	2
chr11	67824310	A	G	5	3	7	2
chr11	67852807	A	G	3	2	7	3
chr11	67860683	A	G	3	10	2	8
chr11	67860684	A	G	6	8	4	6
chr11	67860733	A	G	12	3	10	2
chr11	67935927	A	G	18	3	14	5
chr11	67935943	A	G	9	8	6	7
chr11	68209783	A	G	11	0	6	0
chr11	68858609	A	G	1	6	1	9
chr11	70221645	A	G	21	2	23	2
chr11	70243093	A	G	9	6	9	5
chr11	70243189	A	G	17	2	22	2
chr11	70243193	A	G	13	5	20	3
chr11	70243212	A	G	15	1	17	3
chr11	71508229	A	G	3	3	2	6
chr11	71997556	T	C	19	1	15	3
chr11	71997583	T	C	18	2	18	1
chr11	71998440	T	C	10	1	8	1
chr11	71999306	T	C	24	4	29	3
chr11	71999314	T	C	21	7	22	8
chr11	71999329	T	C	22	3	20	3
chr11	71999335	T	C	5	17	5	16
chr11	71999464	T	C	6	0	12	0
chr11	72000752	T	C	27	3	26	4
chr11	73428828	A	G	6	1	11	4
chr11	73582506	T	C	22	1	24	0
chr11	73583181	T	C	16	3	13	4
chr11	73584721	A	G	8	7	11	5
chr11	73584815	A	G	12	12	14	5
chr11	73585329	A	G	7	2	8	2
chr11	73590824	A	G	13	8	16	11
chr11	73591087	A	G	7	5	7	11
chr11	73591145	A	G	10	5	15	6
chr11	73594662	A	G	7	10	7	13
chr11	73595330	A	G	13	20	18	13
chr11	73595335	A	G	23	12	26	6
chr11	73640204	A	G	16	3	23	3
chr11	73640328	A	G	27	12	22	3
chr11	73641685	A	G	8	9	9	9
chr11	73641698	A	G	15	6	24	3
chr11	73665913	T	C	13	6	18	6
chr11	73665920	T	C	15	6	21	6
chr11	73665960	T	C	9	19	11	22
chr11	73666446	T	C	5	18	2	15
chr11	73666450	T	C	12	11	10	7
chr11	73666451	T	C	14	10	12	5
chr11	73666600	T	C	7	3	6	2
chr11	73666724	T	C	22	2	12	2
chr11	73670946	T	C	12	2	11	3
chr11	73672114	T	C	14	0	17	3
chr11	73672213	T	C	7	4	9	1
chr11	73674136	T	C	9	5	12	1
chr11	73674295	T	C	4	1	8	1
chr11	73842706	A	G	2	7	2	6
chr11	75130883	A	G	6	10	5	7
chr11	75848687	A	G	4	18	8	15
chr11	75848831	A	G	1	8	4	10
chr11	76074936	A	G	11	3	6	8
chr11	76076128	A	G	3	2	6	4
chr11	76513487	A	G	10	3	12	2
chr11	77330538	A	G	12	1	14	8
chr11	77330555	A	G	14	0	19	1
chr11	77525437	A	G	2	4	5	0
chr11	77634926	A	G	31	1	28	3
chr11	77634948	A	G	13	7	8	7
chr11	77635416	A	G	0	21	0	14
chr11	77817033	A	G	4	8	2	7
chr11	82786477	A	G	13	4	25	5
chr11	82787632	A	G	7	5	5	6
chr11	82788970	A	G	24	0	33	2
chr11	82796733	A	G	6	7	10	10
chr11	82797580	A	G	18	3	19	3
chr11	82797604	A	G	15	2	12	3
chr11	82797626	A	G	10	8	6	9
chr11	82922540	A	G	10	6	10	3
chr11	82922783	A	G	2	6	3	7
chr11	86625030	T	C	4	2	6	5
chr11	86969320	A	G	0	5	0	5
chr11	86969321	A	G	0	7	0	5
chr11	93468644	A	G	59	0	49	6
chr11	93468771	A	G	46	12	42	15
chr11	93481503	A	G	9	6	4	11
chr11	93494978	A	G	76	26	83	23
chr11	93496668	A	G	33	2	32	5
chr11	94150267	T	C	5	27	6	29
chr11	94150271	T	C	5	23	12	18
chr11	94150275	T	C	25	4	26	4
chr11	94150280	T	C	0	26	0	27
chr11	94150281	T	C	6	19	6	22
chr11	107967963	A	G	14	3	17	1
chr11	108155718	A	G	0	7	0	14
chr11	116792327	A	G	12	5	9	4
chr11	117080519	A	G	2	5	6	7
chr11	117081551	A	G	5	2	11	2
chr11	117083537	A	G	13	12	11	11
chr11	117083545	A	G	23	3	12	7
chr11	117117948	A	G	3	9	8	7
chr11	117118166	A	G	3	4	5	6
chr11	117119739	A	G	6	1	6	2
chr11	117119756	A	G	6	1	7	1
chr11	117119778	A	G	7	0	7	3
chr11	117124302	A	G	7	0	6	2
chr11	117124303	A	G	5	2	8	0
chr11	117205422	A	G	6	3	3	3
chr11	118414598	T	C	10	3	14	2
chr11	118414600	T	C	10	3	12	3
chr11	118861128	T	C	6	6	6	3
chr11	118864829	T	C	2	3	3	5
chr11	118864833	T	C	2	3	5	2
chr11	118864942	T	C	10	1	14	0
chr11	118864998	T	C	10	1	10	1
chr11	118865011	T	C	2	6	5	4
chr11	118866838	A	G	7	2	9	1
chr11	118867599	A	G	9	2	13	5
chr11	118870238	A	G	26	7	30	5
chr11	118871252	A	G	25	5	20	4
chr11	118871280	A	G	18	3	15	1
chr11	118871287	A	G	17	1	14	1
chr11	118871343	A	G	7	6	3	10
chr11	118872511	A	G	13	4	13	3
chr11	118872539	A	G	18	1	17	0
chr11	118872844	A	G	20	8	16	7
chr11	118872866	A	G	17	12	16	12
chr11	118874197	A	G	10	6	16	6
chr11	118874218	A	G	11	6	18	4
chr11	118874468	A	G	12	2	26	2
chr11	118875436	A	G	17	13	23	12
chr11	118875587	A	G	23	10	25	8
chr11	118875649	A	G	20	5	28	1
chr11	118875659	A	G	18	9	25	4
chr11	118875689	A	G	2	30	10	31
chr11	118875690	A	G	15	15	26	13
chr11	118878312	A	G	10	4	15	7
chr11	118878373	A	G	13	10	8	12
chr11	118878417	A	G	10	17	6	15
chr11	118880584	A	G	31	3	26	4
chr11	118893091	A	G	14	2	11	4
chr11	118893217	A	G	6	3	8	0
chr11	118893792	A	G	18	0	22	1
chr11	118893909	A	G	14	0	17	1
chr11	118994552	A	G	7	3	17	2
chr11	118994722	A	G	11	1	13	2
chr11	120296198	A	G	4	1	11	8
chr11	124652096	A	G	4	3	1	6
chr11	124657415	A	G	4	2	6	3
chr11	124657417	A	G	2	4	4	5
chr11	124657421	A	G	0	5	2	7
chr11	124657423	A	G	3	2	8	1
chr11	124666431	A	G	19	5	24	6
chr11	124666466	A	G	12	8	14	12
chr11	124667215	A	G	12	6	24	6
chr11	124667310	A	G	24	3	27	1
chr11	124668042	A	G	8	2	14	5
chr11	124668048	A	G	7	3	17	2
chr11	125460252	A	G	8	17	7	13
chr11	125480194	A	G	11	1	3	3
chr11	125480398	A	G	39	8	20	10
chr11	125480408	A	G	36	6	23	5
chr11	125526139	A	G	83	8	69	10
chr11	125545856	A	G	22	4	16	7
chr11	126078965	A	G	18	6	18	9
chr11	126131799	T	C	19	0	15	0
chr11	126155869	A	G	7	2	4	1
chr11	126165241	A	G	40	8	36	3
chr11	126166031	A	G	33	6	22	9
chr11	126166660	T	C	11	3	6	1
chr11	126167903	A	G	20	3	16	5
chr11	126216888	T	C	55	8	57	7
chr11	126216891	T	C	64	1	61	2
chr11	126216897	T	C	53	9	60	0
chr12	543737	A	G	4	2	4	2
chr12	546905	A	G	7	18	14	10
chr12	546937	A	G	25	7	17	9
chr12	1024243	A	G	9	0	12	2
chr12	1038231	A	G	2	22	5	24
chr12	2969593	A	G	12	3	18	3
chr12	2971799	A	G	8	3	10	3
chr12	2971983	A	G	8	16	20	21
chr12	2972657	A	G	18	4	16	4
chr12	2991330	A	G	7	0	4	1
chr12	2992335	A	G	7	3	5	4
chr12	6695699	A	G	5	2	5	5
chr12	6719528	T	C	5	5	6	4
chr12	7002166	A	G	8	4	3	8
chr12	7030472	A	G	13	3	9	5
chr12	7249971	A	G	5	20	11	22
chr12	7278614	T	C	12	4	15	4
chr12	7278618	T	C	16	0	18	1
chr12	7278619	T	C	1	14	1	18
chr12	8082163	A	G	9	2	9	3
chr12	8116674	T	C	15	2	11	3
chr12	8117441	T	C	6	2	6	0
chr12	8120823	T	C	5	2	3	3
chr12	8121808	T	C	3	2	3	3
chr12	8122515	T	C	4	1	11	1
chr12	8183611	T	C	14	3	17	9
chr12	8183612	T	C	5	12	3	23
chr12	8183641	T	C	17	1	21	6
chr12	8183995	T	C	2	15	3	6
chr12	8950099	T	C	8	3	5	6
chr12	8950101	T	C	9	1	8	3
chr12	8950149	T	C	4	5	6	4
chr12	8950431	T	C	19	12	23	13
chr12	8950436	T	C	32	1	33	4
chr12	8950630	T	C	19	5	16	6
chr12	8951929	T	C	7	0	7	1
chr12	8951937	T	C	6	1	8	1
chr12	8952010	T	C	4	1	5	0
chr12	8952162	T	C	12	0	11	2
chr12	8952278	T	C	10	2	8	3
chr12	8952280	T	C	8	2	11	0
chr12	8952307	T	C	6	3	12	0
chr12	8952316	T	C	8	1	10	0
chr12	9811245	A	G	24	2	28	1
chr12	9812070	A	G	13	5	10	5
chr12	9841268	A	G	2	4	4	4
chr12	14651842	A	G	68	5	72	5
chr12	19439825	A	G	10	4	22	1
chr12	19439862	A	G	7	5	13	7
chr12	19458384	A	G	6	0	5	2
chr12	26105766	A	G	17	5	12	9
chr12	27130920	T	C	12	4	11	2
chr12	27130991	T	C	8	6	8	6
chr12	27131606	T	C	21	5	19	5
chr12	27131789	T	C	8	20	16	24
chr12	27141199	A	G	0	7	1	7
chr12	27141213	A	G	1	6	3	4
chr12	27183115	A	G	44	18	41	18
chr12	27183116	A	G	49	13	49	12
chr12	27187087	A	G	9	3	8	1
chr12	27187449	A	G	13	15	11	27
chr12	27187492	A	G	15	6	20	5
chr12	27187636	A	G	17	3	16	3
chr12	27188014	A	G	16	9	18	18
chr12	27192365	A	G	4	1	6	1
chr12	27576377	A	G	11	0	8	1
chr12	27945556	A	G	15	6	11	2
chr12	27945557	A	G	14	7	5	7
chr12	27946217	A	G	33	21	35	17
chr12	31421066	T	C	7	1	5	2
chr12	31421190	T	C	10	0	14	6
chr12	31422111	T	C	8	0	9	0
chr12	31432164	T	C	7	2	8	4
chr12	31599113	A	G	25	10	33	7
chr12	32149555	A	G	8	2	10	2
chr12	32149591	A	G	6	1	4	2
chr12	32150849	A	G	16	8	18	2
chr12	32151437	A	G	11	0	8	1
chr12	32152661	A	G	8	1	4	2
chr12	32494355	A	G	2	4	4	4
chr12	42753700	A	G	12	8	9	6
chr12	42753783	A	G	19	1	22	5
chr12	42753799	A	G	11	12	11	16
chr12	42754353	A	G	11	5	17	1
chr12	42754354	A	G	6	11	7	11
chr12	42754378	A	G	19	1	14	5
chr12	44114204	A	G	12	5	15	5
chr12	44119486	T	C	30	5	24	6
chr12	46347267	A	G	12	7	10	8
chr12	46347291	A	G	16	4	16	4
chr12	49090799	A	G	10	1	10	1
chr12	49091100	A	G	7	1	9	5
chr12	49091414	A	G	2	4	3	2
chr12	49308779	T	C	22	1	16	1
chr12	49313208	T	C	19	2	19	4
chr12	49313240	T	C	11	8	12	15
chr12	49313368	T	C	17	6	19	10
chr12	49314407	T	C	10	21	22	15
chr12	49314456	T	C	8	20	9	14
chr12	49322401	T	C	16	14	29	5
chr12	49323109	T	C	23	3	19	6
chr12	49323114	T	C	9	14	7	16
chr12	49323115	T	C	9	16	7	17
chr12	49323220	T	C	21	7	24	8
chr12	49326123	A	G	30	11	28	10
chr12	49326162	A	G	33	17	31	22
chr12	49326169	A	G	40	8	35	15
chr12	49326171	A	G	17	30	14	36
chr12	49326206	A	G	36	6	46	3
chr12	49328540	A	G	16	0	19	2
chr12	49328580	A	G	8	4	16	2
chr12	49328609	A	G	4	4	9	8
chr12	49667345	A	G	25	2	20	0
chr12	49718387	A	G	14	32	7	27
chr12	49718431	A	G	15	21	8	21
chr12	49718478	A	G	18	6	27	7
chr12	49903520	A	G	10	3	15	0
chr12	49903549	A	G	7	1	6	5
chr12	50542601	T	C	4	1	8	1
chr12	50542602	T	C	3	2	4	5
chr12	50543560	T	C	9	0	7	5
chr12	50543619	T	C	3	5	1	13
chr12	50543620	T	C	8	0	12	2
chr12	50543625	T	C	5	3	4	10
chr12	50557840	T	C	8	0	8	0
chr12	50850813	A	G	5	1	4	2
chr12	50853043	A	G	10	1	10	6
chr12	50853711	A	G	6	2	9	2
chr12	50853719	A	G	8	0	10	2
chr12	50853772	A	G	9	1	13	2
chr12	50854135	A	G	5	7	2	9
chr12	50854190	A	G	6	0	7	0
chr12	51324506	A	G	9	1	14	2
chr12	51324627	A	G	16	0	17	2
chr12	51324639	A	G	17	1	18	3
chr12	51325280	A	G	9	1	7	1
chr12	51407166	A	G	4	2	4	5
chr12	51407176	A	G	5	1	8	2
chr12	51444615	A	G	0	5	1	7
chr12	51450486	A	G	3	7	3	9
chr12	51450491	A	G	6	3	7	5
chr12	51450499	A	G	8	1	9	2
chr12	53419790	A	G	4	7	5	6
chr12	53422218	A	G	5	3	3	2
chr12	53425280	A	G	3	2	4	2
chr12	53570741	A	G	5	14	6	18
chr12	53570787	A	G	27	4	41	3
chr12	53570788	A	G	30	2	39	5
chr12	53570794	A	G	4	27	4	38
chr12	53571355	A	G	32	14	41	7
chr12	53571519	A	G	8	9	5	12
chr12	53571525	A	G	8	9	11	7
chr12	53572740	A	G	0	19	1	25
chr12	53572743	A	G	6	15	18	9
chr12	53572746	A	G	16	7	22	5
chr12	53839012	A	G	6	1	6	2
chr12	54061353	A	G	4	2	9	2
chr12	54617578	T	C	9	4	5	1
chr12	56157220	A	G	9	5	13	0
chr12	56217582	T	C	12	11	7	10
chr12	56217628	T	C	19	3	23	2
chr12	56218691	T	C	17	2	10	7
chr12	56227688	A	G	12	8	17	7
chr12	56228158	A	G	11	6	13	6
chr12	56228165	A	G	11	5	9	7
chr12	56228248	A	G	6	14	7	10
chr12	56356590	A	G	10	6	15	5
chr12	56698003	T	C	12	0	12	1
chr12	56701932	T	C	18	13	22	10
chr12	56706628	T	C	13	6	16	5
chr12	56746884	A	G	8	1	11	2
chr12	56747561	A	G	9	4	16	4
chr12	57034792	A	G	4	3	9	0
chr12	57122121	A	G	38	12	37	16
chr12	57122167	A	G	34	8	32	11
chr12	57122651	A	G	18	5	28	8
chr12	57122964	A	G	9	5	13	3
chr12	57125180	A	G	44	27	50	27
chr12	57125181	A	G	60	10	64	12
chr12	57461645	A	G	27	11	47	7
chr12	57461762	A	G	11	19	15	22
chr12	57461780	A	G	27	8	36	5
chr12	62951938	A	G	18	4	22	1
chr12	62953320	A	G	16	12	17	16
chr12	62968826	A	G	9	0	4	3
chr12	63983861	A	G	8	8	5	10
chr12	63983864	A	G	12	4	7	7
chr12	64585595	A	G	10	0	12	4
chr12	64844071	A	G	15	83	9	93
chr12	64844149	A	G	44	27	36	37
chr12	64887314	A	G	11	5	11	3
chr12	66559335	A	G	13	3	21	3
chr12	66737111	A	G	23	3	15	6
chr12	67711844	A	G	7	5	11	2
chr12	69155058	A	G	9	3	12	1
chr12	69155064	A	G	9	2	13	2
chr12	69158210	A	G	11	2	14	0
chr12	69158329	A	G	8	0	16	0
chr12	69160468	A	G	22	10	25	12
chr12	69160482	A	G	14	13	19	15
chr12	69160483	A	G	13	15	22	14
chr12	69160504	A	G	22	3	28	3
chr12	69161121	A	G	17	2	24	3
chr12	69215261	A	G	2	4	3	6
chr12	69237004	A	G	81	4	86	6
chr12	69237043	A	G	71	15	75	10
chr12	69637707	A	G	11	2	17	1
chr12	69639788	A	G	7	8	9	10
chr12	72060208	A	G	3	13	7	15
chr12	72187934	T	C	5	0	6	0
chr12	72187944	T	C	1	4	0	5
chr12	76473588	A	G	3	11	9	15
chr12	77223126	A	G	9	3	9	1
chr12	79994364	A	G	33	5	40	9
chr12	79994377	A	G	19	9	24	17
chr12	79994383	A	G	23	2	31	5
chr12	79996948	A	G	31	9	28	4
chr12	79996949	A	G	30	11	26	6
chr12	79996953	A	G	32	11	24	9
chr12	79996967	A	G	32	14	26	16
chr12	79996973	A	G	30	16	23	19
chr12	79997017	A	G	41	5	29	9
chr12	89753026	A	G	6	6	2	3
chr12	93828774	A	G	10	1	5	5
chr12	93830510	A	G	12	2	7	5
chr12	93830516	A	G	13	0	7	5
chr12	93830548	A	G	5	0	6	3
chr12	93831355	A	G	4	1	6	3
chr12	93866257	A	G	6	4	7	4
chr12	93866274	A	G	7	2	10	4
chr12	93897973	A	G	64	5	58	5
chr12	93898017	A	G	44	10	45	9
chr12	93898152	A	G	32	29	45	22
chr12	93902695	A	G	10	15	11	15
chr12	93902702	A	G	21	4	24	6
chr12	93902773	A	G	21	11	28	8
chr12	95439712	A	G	0	11	1	17
chr12	95446992	A	G	34	14	29	9
chr12	95448296	A	G	43	4	45	6
chr12	95448329	A	G	42	5	45	8
chr12	95449854	A	G	3	19	2	11
chr12	95449966	A	G	11	16	13	14
chr12	95450478	A	G	36	2	35	16
chr12	95451160	A	G	17	2	18	2
chr12	95451162	A	G	11	4	12	7
chr12	95918236	A	G	11	0	5	2
chr12	95935837	A	G	13	1	14	2
chr12	95935932	A	G	10	1	5	2
chr12	98940387	A	G	6	0	5	0
chr12	98943033	A	G	4	117	8	110
chr12	98943103	A	G	115	18	123	11
chr12	98990560	A	G	22	5	30	8
chr12	98998300	A	G	34	4	23	4
chr12	98998755	A	G	26	5	25	7
chr12	98998943	A	G	23	14	33	13
chr12	98998956	A	G	21	16	28	19
chr12	98999786	A	G	30	9	30	11
chr12	99017451	A	G	10	1	13	1
chr12	99017458	A	G	4	6	10	1
chr12	99127474	A	G	53	3	57	4
chr12	100634030	T	C	15	9	15	7
chr12	100634144	T	C	28	3	14	5
chr12	100634175	T	C	12	20	9	13
chr12	100634176	T	C	28	4	19	1
chr12	100634195	T	C	15	13	13	8
chr12	100635258	T	C	7	1	7	0
chr12	104364149	A	G	6	0	5	0
chr12	104364195	A	G	8	0	7	0
chr12	104375665	A	G	22	3	16	4
chr12	105389588	A	G	9	3	13	6
chr12	105411000	A	G	27	0	26	4
chr12	107213417	A	G	9	4	11	6
chr12	108092455	A	G	8	0	5	0
chr12	108092553	A	G	3	2	5	0
chr12	108092850	A	G	4	3	6	4
chr12	108092857	A	G	5	2	9	1
chr12	108092916	A	G	3	2	2	5
chr12	108143278	T	C	7	4	14	3
chr12	108143283	T	C	10	1	16	1
chr12	108143290	T	C	11	0	12	2
chr12	109542851	A	G	1	8	2	5
chr12	109542928	A	G	6	3	5	5
chr12	109542987	A	G	8	1	5	0
chr12	109546400	A	G	4	4	5	1
chr12	110349319	A	G	11	4	4	4
chr12	110378482	T	C	6	2	3	4
chr12	110378493	T	C	4	2	7	1
chr12	110378519	T	C	2	4	2	6
chr12	110379499	T	C	3	2	6	3
chr12	110717214	T	C	13	4	9	4
chr12	110717215	T	C	13	4	10	3
chr12	110817968	A	G	1	6	1	5
chr12	110824817	A	G	11	0	16	1
chr12	110835854	A	G	8	6	16	4
chr12	110836674	A	G	10	4	8	9
chr12	110894588	A	G	7	3	4	3
chr12	110935862	A	G	8	15	11	14
chr12	110935873	A	G	17	5	19	7
chr12	111081503	A	G	4	16	8	14
chr12	111081581	A	G	12	6	11	5
chr12	111903342	A	G	8	0	4	1
chr12	111903522	A	G	5	1	4	6
chr12	111905238	A	G	12	2	17	2
chr12	112184681	A	G	0	14	3	9
chr12	112184724	A	G	1	14	0	14
chr12	112188345	A	G	30	4	30	4
chr12	112189518	A	G	13	4	17	5
chr12	112189519	A	G	17	0	21	1
chr12	112190805	A	G	31	4	25	10
chr12	112453236	A	G	5	5	8	4
chr12	112454635	A	G	11	0	10	0
chr12	112473584	A	G	5	2	14	7
chr12	112473596	A	G	9	1	17	7
chr12	112476774	A	G	5	1	9	0
chr12	112659491	A	G	5	1	17	2
chr12	113616415	A	G	3	2	2	3
chr12	113631494	A	G	16	8	23	8
chr12	113631546	A	G	25	10	44	2
chr12	113631563	A	G	29	5	44	2
chr12	114250832	T	C	3	4	4	6
chr12	114250893	T	C	8	2	11	0
chr12	114250900	T	C	7	4	8	4
chr12	117281190	A	G	4	11	3	17
chr12	117281255	A	G	11	6	16	4
chr12	117287885	A	G	29	11	40	9
chr12	117287886	A	G	35	4	45	2
chr12	117289368	A	G	24	2	25	3
chr12	117289446	A	G	14	17	20	16
chr12	117350041	A	G	12	2	7	2
chr12	117467471	A	G	26	42	17	47
chr12	117467580	A	G	50	27	39	26
chr12	117467598	A	G	54	23	42	26
chr12	117467637	A	G	86	6	89	2
chr12	117467652	A	G	65	27	53	34
chr12	117467653	A	G	78	13	68	20
chr12	117467668	A	G	68	22	47	39
chr12	117469398	A	G	22	0	19	2
chr12	117469405	A	G	5	14	4	16
chr12	117469408	A	G	5	12	6	15
chr12	118544944	A	G	10	0	7	0
chr12	118552245	A	G	2	8	1	6
chr12	118554410	A	G	1	12	2	9
chr12	118554662	A	G	4	17	4	20
chr12	118554688	A	G	10	6	16	7
chr12	118555306	A	G	3	8	2	6
chr12	118579825	A	G	1	7	1	10
chr12	118579826	A	G	4	4	1	10
chr12	120606978	A	G	5	14	3	15
chr12	120639918	A	G	8	0	6	0
chr12	120787001	A	G	43	4	41	3
chr12	120899011	A	G	13	67	20	67
chr12	120965092	A	G	12	3	12	5
chr12	120965156	A	G	9	5	15	2
chr12	120965157	A	G	8	6	11	5
chr12	120965163	A	G	4	8	7	8
chr12	121144102	A	G	8	1	5	4
chr12	121144129	A	G	6	1	11	0
chr12	121772019	A	G	23	1	20	2
chr12	121772068	A	G	7	25	5	22
chr12	121772075	A	G	23	10	20	7
chr12	121773242	A	G	4	8	3	6
chr12	121862407	A	G	61	6	62	8
chr12	121862419	T	C	56	8	47	14
chr12	121862453	A	G	40	15	54	11
chr12	121862904	A	G	20	5	19	3
chr12	121863061	A	G	20	4	26	1
chr12	121863072	T	C	22	4	22	4
chr12	121864502	T	C	24	9	27	15
chr12	121865106	T	C	8	7	9	8
chr12	121924210	A	G	5	0	9	1
chr12	122022480	A	G	5	4	19	2
chr12	122024112	A	G	11	2	16	1
chr12	122024134	A	G	7	6	8	13
chr12	122024149	A	G	6	8	11	10
chr12	122024164	A	G	9	4	13	8
chr12	122024942	A	G	8	10	16	6
chr12	122024981	A	G	10	15	11	16
chr12	122024982	A	G	23	3	25	2
chr12	122025902	A	G	9	8	14	10
chr12	122025912	A	G	13	6	14	12
chr12	122026212	A	G	17	6	17	12
chr12	122026217	A	G	19	3	17	10
chr12	122030103	A	G	2	11	1	16
chr12	122030104	A	G	6	7	11	5
chr12	122030115	A	G	5	9	9	9
chr12	122031180	A	G	8	0	12	0
chr12	122034070	A	G	28	19	40	17
chr12	122037663	A	G	20	5	8	11
chr12	122038119	A	G	40	8	48	8
chr12	122038134	A	G	36	22	47	19
chr12	122038424	A	G	30	4	35	10
chr12	122040457	A	G	4	6	3	5
chr12	122042434	A	G	35	16	37	12
chr12	122214833	A	G	5	2	17	2
chr12	122218057	A	G	23	4	21	3
chr12	122514607	A	G	6	1	8	1
chr12	122695526	A	G	8	0	8	2
chr12	122696662	A	G	15	3	18	6
chr12	122696669	A	G	15	3	21	0
chr12	122972675	A	G	11	6	12	12
chr12	122998571	A	G	27	14	38	13
chr12	123059108	A	G	18	3	23	2
chr12	123059687	A	G	0	7	0	6
chr12	123081309	A	G	5	3	7	11
chr12	123112095	T	C	12	2	14	4
chr12	123112141	T	C	12	2	15	1
chr12	123112463	T	C	7	11	15	4
chr12	123112476	T	C	0	19	4	16
chr12	123113274	T	C	4	9	7	4
chr12	123243090	A	G	1	5	4	5
chr12	123243103	A	G	5	0	7	5
chr12	123256680	A	G	2	3	7	2
chr12	123694229	A	G	9	1	8	3
chr12	123694230	A	G	6	4	7	4
chr12	123729587	T	C	4	5	7	6
chr12	123870816	A	G	12	5	8	4
chr12	123870832	A	G	12	5	6	4
chr12	123943586	A	G	15	6	21	3
chr12	123945051	A	G	16	9	18	6
chr12	124002848	A	G	13	1	8	2
chr12	124002942	A	G	6	3	7	2
chr12	124060864	T	C	15	2	12	1
chr12	124109884	A	G	18	29	12	38
chr12	124109944	A	G	24	13	28	5
chr12	124146095	A	G	42	16	44	17
chr12	125267862	A	G	4	8	4	4
chr12	125267902	A	G	7	2	7	1
chr12	125267903	A	G	3	6	7	1
chr12	131279180	A	G	14	2	15	3
chr12	131286881	A	G	8	5	4	5
chr12	131287254	A	G	31	9	27	8
chr12	131287291	A	G	41	10	35	9
chr12	131287296	A	G	48	6	43	5
chr12	131287825	A	G	13	8	16	6
chr12	131288100	A	G	9	17	17	21
chr12	132422747	A	G	13	7	7	3
chr12	132422807	A	G	11	1	5	2
chr12	132422824	A	G	5	4	4	2
chr12	132614336	A	G	24	1	25	1
chr12	133204164	A	G	5	0	7	4
chr12	133230954	A	G	12	7	12	1
chr12	133233073	A	G	5	2	10	0
chr12	133297956	A	G	76	4	73	9
chr12	133298121	A	G	64	14	63	6
chr12	133298417	A	G	86	3	84	9
chr12	133690406	T	C	20	10	26	7
chr12	133690411	T	C	25	2	27	2
chr12	133690434	T	C	11	8	13	7
chr12	133694567	T	C	13	4	10	2
chr12	133694670	T	C	9	6	13	4
chr12	133694709	T	C	14	6	10	3
chr12	133694784	A	G	25	1	14	2
chr13	20247023	A	G	34	24	51	26
chr13	20247024	A	G	50	9	69	4
chr13	20409209	A	G	17	2	18	1
chr13	21345116	A	G	9	1	12	2
chr13	21736580	A	G	12	4	5	7
chr13	21736626	A	G	6	3	10	0
chr13	21738550	A	G	11	5	7	6
chr13	21738609	A	G	6	1	6	5
chr13	21738622	A	G	6	0	12	0
chr13	21740340	A	G	2	3	4	3
chr13	21949107	T	C	41	19	47	30
chr13	22071749	A	G	9	2	10	1
chr13	22072026	A	G	4	2	3	4
chr13	22072642	A	G	13	2	28	7
chr13	22072656	A	G	15	2	26	5
chr13	25009844	T	C	9	3	5	7
chr13	25015289	T	C	3	2	4	4
chr13	25604982	T	C	7	4	8	3
chr13	25604983	T	C	8	3	8	3
chr13	25891636	A	G	6	8	7	10
chr13	25891637	A	G	1	13	1	18
chr13	28225816	A	G	6	12	4	18
chr13	28225895	A	G	16	9	19	3
chr13	28227298	A	G	16	1	16	2
chr13	28227299	A	G	14	3	11	7
chr13	28227305	A	G	5	11	13	6
chr13	28227645	A	G	14	8	21	6
chr13	28227653	A	G	21	2	25	2
chr13	28227725	A	G	24	3	21	3
chr13	28227760	A	G	14	6	14	4
chr13	28227761	A	G	16	4	14	4
chr13	29243652	A	G	9	1	18	1
chr13	32973200	A	G	39	13	47	8
chr13	33098962	A	G	24	5	26	5
chr13	33099759	A	G	32	5	33	4
chr13	33099760	A	G	31	6	31	8
chr13	33099775	A	G	13	28	13	25
chr13	41790746	T	C	35	4	27	4
chr13	45604534	A	G	47	3	48	4
chr13	45604568	A	G	41	5	35	7
chr13	45604641	A	G	24	1	19	0
chr13	45908279	T	C	7	3	17	2
chr13	45910333	T	C	23	3	26	0
chr13	45944012	A	G	4	1	13	2
chr13	46094344	A	G	6	3	7	0
chr13	48546135	A	G	12	2	8	0
chr13	49083249	A	G	1	5	4	4
chr13	50012240	A	G	15	4	23	1
chr13	50122001	A	G	12	1	9	1
[truncated: 5,435 more rows]

## Sheet: TBL
Editing sites identified in TBL
Chr	Pos	RefBase	AltBase	RefCountRep1	AltCountRep1	RefCountRep2	AltCountRep2
chr1	1253422	A	G	14	1	12	3
chr1	1418455	A	G	34	2	30	5
chr1	1419678	A	G	24	1	29	1
chr1	1419690	A	G	24	6	22	9
chr1	1419700	A	G	16	9	18	9
chr1	1419746	A	G	11	4	9	7
chr1	1419768	A	G	14	1	12	9
chr1	1419773	A	G	4	10	6	15
chr1	1456558	A	G	3	2	7	1
chr1	1456572	A	G	7	1	12	2
chr1	1456573	A	G	7	1	12	2
chr1	1457520	A	G	7	4	7	2
chr1	1457601	A	G	9	1	11	1
chr1	1457604	A	G	10	0	9	2
chr1	1594977	A	G	61	18	64	24
chr1	1595006	A	G	54	23	54	17
chr1	1661053	T	C	9	1	10	2
chr1	1662652	T	C	21	4	14	4
chr1	1662694	T	C	7	13	7	8
chr1	1662704	T	C	19	5	15	1
chr1	1662733	T	C	16	11	21	6
chr1	1664434	T	C	2	7	11	5
chr1	1734987	A	G	14	1	9	2
chr1	1812951	A	G	3	2	5	0
chr1	1820285	A	G	4	2	0	6
chr1	2298254	A	G	1	4	2	4
chr1	2298848	A	G	12	1	10	0
chr1	2302169	A	G	16	1	20	0
chr1	2302195	A	G	16	5	17	9
chr1	2302209	A	G	9	19	8	22
chr1	2302214	A	G	20	6	25	5
chr1	2302348	A	G	16	1	7	2
chr1	3430266	A	G	7	8	16	5
chr1	3430364	A	G	3	7	2	15
chr1	3702940	A	G	5	3	3	2
chr1	3814989	A	G	8	1	3	2
chr1	6252185	A	G	4	1	8	2
chr1	6252224	A	G	6	1	7	1
chr1	6252647	A	G	5	5	8	6
chr1	6707306	A	G	24	3	23	3
chr1	6709488	A	G	1	5	3	6
chr1	6710277	A	G	6	0	8	0
chr1	6710381	A	G	11	1	9	1
chr1	6710382	A	G	12	0	8	1
chr1	6710585	A	G	5	4	6	5
chr1	9209435	A	G	12	8	13	6
chr1	9209449	A	G	8	12	12	7
chr1	9209457	A	G	18	4	11	5
chr1	9209463	A	G	19	1	14	1
chr1	9328102	A	G	31	9	25	7
chr1	9328120	A	G	36	5	34	3
chr1	9328242	A	G	21	15	25	15
chr1	9328243	A	G	29	6	36	5
chr1	9987470	A	G	48	9	62	4
chr1	9987484	A	G	38	13	48	8
chr1	9987952	A	G	15	2	21	4
chr1	9988834	A	G	28	1	38	1
chr1	9988851	A	G	24	0	30	5
chr1	10449790	A	G	5	2	4	2
chr1	10517276	A	G	78	3	62	14
chr1	10517512	A	G	33	5	19	12
chr1	10517527	A	G	23	8	19	12
chr1	10519888	A	G	68	18	82	10
chr1	10519912	A	G	74	5	80	6
chr1	10520219	A	G	9	4	17	3
chr1	10520672	A	G	34	6	40	2
chr1	10602751	A	G	3	4	5	5
chr1	11080926	A	G	19	7	24	4
chr1	11081296	A	G	17	0	21	1
chr1	11088223	T	C	13	1	15	1
chr1	11088262	T	C	12	1	13	0
chr1	11883440	A	G	28	1	20	1
chr1	11883455	A	G	21	3	23	2
chr1	11883459	A	G	24	1	23	1
chr1	12087256	A	G	7	2	6	3
chr1	13941839	A	G	6	3	3	3
chr1	15818035	A	G	11	3	10	2
chr1	15818247	A	G	7	2	4	4
chr1	15981070	A	G	6	1	7	0
chr1	16792785	T	C	6	0	11	3
chr1	16792818	T	C	5	0	11	2
chr1	16823317	A	G	0	5	2	5
chr1	16947406	A	G	30	1	36	4
chr1	16947530	A	G	11	0	14	1
chr1	16949178	A	G	5	0	15	1
chr1	17741220	A	G	11	0	15	3
chr1	19541682	T	C	6	1	9	1
chr1	19542310	T	C	39	3	50	6
chr1	19542631	T	C	58	11	53	13
chr1	19543249	T	C	21	1	21	3
chr1	19543456	T	C	36	7	30	6
chr1	19543457	T	C	40	3	30	5
chr1	19543465	T	C	33	11	29	9
chr1	19589018	A	G	19	0	14	2
chr1	19620137	A	G	17	10	9	7
chr1	19620461	A	G	10	6	14	9
chr1	19620487	A	G	10	3	12	5
chr1	19620654	A	G	3	5	3	5
chr1	19623974	T	C	30	5	24	8
chr1	19625145	T	C	12	0	17	1
chr1	19625146	T	C	11	0	19	0
chr1	19625214	T	C	13	0	10	4
chr1	19629678	A	G	9	5	13	0
chr1	19631431	A	G	5	2	9	2
chr1	19631929	A	G	17	3	15	6
chr1	19935043	A	G	7	12	10	15
chr1	20972510	T	C	28	3	28	3
chr1	20972522	T	C	30	3	24	5
chr1	20972523	T	C	32	1	27	3
chr1	20972664	T	C	12	0	13	1
chr1	20972680	T	C	12	1	10	5
chr1	20972753	T	C	10	7	9	9
chr1	20972775	T	C	15	5	13	3
chr1	20972783	T	C	12	6	14	1
chr1	20976001	T	C	39	1	42	4
chr1	20976013	T	C	30	5	33	6
chr1	20976023	T	C	11	20	20	17
chr1	20976032	T	C	19	2	24	0
chr1	20976095	T	C	17	5	23	5
chr1	21082062	A	G	15	5	11	7
chr1	21083276	A	G	22	12	19	21
chr1	21085217	A	G	7	2	9	2
chr1	23516822	T	C	24	2	23	0
chr1	24865333	T	C	65	3	57	1
chr1	26128066	A	G	5	1	19	0
chr1	26128069	A	G	3	3	12	5
chr1	26131375	A	G	2	3	2	6
chr1	26154450	A	G	6	0	10	3
chr1	26159673	A	G	16	0	12	0
chr1	26160069	A	G	7	0	6	0
chr1	26764938	A	G	29	0	22	2
chr1	26765141	A	G	8	6	4	9
chr1	26765145	A	G	14	0	9	4
chr1	26765702	A	G	11	3	5	0
chr1	26767888	A	G	5	0	9	1
chr1	26774866	A	G	4	17	2	26
chr1	26875215	A	G	8	4	6	0
chr1	27202789	T	C	52	4	56	7
chr1	27202831	T	C	54	8	48	10
chr1	27271410	A	G	17	3	10	6
chr1	28145605	A	G	23	4	21	6
chr1	28145659	A	G	13	5	17	9
chr1	28662199	A	G	24	19	36	21
chr1	28825331	A	G	61	4	73	6
chr1	28825337	A	G	58	6	73	5
chr1	28825370	A	G	54	14	51	22
chr1	28825465	A	G	59	2	67	5
chr1	28825466	A	G	36	24	48	26
chr1	28825486	A	G	59	13	67	12
chr1	28826031	A	G	35	16	35	13
chr1	28826190	A	G	47	30	51	31
chr1	28836872	A	G	48	7	52	4
chr1	28836912	A	G	47	3	38	10
chr1	28853800	A	G	5	1	2	3
chr1	28901747	A	G	53	2	49	6
chr1	28903493	A	G	21	5	20	4
chr1	29006683	A	G	4	1	3	3
chr1	29006711	A	G	5	1	4	1
chr1	29190526	A	G	9	1	7	5
chr1	29500077	A	G	5	1	7	1
chr1	31421590	A	G	2	4	4	5
chr1	31735616	A	G	2	4	8	7
chr1	31738110	A	G	4	2	7	2
chr1	31740468	A	G	6	1	4	1
chr1	31891297	A	G	11	0	10	4
chr1	31892776	A	G	11	3	9	9
chr1	31895286	A	G	10	6	11	1
chr1	32398705	T	C	4	2	6	0
chr1	32695951	T	C	7	7	7	8
chr1	32696389	T	C	7	2	4	6
chr1	32711091	A	G	5	0	5	0
chr1	32833539	A	G	32	4	30	6
chr1	32833541	A	G	36	1	33	5
chr1	32959656	A	G	6	0	8	0
chr1	33067822	A	G	4	6	5	8
chr1	33067835	A	G	16	3	22	1
chr1	33067843	A	G	6	15	8	17
chr1	33086876	A	G	18	4	25	2
chr1	33140446	A	G	5	1	13	1
chr1	33144405	A	G	6	3	4	1
chr1	33144411	A	G	7	1	5	0
chr1	33148691	A	G	19	18	26	21
chr1	33149508	A	G	38	3	25	3
chr1	33253628	A	G	5	0	14	2
chr1	33262163	A	G	9	2	13	3
chr1	33284913	A	G	12	0	9	6
chr1	33284998	A	G	3	2	4	2
chr1	33285077	A	G	4	6	6	4
chr1	33285086	A	G	11	1	9	1
chr1	33285097	A	G	8	4	7	3
chr1	33285115	A	G	7	2	5	5
chr1	33285120	A	G	1	9	0	10
chr1	33285812	A	G	8	0	11	2
chr1	33287375	A	G	7	4	5	0
chr1	33290293	A	G	5	0	4	1
chr1	33307683	A	G	6	6	8	0
chr1	33307691	A	G	11	4	10	0
chr1	33308227	A	G	13	3	11	2
chr1	33308398	A	G	6	3	12	0
chr1	33308449	A	G	9	2	14	0
chr1	33317865	A	G	9	1	5	0
chr1	35581650	A	G	13	6	13	11
chr1	35581725	A	G	17	2	22	3
chr1	35581813	A	G	26	5	25	14
chr1	35582333	A	G	16	0	29	0
chr1	35583420	A	G	24	2	28	3
chr1	35583462	A	G	19	6	27	3
chr1	35583572	A	G	9	1	9	2
chr1	36065504	A	G	39	3	42	3
chr1	36068210	A	G	31	13	47	4
chr1	36068231	A	G	44	8	51	4
chr1	36068237	A	G	50	3	50	4
chr1	36068325	A	G	46	7	46	13
chr1	36186342	A	G	3	3	7	1
chr1	36199015	A	G	11	3	9	4
chr1	36529419	A	G	19	5	17	6
chr1	36529489	A	G	9	4	6	3
chr1	36535538	A	G	9	1	14	2
chr1	36535559	A	G	9	10	9	13
chr1	36535560	A	G	16	3	17	5
chr1	36604897	A	G	8	4	6	4
chr1	36917968	T	C	15	2	12	3
chr1	36918022	T	C	4	1	3	3
chr1	36924900	A	G	15	7	12	5
chr1	38326728	T	C	29	8	18	7
chr1	38458850	T	C	19	1	19	6
chr1	38458858	T	C	21	0	26	1
chr1	39461866	A	G	8	0	8	0
chr1	39462386	A	G	10	0	10	1
chr1	39462408	A	G	5	3	12	0
chr1	39462413	A	G	6	2	11	1
chr1	40214199	A	G	6	0	7	0
chr1	41505257	T	C	11	4	6	7
chr1	41505365	T	C	4	8	12	4
chr1	41505377	T	C	10	2	12	2
chr1	41505412	T	C	11	3	8	4
chr1	43134625	A	G	29	3	22	5
chr1	43134626	A	G	29	3	25	3
chr1	43134631	A	G	31	1	28	1
chr1	43135100	A	G	6	5	7	6
chr1	43135106	A	G	1	7	7	6
chr1	43135108	A	G	8	0	14	0
chr1	43135228	A	G	3	2	2	6
chr1	43136934	A	G	13	2	3	4
chr1	43136937	A	G	14	1	7	0
chr1	43137031	A	G	10	1	6	7
chr1	43220219	A	G	6	0	5	0
chr1	43245805	A	G	8	5	11	2
chr1	43245832	A	G	5	5	1	7
chr1	44459965	A	G	7	0	5	2
chr1	44460242	A	G	8	1	4	2
chr1	45804535	A	G	13	2	12	2
chr1	45975345	A	G	10	0	6	3
chr1	45975574	A	G	7	0	8	1
chr1	45975669	A	G	11	1	8	3
chr1	45975670	A	G	11	0	5	5
chr1	45975673	A	G	11	0	7	3
chr1	46075661	A	G	23	3	17	5
chr1	46075663	A	G	18	4	16	4
chr1	46075664	A	G	2	19	3	17
chr1	46076642	A	G	10	35	25	26
chr1	46121643	A	G	11	7	15	6
chr1	46121694	A	G	18	1	17	3
chr1	46122403	A	G	18	1	20	1
chr1	46123017	A	G	12	1	23	2
chr1	46124372	A	G	14	0	17	2
chr1	46124438	A	G	8	2	9	3
chr1	46125149	A	G	6	1	11	1
chr1	46160625	A	G	14	3	13	2
chr1	46160669	A	G	9	0	12	1
chr1	46161056	A	G	16	2	26	3
chr1	46161099	A	G	13	0	22	2
chr1	46162411	A	G	1	14	1	12
chr1	46162413	A	G	10	5	11	4
chr1	46162983	A	G	18	2	19	0
chr1	46163196	A	G	8	3	9	4
chr1	46163508	A	G	29	1	31	1
chr1	46165408	A	G	46	12	42	5
chr1	46165437	A	G	46	5	36	1
chr1	46692878	A	G	16	1	13	2
chr1	46770744	A	G	8	3	8	0
chr1	51823549	A	G	5	3	8	0
chr1	51823550	A	G	7	1	8	0
chr1	51824464	A	G	11	4	12	4
chr1	51824476	A	G	12	4	13	3
chr1	51824477	A	G	2	14	3	13
chr1	52875019	A	G	7	3	8	3
chr1	52875021	A	G	9	1	9	1
chr1	52875041	A	G	4	1	8	0
chr1	52907764	A	G	5	9	6	6
chr1	53288870	A	G	34	17	36	24
chr1	53288897	A	G	44	6	49	9
chr1	53288924	A	G	45	17	46	16
chr1	53289547	A	G	46	13	55	8
chr1	53291420	A	G	86	16	84	15
chr1	53291425	A	G	95	18	92	21
chr1	53291434	A	G	99	12	108	6
chr1	53291435	A	G	98	12	106	9
chr1	54516069	A	G	7	0	13	0
chr1	54698186	A	G	5	6	5	3
chr1	55198995	A	G	14	1	8	0
chr1	62156046	A	G	3	2	5	0
chr1	62670516	A	G	11	5	10	1
chr1	62670835	A	G	3	6	8	7
chr1	62670929	A	G	3	6	4	5
chr1	62685570	A	G	6	3	4	1
chr1	62695219	A	G	18	9	21	11
chr1	62695289	A	G	14	20	22	11
chr1	62695301	A	G	27	5	27	4
chr1	62697634	A	G	13	1	10	0
chr1	63911477	A	G	3	2	6	4
chr1	64611738	A	G	2	6	1	11
chr1	64611823	A	G	5	2	5	3
chr1	64611904	A	G	1	8	1	10
chr1	67874731	A	G	18	7	23	8
chr1	70905444	A	G	12	1	12	1
chr1	78238703	A	G	0	8	0	7
chr1	78238730	T	C	0	8	0	7
chr1	78256719	A	G	4	3	5	11
chr1	78415949	A	G	8	6	7	5
chr1	78459865	A	G	6	0	5	2
chr1	78459935	A	G	6	0	11	0
chr1	78461610	A	G	5	5	11	4
chr1	78463087	A	G	5	0	5	2
chr1	78463711	A	G	3	2	12	1
chr1	85489823	T	C	2	6	6	3
chr1	85489836	T	C	8	1	10	1
chr1	85646959	A	G	22	9	32	11
chr1	85646972	A	G	25	8	32	11
chr1	86828229	A	G	13	1	18	5
chr1	89424750	A	G	2	11	2	13
chr1	89425852	A	G	6	0	6	0
chr1	89425868	A	G	5	2	9	0
chr1	92816805	A	G	6	0	6	1
chr1	92816808	A	G	6	0	5	2
chr1	92816809	A	G	6	0	6	1
chr1	92862682	A	G	6	0	6	0
chr1	92862826	A	G	13	2	5	1
chr1	92862856	A	G	14	0	5	0
chr1	93305454	A	G	23	4	18	4
chr1	93600238	A	G	10	2	8	3
chr1	93600243	A	G	10	2	13	1
chr1	93621294	A	G	23	2	31	3
chr1	93621321	A	G	23	3	28	2
chr1	93799693	A	G	10	13	5	15
chr1	94007758	A	G	8	7	14	10
chr1	100489835	A	G	26	3	32	1
chr1	100490275	A	G	9	0	8	2
chr1	100490303	A	G	8	0	12	5
chr1	100492766	A	G	10	0	6	0
chr1	100498756	A	G	10	0	13	2
chr1	100611320	A	G	13	6	12	8
chr1	100654812	A	G	4	2	6	0
chr1	100654870	A	G	7	1	9	4
chr1	109474776	A	G	36	13	33	11
chr1	109475632	A	G	31	4	31	10
chr1	109475642	A	G	24	10	17	24
chr1	109475644	A	G	35	1	39	4
chr1	109478281	T	C	6	0	6	0
chr1	109497078	A	G	6	1	4	2
chr1	109760694	A	G	1	4	0	5
chr1	109945582	A	G	13	1	7	0
chr1	109946028	A	G	9	0	8	2
chr1	109949198	A	G	12	1	10	2
chr1	109950349	A	G	17	1	6	4
chr1	109950360	A	G	19	0	11	0
chr1	109952319	A	G	6	1	11	1
chr1	110908625	T	C	14	0	16	0
chr1	110908631	T	C	14	0	14	2
chr1	111976348	T	C	14	2	21	1
chr1	113154791	A	G	7	0	10	1
chr1	113407158	A	G	3	6	6	0
chr1	113468062	A	G	4	2	12	0
chr1	113672622	A	G	18	5	18	5
chr1	114231024	A	G	27	5	24	6
chr1	114259199	A	G	5	4	5	4
chr1	114259247	A	G	3	2	3	4
chr1	117625333	A	G	9	6	11	3
chr1	119700812	A	G	5	8	12	6
chr1	119700833	A	G	3	11	8	10
chr1	145511929	A	G	11	8	21	6
chr1	145511998	A	G	23	22	26	28
chr1	145512073	A	G	54	2	55	7
chr1	145512074	A	G	33	21	30	31
chr1	145512078	A	G	19	28	21	37
chr1	145512944	A	G	3	13	5	12
chr1	145512950	A	G	11	4	10	7
chr1	145582245	A	G	11	4	10	6
chr1	145582851	A	G	11	7	11	3
chr1	145689566	A	G	39	15	24	27
chr1	145689568	A	G	44	9	35	18
chr1	145689717	A	G	46	21	44	18
chr1	150018519	T	C	10	2	9	2
chr1	150018524	T	C	11	1	8	5
chr1	150018533	T	C	10	1	10	3
chr1	150267250	A	G	5	2	6	4
chr1	150281191	A	G	9	8	13	4
chr1	150281192	A	G	11	4	15	1
chr1	150281489	A	G	9	1	14	0
chr1	150281941	A	G	4	12	3	15
chr1	150311580	A	G	5	0	7	4
chr1	150312408	A	G	8	0	7	1
chr1	150543353	T	C	12	4	10	0
chr1	150543354	T	C	10	6	10	0
chr1	150560078	T	C	8	0	9	0
chr1	150560080	T	C	7	1	8	1
chr1	150570030	T	C	4	2	5	0
chr1	150573357	A	G	7	2	4	1
chr1	150574250	A	G	8	1	7	0
chr1	150574653	A	G	5	3	6	1
chr1	150575597	A	G	3	2	5	1
chr1	150585698	A	G	5	1	13	0
chr1	150586519	A	G	19	4	27	7
chr1	150587579	A	G	3	4	7	1
chr1	150593325	A	G	14	2	22	2
chr1	150593393	A	G	15	1	21	2
chr1	150593429	A	G	4	12	7	14
chr1	150593430	A	G	15	2	16	3
chr1	150593432	A	G	15	3	16	7
chr1	150593442	A	G	18	2	24	1
chr1	150593497	A	G	14	3	14	4
chr1	150593532	A	G	12	0	13	2
chr1	150593887	A	G	18	6	15	5
chr1	150593890	A	G	11	10	14	7
chr1	150603483	A	G	10	5	5	5
chr1	150615870	T	C	1	7	2	3
chr1	150965858	T	C	18	9	15	9
chr1	150968658	T	C	6	1	9	0
chr1	150968661	T	C	6	0	8	0
chr1	151175028	A	G	4	1	7	4
chr1	151218051	A	G	10	0	12	3
chr1	151230104	A	G	2	3	3	2
chr1	151232087	A	G	9	1	4	4
chr1	151232319	A	G	4	3	7	1
chr1	151233527	A	G	6	3	11	1
chr1	151234356	A	G	21	1	18	2
chr1	151407469	A	G	7	1	8	2
chr1	151419611	A	G	4	3	4	7
chr1	151420004	A	G	3	2	4	3
chr1	151420162	A	G	1	8	3	9
chr1	151420241	A	G	12	6	13	12
chr1	151420837	A	G	6	3	3	3
chr1	151420895	A	G	5	0	4	4
chr1	151423895	A	G	2	4	3	6
chr1	151428469	A	G	16	0	23	1
chr1	151815922	A	G	7	1	5	2
chr1	154147108	A	G	5	0	5	2
chr1	154937169	A	G	11	2	14	6
chr1	155143669	A	G	15	0	10	2
chr1	155143812	A	G	12	2	13	6
chr1	155143819	A	G	12	3	19	2
chr1	155173883	A	G	7	0	5	0
chr1	155173893	A	G	6	0	7	0
chr1	155282595	A	G	39	1	34	5
chr1	155285053	A	G	18	2	21	3
chr1	155651346	T	C	10	1	13	1
chr1	155653281	T	C	5	0	6	0
chr1	155654505	T	C	11	3	12	6
chr1	155660220	A	G	7	1	5	0
chr1	155696450	A	G	16	4	17	2
chr1	155696451	A	G	17	2	15	4
chr1	155696517	A	G	18	9	17	6
chr1	155696533	A	G	20	4	15	2
chr1	155696539	A	G	5	18	4	16
chr1	155697135	A	G	45	3	41	2
chr1	155702290	A	G	20	4	17	8
chr1	155703676	A	G	18	13	13	6
chr1	155703683	A	G	23	4	18	2
chr1	155704057	A	G	26	11	29	4
chr1	155704196	A	G	50	7	43	7
chr1	155704215	A	G	48	4	43	3
chr1	155705109	A	G	16	4	11	3
chr1	155705930	A	G	4	3	7	3
chr1	155706347	A	G	21	1	15	3
chr1	155706374	A	G	16	3	17	0
chr1	155720655	A	G	3	2	8	4
chr1	155720802	T	C	4	3	11	1
chr1	155721098	T	C	5	1	6	1
chr1	155721255	T	C	15	10	16	7
chr1	155721261	T	C	17	8	17	10
chr1	155724935	A	G	11	2	6	4
chr1	155734328	A	G	7	6	10	3
chr1	155734408	A	G	5	2	6	4
chr1	155734409	A	G	2	5	10	1
chr1	155943927	A	G	10	0	11	0
chr1	156025894	A	G	15	3	17	2
chr1	156058988	A	G	13	2	19	0
chr1	156704961	A	G	6	2	7	2
chr1	156705027	A	G	9	0	10	3
chr1	157680219	A	G	0	11	0	13
chr1	159996535	A	G	2	3	2	3
chr1	159996536	A	G	2	3	3	2
chr1	159996861	T	C	3	2	12	1
chr1	160958050	T	C	19	9	22	8
chr1	160958196	T	C	22	6	18	7
chr1	160959317	T	C	45	11	61	7
chr1	160959366	T	C	39	3	36	11
chr1	160959370	T	C	33	5	27	12
chr1	160959922	T	C	13	9	12	9
chr1	160960844	T	C	18	5	20	4
chr1	160961986	T	C	23	4	22	5
chr1	160962012	T	C	17	2	23	0
chr1	160962021	T	C	11	2	10	7
chr1	160962022	T	C	7	5	4	13
chr1	160962044	T	C	7	3	10	5
chr1	160962165	T	C	12	1	13	6
chr1	160962166	T	C	12	0	17	2
chr1	160966434	A	G	31	107	42	99
chr1	161336681	T	C	27	0	27	3
chr1	161336767	T	C	31	3	20	5
chr1	161338766	A	G	40	1	33	3
chr1	161340885	A	G	6	2	7	0
chr1	168218522	A	G	74	3	64	4
chr1	168218543	A	G	65	5	49	10
chr1	168220280	A	G	12	2	14	2
chr1	168220475	A	G	81	7	82	4
chr1	169820633	T	C	21	2	22	1
chr1	171453640	T	C	5	0	4	2
chr1	173765073	T	C	15	5	23	4
chr1	173765772	T	C	11	1	9	1
chr1	173765851	T	C	12	4	11	3
chr1	173765929	T	C	14	0	22	0
chr1	173766243	T	C	25	5	32	6
chr1	173766245	T	C	27	5	28	8
chr1	173766259	T	C	33	0	39	3
chr1	173769138	A	G	51	4	56	5
chr1	173828218	A	G	15	0	14	3
chr1	173828857	A	G	13	1	12	0
chr1	173828912	A	G	16	1	11	1
chr1	179042905	A	G	92	4	92	6
chr1	179044092	A	G	30	1	23	2
chr1	179044100	A	G	21	3	18	3
chr1	179044110	A	G	23	1	18	0
chr1	179044180	A	G	5	5	4	3
chr1	179044206	A	G	6	4	4	2
chr1	179044216	A	G	8	2	6	1
chr1	179829028	A	G	16	1	15	0
chr1	179829190	A	G	7	2	10	4
chr1	179829584	A	G	12	6	12	10
chr1	179829595	A	G	17	4	16	3
chr1	179889528	A	G	29	2	18	0
chr1	180253610	A	G	6	0	4	2
chr1	180253615	A	G	5	2	3	3
chr1	180253619	A	G	0	5	4	2
chr1	184761188	A	G	31	2	34	5
chr1	184761274	A	G	23	4	24	3
chr1	184761350	A	G	27	3	32	0
chr1	200446708	A	G	6	5	5	1
chr1	200627827	A	G	4	6	13	2
chr1	201929266	A	G	2	5	2	8
chr1	201929407	A	G	3	2	4	1
chr1	201930080	A	G	5	4	11	0
chr1	201930242	A	G	4	4	3	2
chr1	201930718	A	G	13	7	13	3
chr1	201961351	A	G	19	1	23	3
chr1	202108871	A	G	10	2	6	1
chr1	202820488	A	G	22	1	16	2
chr1	202820555	A	G	8	2	9	3
chr1	202820557	A	G	6	4	6	7
chr1	202820575	A	G	5	4	9	6
chr1	202820611	A	G	4	2	10	4
chr1	202820640	A	G	3	2	9	3
chr1	202820647	A	G	6	2	12	2
chr1	202821374	A	G	24	3	34	6
chr1	202845068	A	G	8	1	21	0
chr1	202845075	A	G	4	2	15	5
chr1	202845232	A	G	6	2	5	2
chr1	202846015	A	G	5	0	9	0
chr1	202846141	T	C	9	0	8	2
chr1	203824193	A	G	3	5	12	1
chr1	203824194	A	G	5	4	12	1
chr1	204090448	A	G	9	1	9	1
chr1	204503728	A	G	13	2	16	8
chr1	204524866	A	G	13	4	11	5
chr1	207942483	A	G	5	2	6	0
chr1	211437348	A	G	3	6	3	6
chr1	213060043	A	G	15	1	13	7
chr1	213060063	A	G	15	3	7	11
chr1	213060067	A	G	13	7	9	13
chr1	214529234	A	G	77	15	73	19
chr1	214529725	A	G	52	23	54	30
chr1	214529740	A	G	68	10	77	11
chr1	217777037	A	G	6	2	5	1
chr1	217777053	A	G	8	1	5	1
chr1	217777063	A	G	7	4	5	2
chr1	217777067	A	G	12	0	7	1
chr1	217777144	A	G	6	1	3	2
chr1	220231263	T	C	49	17	54	23
chr1	220231275	T	C	37	20	55	16
chr1	220231276	T	C	45	11	62	9
chr1	220231330	T	C	17	29	14	41
chr1	220231982	T	C	83	8	75	10
chr1	220982921	A	G	6	0	5	0
chr1	220988046	A	G	7	2	12	1
chr1	220991127	A	G	11	2	15	5
chr1	223223603	A	G	19	5	29	3
chr1	224159424	T	C	5	3	6	4
chr1	224373930	A	G	5	0	11	2
chr1	224449606	A	G	7	0	7	0
chr1	224577907	A	G	14	1	19	4
chr1	224577914	A	G	16	0	23	2
chr1	224579366	A	G	11	5	15	4
chr1	224599486	A	G	18	2	17	7
chr1	225974746	A	G	10	10	11	9
chr1	225974748	A	G	10	9	14	6
chr1	225975976	A	G	17	9	20	8
chr1	225975990	A	G	18	12	27	7
chr1	225976051	A	G	4	22	2	27
chr1	225976193	A	G	14	6	9	6
chr1	225976198	A	G	15	4	12	3
chr1	226050846	A	G	8	1	9	2
chr1	226052779	A	G	4	3	4	5
chr1	228599211	T	C	7	3	5	1
chr1	229634784	A	G	2	4	5	1
chr1	231466398	T	C	4	12	4	12
chr1	231466770	T	C	17	7	21	9
chr1	235296604	A	G	6	1	14	1
chr1	235648758	A	G	4	1	6	0
chr1	235649298	A	G	14	0	6	0
chr1	235649324	A	G	3	13	2	6
chr1	235652287	A	G	5	2	4	2
chr1	244584260	A	G	9	2	4	3
chr1	247106787	T	C	10	1	9	5
chr1	247108231	T	C	19	2	9	8
chr1	247108367	T	C	19	2	10	2
chr1	247145463	A	G	10	0	7	2
chr1	247465922	A	G	7	1	6	0
chr1	247468490	A	G	14	2	20	3
chr1	247469560	A	G	7	2	8	3
chr1	247469590	A	G	7	1	9	0
chr1	247508082	A	G	5	1	7	1
chr1	247508117	A	G	3	2	3	3
chr1	247508120	A	G	4	1	4	1
chr1	247508195	A	G	4	5	7	1
chr10	5846160	A	G	8	4	8	2
chr10	12155297	A	G	6	0	6	0
chr10	12166187	A	G	6	7	12	10
chr10	12166882	A	G	21	2	18	3
chr10	12166889	A	G	19	4	15	7
chr10	12193411	A	G	11	0	14	0
chr10	14947715	T	C	10	1	18	1
chr10	14947902	T	C	16	1	24	0
chr10	15148273	T	C	5	1	6	1
chr10	15150385	T	C	16	6	20	1
chr10	20539077	A	G	8	2	6	0
chr10	20573215	A	G	14	4	13	5
chr10	20575693	A	G	47	3	55	2
chr10	20575833	A	G	36	5	46	5
chr10	21774475	T	C	7	0	5	1
chr10	21774476	T	C	7	0	5	1
chr10	21774517	T	C	5	4	8	0
chr10	21776503	T	C	16	7	29	6
chr10	21778330	T	C	18	1	25	1
chr10	27050070	A	G	4	19	5	20
chr10	27050146	A	G	17	4	13	9
chr10	27398012	T	C	6	0	6	0
chr10	27398013	T	C	6	0	5	1
chr10	27471582	A	G	8	1	14	1
chr10	27471856	T	C	14	1	16	0
chr10	27472705	A	G	4	2	7	3
chr10	28810101	T	C	1	9	7	10
chr10	28814524	A	G	37	4	31	6
chr10	28814615	A	G	18	14	22	16
chr10	28814655	A	G	22	16	21	21
chr10	30600679	A	G	5	2	10	2
chr10	35615803	T	C	10	2	6	0
chr10	43011705	A	G	13	3	23	4
chr10	43013321	A	G	18	2	17	3
chr10	43013372	A	G	11	1	13	0
chr10	43013377	A	G	11	2	11	2
chr10	43013387	A	G	0	12	1	12
chr10	43013520	A	G	10	1	10	3
chr10	43014216	A	G	3	3	10	0
chr10	43014222	A	G	2	4	6	3
chr10	46223520	A	G	3	4	2	5
chr10	46956804	A	G	16	0	19	3
chr10	48925265	A	G	3	6	9	5
chr10	48925274	A	G	7	2	11	2
chr10	51587986	T	C	19	0	23	0
chr10	51587998	T	C	24	2	27	0
chr10	51726813	A	G	0	6	3	4
chr10	51726819	A	G	2	5	5	1
chr10	51745726	A	G	6	3	6	3
chr10	69656445	A	G	6	3	7	1
chr10	70239699	A	G	6	2	9	2
chr10	70240365	A	G	15	7	13	10
chr10	70277378	A	G	11	3	18	3
chr10	70278409	A	G	8	8	12	4
chr10	70281819	A	G	2	4	2	5
chr10	70281820	A	G	4	3	6	3
chr10	70281914	A	G	9	6	13	3
chr10	70282219	A	G	28	1	18	3
chr10	70282662	A	G	4	5	6	4
chr10	70282663	A	G	7	2	5	5
chr10	70282683	A	G	7	1	12	1
chr10	70283131	A	G	7	1	13	1
chr10	70283350	A	G	11	0	17	0
chr10	70283362	A	G	10	0	12	3
chr10	70283368	A	G	9	1	12	3
chr10	70284246	A	G	13	0	5	1
chr10	70284682	A	G	16	0	7	3
chr10	70284696	A	G	11	3	9	3
chr10	70285265	A	G	13	3	19	2
chr10	70285284	A	G	12	11	16	8
chr10	70285331	A	G	23	4	24	0
chr10	70285349	A	G	15	4	20	3
chr10	70517363	A	G	11	0	12	6
chr10	70518072	A	G	21	3	18	2
chr10	70518080	A	G	8	12	5	14
chr10	70518898	A	G	23	8	27	4
chr10	70518902	A	G	25	3	28	3
chr10	70518939	A	G	28	2	30	0
chr10	70518942	A	G	25	5	23	7
chr10	70518989	A	G	15	5	10	7
chr10	70519147	A	G	35	7	39	9
chr10	70519283	A	G	43	4	45	4
chr10	70519358	A	G	25	7	21	5
chr10	70520008	A	G	23	2	27	2
chr10	70520500	A	G	6	3	9	3
chr10	70520565	A	G	3	7	2	9
chr10	70520566	A	G	6	4	7	4
chr10	70534329	A	G	8	3	5	3
chr10	70536404	A	G	1	6	2	8
chr10	70536449	A	G	6	1	10	1
chr10	70537936	A	G	4	1	6	1
chr10	70954412	A	G	9	4	15	2
chr10	70954471	A	G	11	2	10	3
chr10	70956167	A	G	10	0	9	0
chr10	71926704	A	G	29	4	24	2
chr10	72173308	A	G	7	1	13	3
chr10	73852922	T	C	3	3	9	3
chr10	73852985	T	C	8	0	10	1
chr10	73852995	T	C	9	0	9	1
chr10	73980019	A	G	62	18	67	18
chr10	73994692	A	G	15	4	22	1
chr10	73994707	A	G	18	1	14	3
chr10	73994713	A	G	9	8	14	3
chr10	74885567	T	C	12	1	24	0
chr10	74999804	T	C	5	1	6	0
chr10	75008955	T	C	54	49	56	51
chr10	75010087	T	C	69	0	70	4
chr10	75179389	T	C	14	0	13	1
chr10	75179872	T	C	9	2	8	2
chr10	75179873	T	C	11	0	9	1
chr10	75179976	T	C	5	2	9	1
chr10	75179990	T	C	2	4	7	3
chr10	75180016	T	C	7	0	9	0
chr10	75390052	A	G	4	1	8	0
chr10	75472684	A	G	11	0	15	0
chr10	75496111	A	G	10	3	16	1
chr10	75537390	A	G	34	26	28	32
chr10	75537412	A	G	59	4	59	7
chr10	75537722	A	G	26	5	24	4
chr10	75538625	A	G	67	8	70	6
chr10	75592947	A	G	6	2	6	0
chr10	76469621	A	G	6	3	7	0
chr10	76473118	A	G	7	1	9	4
chr10	82195358	A	G	8	1	11	3
chr10	82195359	A	G	9	0	14	0
chr10	82195468	A	G	12	0	15	0
chr10	82195480	A	G	13	1	15	0
chr10	82195918	A	G	4	9	2	11
chr10	82195928	A	G	11	5	10	5
chr10	82195983	A	G	19	6	24	7
chr10	88686256	A	G	29	7	33	14
chr10	88725216	A	G	4	1	6	2
chr10	88968085	A	G	22	3	22	7
chr10	88968086	A	G	23	2	26	3
chr10	88968223	A	G	8	6	20	7
chr10	88970237	A	G	17	5	19	4
chr10	88974873	A	G	16	0	16	0
chr10	89632819	A	G	3	2	12	1
chr10	96339411	A	G	3	4	3	2
chr10	96367716	A	G	13	2	18	8
chr10	96367729	A	G	9	3	24	2
chr10	96370093	A	G	34	7	48	4
chr10	96372483	A	G	8	3	15	0
chr10	96372484	A	G	9	2	15	0
chr10	96372562	A	G	11	3	16	1
chr10	96372563	A	G	12	2	16	1
chr10	96372572	A	G	11	5	15	5
chr10	97452009	A	G	8	1	6	0
chr10	97924994	A	G	4	2	7	0
chr10	97925044	A	G	2	4	7	1
chr10	97925064	A	G	3	3	4	4
chr10	97925125	A	G	11	0	17	4
chr10	97926270	A	G	9	1	14	2
chr10	97926444	A	G	10	1	7	0
chr10	97926480	A	G	6	2	8	5
chr10	97927155	A	G	10	2	8	1
chr10	99179550	A	G	11	2	9	4
chr10	99189617	A	G	7	0	4	1
chr10	99206728	A	G	10	1	19	1
chr10	99209415	A	G	10	1	9	0
chr10	101159271	A	G	7	0	6	2
chr10	101479520	T	C	10	1	14	1
chr10	101992783	T	C	32	5	30	3
chr10	101992793	T	C	39	2	32	7
chr10	101992810	T	C	41	9	36	9
chr10	101995960	A	G	4	3	6	2
chr10	102140495	A	G	13	3	14	3
chr10	102739366	T	C	8	1	12	0
chr10	102764239	A	G	9	6	8	8
chr10	103344049	T	C	30	3	32	5
chr10	103458983	A	G	2	4	5	0
chr10	103458995	A	G	3	4	2	3
chr10	103547628	A	G	16	6	11	1
chr10	103549169	A	G	19	7	19	11
chr10	103549474	A	G	15	3	16	4
chr10	103549480	A	G	7	14	12	9
chr10	103549539	A	G	5	4	9	4
chr10	103549660	A	G	15	3	14	6
chr10	103549695	A	G	9	6	14	7
chr10	103549702	A	G	12	7	17	5
chr10	103570615	A	G	14	0	10	1
chr10	103570641	A	G	8	4	8	2
chr10	103570643	A	G	7	5	11	2
chr10	103570644	A	G	11	1	10	2
chr10	103570680	A	G	14	6	12	8
chr10	104212326	A	G	28	9	34	7
chr10	104213388	A	G	16	0	16	1
chr10	104226818	A	G	3	2	3	5
chr10	104236039	A	G	31	6	31	8
chr10	104272769	A	G	8	3	16	2
chr10	104500027	A	G	6	4	4	6
chr10	104500062	A	G	10	1	6	2
chr10	104500103	A	G	7	3	7	0
chr10	104500107	A	G	5	4	5	4
chr10	104500108	A	G	10	0	8	0
chr10	104500214	A	G	7	4	5	11
chr10	104660765	A	G	63	4	67	8
chr10	104660773	A	G	61	3	66	7
chr10	104660776	A	G	44	18	49	24
chr10	105190655	A	G	8	0	9	1
chr10	111874654	A	G	9	2	10	1
chr10	112666555	A	G	6	5	6	4
chr10	112666582	A	G	8	1	10	0
chr10	112667240	A	G	12	4	10	5
chr10	114209390	A	G	17	6	13	3
chr10	114209404	A	G	21	2	13	3
chr10	114209432	A	G	28	2	18	1
chr10	116051826	A	G	9	0	5	0
chr10	118657756	T	C	9	2	8	0
chr10	120812025	A	G	5	2	9	1
chr10	120812047	A	G	5	1	6	3
chr10	120813213	A	G	8	3	3	2
chr10	120867033	A	G	1	7	3	9
chr10	121331816	T	C	9	1	8	2
chr10	121332786	T	C	11	1	9	0
chr10	121332793	T	C	12	2	6	3
chr10	121332831	T	C	15	1	10	0
chr10	121698544	A	G	10	0	7	2
chr10	124760588	A	G	11	0	6	5
chr10	127538994	T	C	4	9	12	7
chr10	134144104	A	G	7	2	17	1
chr10	135110204	A	G	5	2	4	2
chr10	135110271	A	G	7	0	3	3
chr10	135110275	A	G	4	2	6	0
chr10	135224201	A	G	2	3	6	4
chr11	493388	A	G	8	4	10	1
chr11	508350	A	G	2	10	1	7
chr11	508352	A	G	6	6	1	6
chr11	650797	A	G	9	2	3	2
chr11	761394	A	G	8	4	8	2
chr11	762148	A	G	6	7	2	4
chr11	762169	A	G	11	2	5	0
chr11	768393	A	G	7	1	7	1
chr11	768423	A	G	9	1	9	2
chr11	768722	A	G	10	1	9	2
chr11	778798	A	G	5	4	5	1
chr11	778802	A	G	1	7	1	4
chr11	778856	A	G	10	0	10	1
chr11	778861	A	G	3	7	7	3
chr11	778865	A	G	9	1	7	2
chr11	868401	A	G	15	1	14	3
chr11	868410	A	G	18	3	21	4
chr11	3720138	A	G	13	4	8	5
chr11	3743487	A	G	6	0	8	0
chr11	3839088	A	G	8	0	8	2
chr11	5689464	A	G	7	7	8	12
chr11	5692273	A	G	13	0	8	0
chr11	6514007	A	G	9	14	16	17
chr11	6516826	A	G	5	2	6	2
chr11	8708889	A	G	4	5	9	3
chr11	8708891	A	G	8	0	8	4
chr11	8995240	A	G	3	2	7	2
chr11	9310672	A	G	5	2	9	3
chr11	9314752	A	G	15	3	15	6
chr11	9315309	A	G	15	0	10	0
chr11	9315329	A	G	14	0	7	0
chr11	9315348	A	G	13	1	6	2
chr11	9436748	A	G	3	2	8	0
chr11	9436749	A	G	2	3	5	3
chr11	9605931	A	G	27	2	25	5
chr11	13724760	A	G	6	4	3	5
chr11	13725471	A	G	4	4	6	5
chr11	14297878	T	C	10	1	12	3
chr11	14297917	T	C	10	3	15	0
chr11	14297932	T	C	12	1	14	1
chr11	14297943	T	C	12	0	14	0
chr11	14297980	T	C	1	8	1	8
chr11	14305511	A	G	7	8	8	2
chr11	16777956	A	G	9	1	8	0
chr11	17098233	A	G	21	0	22	1
chr11	17147159	A	G	5	5	6	7
chr11	17147200	A	G	2	5	6	6
chr11	17147202	A	G	3	3	7	3
chr11	17147259	A	G	12	1	3	2
chr11	17147900	A	G	33	1	22	5
chr11	18358872	A	G	6	5	7	2
chr11	18358924	A	G	12	2	10	1
chr11	18358925	A	G	12	2	9	1
chr11	18589640	A	G	8	2	3	3
chr11	18589651	A	G	8	2	3	3
chr11	27911717	A	G	0	16	0	22
chr11	31452571	A	G	38	2	31	7
chr11	31452636	A	G	7	33	18	31
chr11	31453157	A	G	4	6	5	8
chr11	31453158	A	G	7	2	9	5
chr11	33096285	A	G	26	13	34	18
chr11	33096395	A	G	31	8	29	4
chr11	33096405	A	G	22	13	24	10
chr11	33097030	A	G	25	3	36	3
chr11	34149820	A	G	5	0	9	0
chr11	43668895	A	G	13	2	13	2
chr11	43878407	T	C	40	6	35	11
chr11	43878573	T	C	16	3	21	1
chr11	43878597	T	C	15	1	19	0
chr11	43878609	T	C	10	5	13	4
chr11	43878616	T	C	14	1	14	0
chr11	43879231	T	C	5	1	9	1
chr11	43881688	T	C	14	2	24	1
chr11	43881807	T	C	7	5	11	11
chr11	43882330	T	C	15	7	16	6
chr11	43882333	T	C	22	1	18	4
chr11	43882342	T	C	25	1	20	1
chr11	43882377	T	C	27	2	20	2
chr11	43884171	T	C	8	7	13	7
chr11	43884630	T	C	15	0	11	0
chr11	43884782	T	C	7	3	5	8
chr11	43884784	T	C	10	0	9	4
chr11	43884825	T	C	13	1	11	3
chr11	43884830	T	C	11	4	13	2
chr11	43885386	T	C	9	1	12	1
chr11	43885413	T	C	14	3	19	2
chr11	43887181	T	C	16	0	16	1
chr11	43887734	T	C	23	8	34	9
chr11	43887893	T	C	37	6	46	3
chr11	47190139	A	G	10	5	12	15
chr11	47190140	A	G	11	4	21	6
chr11	47190349	A	G	10	1	17	3
chr11	47191260	A	G	12	1	15	0
chr11	47241136	A	G	9	2	5	0
chr11	47243927	A	G	2	5	13	4
chr11	47244149	A	G	5	2	6	3
chr11	47246520	A	G	2	5	1	7
chr11	47246752	A	G	6	0	7	0
chr11	47250346	A	G	8	0	7	0
chr11	47250427	A	G	12	7	7	6
chr11	47250428	A	G	16	3	11	2
chr11	47250429	A	G	15	1	8	3
chr11	47251459	A	G	6	1	3	2
chr11	47252596	A	G	11	1	9	2
chr11	47252599	A	G	9	0	7	1
chr11	47253780	A	G	3	2	4	2
chr11	47502914	A	G	8	3	4	3
chr11	47503654	A	G	6	2	8	2
chr11	57538067	A	G	11	2	13	3
chr11	57551037	A	G	4	2	1	5
chr11	57565246	A	G	8	3	9	6
chr11	58914821	A	G	9	4	8	5
chr11	58914822	A	G	2	11	6	7
chr11	58914844	A	G	9	3	13	0
chr11	58914846	A	G	4	8	4	9
chr11	58914854	A	G	15	1	9	4
chr11	58914887	A	G	9	5	10	4
chr11	61132286	A	G	16	3	12	4
chr11	61177831	A	G	2	7	9	3
chr11	61206436	A	G	4	7	6	9
chr11	61208912	A	G	9	3	5	3
chr11	61208913	A	G	12	1	8	0
chr11	61565960	T	C	31	9	29	8
chr11	61566470	T	C	10	4	15	10
chr11	61566499	T	C	10	2	23	5
chr11	61566500	T	C	9	3	21	5
chr11	61566503	T	C	9	3	22	6
chr11	61566534	T	C	5	3	13	3
chr11	61566727	T	C	23	7	24	15
chr11	61588734	A	G	23	4	25	4
chr11	61592996	A	G	11	0	10	0
chr11	61616924	A	G	17	9	18	9
chr11	61616935	A	G	18	6	20	8
chr11	61617246	A	G	23	6	25	1
chr11	61617356	A	G	15	13	15	16
chr11	61617771	A	G	4	16	4	13
chr11	61617864	A	G	17	10	12	12
chr11	61619781	A	G	10	2	19	0
chr11	61620506	A	G	13	2	14	2
chr11	62351684	A	G	5	3	4	1
chr11	62387101	A	G	11	5	7	3
chr11	62409584	A	G	8	4	9	5
chr11	62411869	A	G	9	8	7	3
chr11	62442100	A	G	14	0	7	0
chr11	62497821	A	G	5	0	6	0
chr11	62507234	A	G	28	4	26	2
chr11	62507236	A	G	30	1	25	2
chr11	62517325	A	G	3	2	4	1
chr11	62519285	A	G	20	2	14	1
chr11	62532170	A	G	17	1	15	5
chr11	62542256	A	G	2	4	7	2
chr11	62588531	A	G	6	3	7	5
chr11	62655054	A	G	27	2	20	1
chr11	62655406	A	G	15	3	22	7
chr11	63340599	T	C	47	7	37	6
chr11	63483051	A	G	9	2	9	0
chr11	63524846	A	G	9	3	8	1
chr11	63589386	A	G	10	0	13	0
chr11	63589435	A	G	5	4	9	2
chr11	63589456	A	G	10	0	10	1
chr11	63942967	T	C	3	2	12	4
chr11	63950652	T	C	3	2	5	2
chr11	63955883	A	G	6	1	7	1
chr11	64075464	A	G	18	4	26	9
chr11	64075599	A	G	19	4	18	5
chr11	64849423	A	G	10	3	17	0
chr11	64865249	A	G	5	1	8	0
chr11	64869118	A	G	18	1	8	3
chr11	64869148	A	G	9	10	9	10
chr11	65115929	A	G	15	4	15	1
chr11	65118389	A	G	3	5	2	3
chr11	65118407	A	G	5	3	6	0
chr11	65176684	A	G	14	0	10	0
chr11	65334768	T	C	4	3	5	2
chr11	65400319	A	G	9	1	8	3
chr11	65400328	A	G	12	1	8	2
chr11	65437147	A	G	6	0	6	2
chr11	65540353	T	C	22	4	27	0
chr11	65540403	T	C	18	13	11	17
chr11	65540404	T	C	18	13	10	18
chr11	65544523	A	G	44	6	46	3
chr11	65740139	A	G	12	2	13	2
chr11	65740458	A	G	11	1	11	1
chr11	66028334	A	G	18	9	11	7
chr11	66284164	A	G	6	3	6	1
chr11	66397455	A	G	5	1	5	0
chr11	66397459	A	G	4	2	6	0
chr11	66399379	A	G	5	0	5	0
chr11	66400828	A	G	5	1	5	5
chr11	66402895	A	G	8	1	7	2
chr11	66402896	A	G	4	5	5	4
chr11	66403121	A	G	4	2	12	0
chr11	66403882	A	G	4	3	4	1
chr11	66403884	A	G	4	3	5	1
chr11	66403890	A	G	6	1	5	1
chr11	66416941	A	G	7	1	6	0
chr11	66424725	A	G	6	1	3	4
chr11	66450372	T	C	2	9	3	5
chr11	66450394	T	C	7	2	7	2
chr11	66452023	T	C	6	4	5	5
chr11	66452024	T	C	10	1	10	0
chr11	66560657	A	G	4	1	9	1
chr11	66561321	A	G	0	6	5	7
chr11	66561322	A	G	2	4	7	5
chr11	66561351	A	G	5	4	4	9
chr11	66561368	A	G	3	5	7	11
chr11	66561395	A	G	1	11	3	17
chr11	66561452	A	G	9	9	13	10
chr11	66561462	A	G	3	16	4	15
chr11	66561480	A	G	6	13	7	17
chr11	66561566	A	G	10	1	11	3
chr11	66573115	A	G	5	0	8	2
chr11	66577287	A	G	6	2	6	2
chr11	66577306	A	G	2	4	8	5
chr11	66577316	A	G	6	1	6	6
chr11	66577319	A	G	4	3	8	5
chr11	66608686	T	C	7	4	9	5
chr11	66608692	T	C	9	1	12	2
chr11	66609473	T	C	7	4	17	1
chr11	67405599	T	C	9	0	10	0
chr11	67824310	A	G	8	1	12	3
chr11	67852807	A	G	6	2	5	3
chr11	67860683	A	G	2	6	3	4
chr11	67860684	A	G	6	2	4	3
chr11	67860733	A	G	5	2	7	3
chr11	67935927	A	G	4	4	10	4
chr11	67935943	A	G	5	0	6	6
chr11	68209783	A	G	8	0	11	0
chr11	68209958	A	G	5	0	4	1
chr11	68667888	A	G	4	1	9	5
chr11	68858609	A	G	0	5	6	4
chr11	70221645	A	G	18	1	16	2
chr11	70243189	A	G	6	1	11	0
chr11	70243193	A	G	5	2	10	0
chr11	70243212	A	G	4	1	8	0
chr11	70433901	T	C	34	3	37	6
chr11	70433902	T	C	35	3	39	4
chr11	70433954	T	C	26	2	23	5
chr11	71997556	T	C	23	2	22	2
chr11	71997583	T	C	23	2	23	2
chr11	71998440	T	C	15	0	13	1
chr11	71999306	T	C	33	5	45	3
chr11	71999314	T	C	33	5	39	10
chr11	71999329	T	C	36	2	40	2
chr11	71999335	T	C	14	21	11	28
chr11	71999464	T	C	17	3	13	3
chr11	72000752	T	C	32	7	35	4
chr11	73428828	A	G	8	0	11	1
chr11	73582506	T	C	13	2	11	1
chr11	73583181	T	C	10	1	14	0
chr11	73584721	A	G	16	5	16	6
chr11	73584815	A	G	12	4	17	8
chr11	73585329	A	G	10	1	14	1
chr11	73590824	A	G	4	1	10	3
chr11	73591087	A	G	3	2	4	3
chr11	73591145	A	G	5	2	4	1
chr11	73594662	A	G	7	8	7	4
chr11	73595330	A	G	8	4	4	5
chr11	73595335	A	G	12	3	5	3
chr11	73640204	A	G	6	0	11	1
chr11	73640328	A	G	6	0	10	2
chr11	73641698	A	G	7	0	7	2
chr11	73643486	T	C	13	0	17	2
chr11	73643579	T	C	7	6	5	5
chr11	73648953	T	C	16	14	31	9
chr11	73648954	T	C	19	12	31	12
chr11	73649032	T	C	12	2	20	3
chr11	73649134	T	C	6	5	7	15
chr11	73649135	T	C	10	1	15	7
chr11	73649809	T	C	2	7	6	1
chr11	73649817	T	C	5	4	4	3
chr11	73658989	T	C	6	3	5	6
chr11	73659065	T	C	3	12	5	10
chr11	73659068	T	C	8	7	9	5
chr11	73659070	T	C	10	4	10	4
chr11	73659071	T	C	12	3	12	2
chr11	73659510	T	C	3	23	2	18
chr11	73659527	T	C	4	18	4	15
chr11	73659528	T	C	17	4	16	4
chr11	73659552	T	C	22	3	17	5
chr11	73659658	T	C	9	9	15	8
chr11	73659659	T	C	7	10	13	9
chr11	73659662	T	C	5	14	9	15
chr11	73659663	T	C	16	3	13	11
chr11	73661502	T	C	7	3	7	6
chr11	73661511	T	C	3	4	2	7
chr11	73661653	T	C	1	4	2	8
chr11	73665913	T	C	21	7	23	7
chr11	73665920	T	C	18	11	19	12
chr11	73665960	T	C	15	19	16	16
chr11	73666446	T	C	7	18	3	20
chr11	73666450	T	C	21	4	12	11
chr11	73666451	T	C	20	6	14	10
chr11	73666600	T	C	10	5	9	2
chr11	73666724	T	C	10	3	12	1
chr11	73670946	T	C	13	3	16	3
chr11	73672114	T	C	18	3	18	2
chr11	73672213	T	C	7	2	4	2
chr11	73674136	T	C	10	1	8	4
chr11	73841395	A	G	14	2	13	3
chr11	73842706	A	G	1	4	4	6
chr11	75278470	A	G	5	2	4	4
chr11	77330538	A	G	7	4	14	3
chr11	77330555	A	G	6	4	16	1
chr11	77634926	A	G	27	3	27	3
chr11	77634948	A	G	13	4	13	6
chr11	77635416	A	G	0	13	2	6
chr11	82530323	T	C	11	0	6	0
chr11	82786477	A	G	15	0	20	0
chr11	82788970	A	G	16	0	17	0
chr11	82796733	A	G	5	2	6	5
chr11	82797580	A	G	14	2	14	3
chr11	82797604	A	G	15	2	14	3
chr11	82797626	A	G	13	4	12	2
chr11	82922540	A	G	12	0	10	1
chr11	82922783	A	G	7	5	3	8
chr11	86969320	A	G	0	6	0	6
chr11	86969321	A	G	0	6	0	6
chr11	93468644	A	G	53	1	39	1
chr11	93468771	A	G	45	9	51	3
chr11	93494978	A	G	50	3	51	6
chr11	93496668	A	G	9	1	16	1
chr11	94150267	T	C	3	6	4	6
chr11	94150271	T	C	3	6	4	5
chr11	94150275	T	C	8	1	9	0
chr11	94150280	T	C	1	8	0	8
chr11	94150281	T	C	4	5	2	6
chr11	107967963	A	G	10	0	6	0
chr11	116792327	A	G	11	0	8	2
chr11	117080519	A	G	0	7	4	13
chr11	117081551	A	G	11	2	13	2
chr11	117083537	A	G	13	4	13	6
chr11	117083545	A	G	17	0	17	2
chr11	118864942	T	C	4	2	10	4
chr11	118864998	T	C	5	0	11	1
chr11	118865011	T	C	4	1	5	3
chr11	118867599	A	G	6	0	5	1
chr11	118870238	A	G	39	6	32	10
chr11	118871252	A	G	15	3	22	2
chr11	118871280	A	G	8	1	10	1
chr11	118871287	A	G	8	1	11	0
chr11	118871343	A	G	6	4	13	8
chr11	118872511	A	G	17	1	17	3
chr11	118872539	A	G	17	2	15	0
chr11	118872844	A	G	14	6	25	4
chr11	118872866	A	G	13	10	21	9
chr11	118874197	A	G	18	7	23	3
chr11	118874218	A	G	22	5	23	5
chr11	118874468	A	G	20	4	16	0
chr11	118875436	A	G	22	11	18	16
chr11	118875587	A	G	25	11	21	19
chr11	118875649	A	G	24	5	26	2
chr11	118875659	A	G	22	6	22	3
chr11	118875689	A	G	3	25	9	23
chr11	118875690	A	G	17	9	22	11
chr11	118878312	A	G	21	12	24	8
chr11	118878373	A	G	21	12	24	14
chr11	118878417	A	G	18	18	17	22
chr11	118880584	A	G	39	6	34	7
chr11	118893091	A	G	8	1	7	3
chr11	118893217	A	G	7	0	9	3
chr11	118893792	A	G	11	5	19	2
chr11	118893909	A	G	15	0	16	1
chr11	118994552	A	G	14	0	15	0
chr11	118994722	A	G	13	1	12	3
chr11	120296198	A	G	16	0	15	2
chr11	124657415	A	G	7	0	4	2
chr11	124657417	A	G	2	4	0	6
chr11	124657421	A	G	2	4	0	5
chr11	124657423	A	G	5	1	5	1
chr11	124666431	A	G	8	0	5	2
chr11	124666466	A	G	6	5	3	2
chr11	124667215	A	G	9	4	8	1
chr11	124667310	A	G	11	3	6	4
chr11	124668042	A	G	4	1	6	2
chr11	124668048	A	G	4	1	7	1
chr11	125480194	A	G	6	2	8	2
chr11	125480398	A	G	34	4	44	10
chr11	125480408	A	G	35	1	48	4
chr11	125526139	A	G	37	5	50	3
chr11	125545856	A	G	10	1	12	2
chr11	126078965	A	G	19	1	12	6
chr11	126155869	A	G	10	0	8	1
chr11	126165241	A	G	29	4	37	8
chr11	126166031	A	G	20	6	18	5
chr11	126166660	T	C	5	0	6	0
chr11	126167903	A	G	14	4	16	2
chr11	126216888	T	C	18	2	17	1
chr11	126216891	T	C	21	0	18	0
chr11	126216897	T	C	17	2	18	1
chr12	546905	A	G	4	4	2	7
chr12	546937	A	G	8	3	15	1
chr12	1024243	A	G	4	3	10	2
chr12	2971799	A	G	12	1	12	4
chr12	2971983	A	G	5	13	10	11
chr12	2972657	A	G	5	0	7	0
chr12	3122352	A	G	4	1	3	2
chr12	3122353	A	G	5	0	4	1
chr12	3122355	A	G	4	2	3	2
chr12	7002166	A	G	8	2	9	2
chr12	7057514	A	G	16	2	17	2
chr12	7249971	A	G	10	8	14	14
chr12	7278614	T	C	12	3	8	5
chr12	7278618	T	C	14	1	13	0
chr12	7278619	T	C	3	12	5	8
chr12	8082163	A	G	61	9	63	13
chr12	8116674	T	C	44	1	51	3
chr12	8117441	T	C	22	6	25	3
chr12	8120823	T	C	14	0	14	2
chr12	8120897	T	C	13	4	12	0
chr12	8121808	T	C	9	6	9	3
chr12	8122515	T	C	25	2	28	3
chr12	8183611	T	C	16	1	25	2
chr12	8183612	T	C	11	6	22	5
chr12	8183641	T	C	21	0	28	1
chr12	8183869	T	C	5	2	4	1
chr12	8183995	T	C	4	4	10	3
chr12	8950099	T	C	34	7	30	12
chr12	8950101	T	C	39	3	36	4
chr12	8950149	T	C	21	11	24	6
chr12	8950431	T	C	61	12	59	14
chr12	8950436	T	C	62	6	68	2
chr12	8950630	T	C	50	3	42	6
chr12	8952162	T	C	7	0	11	0
chr12	8952278	T	C	6	4	9	4
chr12	8952280	T	C	6	4	12	1
chr12	8952307	T	C	8	0	14	0
chr12	8952316	T	C	8	0	13	0
chr12	9812070	A	G	4	3	5	5
chr12	14651842	A	G	31	3	29	4
chr12	26105766	A	G	4	2	11	2
chr12	27130920	T	C	9	0	11	2
chr12	27130991	T	C	7	3	6	4
chr12	27131606	T	C	11	5	9	2
chr12	27131789	T	C	8	12	12	11
chr12	27183115	A	G	44	6	51	7
chr12	27183116	A	G	47	3	49	7
chr12	27187449	A	G	14	13	32	11
chr12	27187492	A	G	15	4	23	2
chr12	27187636	A	G	20	4	15	2
chr12	27188014	A	G	12	6	12	12
chr12	27945556	A	G	20	1	16	1
chr12	27945557	A	G	13	6	13	5
chr12	27946217	A	G	32	10	37	15
chr12	31421190	T	C	13	3	15	2
chr12	31422111	T	C	6	0	4	3
chr12	31424093	T	C	4	1	4	1
chr12	31432164	T	C	4	2	10	1
chr12	32149555	A	G	7	1	7	0
chr12	32149591	A	G	5	0	5	1
chr12	32150849	A	G	15	2	21	1
chr12	32152661	A	G	6	0	7	2
chr12	42753700	A	G	4	3	7	1
chr12	42753783	A	G	11	2	7	1
chr12	42753799	A	G	8	7	2	7
chr12	42754353	A	G	9	2	6	1
chr12	42754354	A	G	8	3	2	5
chr12	42754378	A	G	10	1	7	0
chr12	44114204	A	G	4	1	4	3
chr12	46347267	A	G	13	9	12	13
chr12	46347291	A	G	15	7	15	9
chr12	49090799	A	G	4	1	12	3
chr12	49091100	A	G	11	4	5	2
chr12	49091414	A	G	6	2	10	5
chr12	49313208	T	C	8	1	7	0
chr12	49313240	T	C	8	5	3	3
chr12	49313368	T	C	10	2	8	1
chr12	49314407	T	C	11	8	12	7
chr12	49314456	T	C	4	9	11	8
chr12	49322401	T	C	17	4	10	6
chr12	49323109	T	C	12	6	15	1
chr12	49323114	T	C	9	10	8	7
chr12	49323115	T	C	7	11	8	8
chr12	49323220	T	C	16	4	16	3
chr12	49326123	A	G	19	9	20	7
chr12	49326162	A	G	25	9	30	4
chr12	49326169	A	G	30	5	31	5
chr12	49326171	A	G	18	17	19	15
chr12	49326206	A	G	25	2	24	1
chr12	49328540	A	G	18	1	18	0
chr12	49328580	A	G	12	4	13	2
chr12	49328609	A	G	12	2	11	2
chr12	49667345	A	G	11	4	10	1
chr12	49718387	A	G	6	7	10	13
chr12	49718431	A	G	7	10	6	17
chr12	49718478	A	G	10	5	11	3
chr12	49903520	A	G	6	0	6	1
chr12	49903549	A	G	5	2	1	5
chr12	50542601	T	C	4	2	7	3
chr12	50542602	T	C	1	5	4	6
chr12	50543560	T	C	13	4	6	12
chr12	50543619	T	C	5	6	6	4
chr12	50543620	T	C	10	1	10	1
chr12	50543625	T	C	4	6	3	8
chr12	50546290	T	C	8	0	7	2
chr12	50550364	T	C	5	0	9	1
chr12	50850813	A	G	8	0	8	0
chr12	50851406	A	G	2	5	0	5
chr12	50851845	A	G	4	1	6	2
chr12	50853043	A	G	22	4	17	4
chr12	50853711	A	G	6	0	5	2
chr12	50853719	A	G	6	0	7	1
chr12	50853772	A	G	9	0	8	0
chr12	50854135	A	G	8	7	6	7
chr12	51212135	A	G	5	0	7	0
chr12	51324506	A	G	132	13	136	16
chr12	51324627	A	G	153	7	149	14
chr12	51324639	A	G	135	21	140	20
chr12	51325280	A	G	66	4	75	8
chr12	51325537	A	G	59	7	60	7
chr12	51407166	A	G	4	1	2	5
chr12	51407176	A	G	5	0	5	1
chr12	51407415	A	G	5	2	7	0
chr12	51407437	A	G	4	3	2	4
chr12	51407440	A	G	6	1	6	0
chr12	51444615	A	G	4	1	2	4
chr12	51450486	A	G	7	3	1	5
chr12	51450491	A	G	9	1	5	1
chr12	51450499	A	G	10	0	5	0
chr12	53419790	A	G	4	5	2	5
chr12	53425280	A	G	6	1	4	1
chr12	53570741	A	G	4	8	6	8
chr12	53570787	A	G	16	1	22	1
chr12	53570788	A	G	15	3	19	4
chr12	53570794	A	G	5	11	8	14
chr12	53571355	A	G	27	6	25	6
chr12	53571519	A	G	4	6	6	2
chr12	53571525	A	G	5	6	3	5
chr12	53572740	A	G	0	8	0	15
chr12	53572743	A	G	4	4	5	12
chr12	53572746	A	G	8	0	13	4
chr12	53839012	A	G	5	1	11	0
chr12	56217582	T	C	9	10	12	6
chr12	56217628	T	C	19	3	28	1
chr12	56218691	T	C	4	3	15	2
chr12	56227688	A	G	9	4	11	3
chr12	56228158	A	G	9	6	9	5
chr12	56228165	A	G	14	2	10	2
chr12	56228248	A	G	8	4	10	5
chr12	56369264	A	G	4	2	3	2
chr12	56698003	T	C	7	4	7	1
chr12	56701932	T	C	11	7	21	6
chr12	56706628	T	C	10	2	13	2
chr12	56746906	A	G	4	1	4	1
chr12	56747561	A	G	10	4	11	1
chr12	57122121	A	G	10	2	10	3
chr12	57125180	A	G	18	3	12	9
chr12	57125181	A	G	18	4	18	1
chr12	57461645	A	G	6	3	13	6
chr12	57461762	A	G	2	7	3	6
chr12	57461780	A	G	9	0	10	1
chr12	58172201	A	G	7	1	5	0
chr12	62951938	A	G	15	2	18	4
chr12	62953320	A	G	14	12	19	11
chr12	62968826	A	G	3	5	3	2
chr12	64585595	A	G	5	0	8	0
chr12	64844071	A	G	4	47	5	54
chr12	64844149	A	G	20	13	19	23
chr12	64887314	A	G	7	5	5	5
chr12	66737111	A	G	14	2	17	4
chr12	69155058	A	G	9	1	8	1
chr12	69155064	A	G	9	0	10	0
chr12	69158210	A	G	9	0	11	0
chr12	69158329	A	G	11	0	9	0
chr12	69160468	A	G	20	10	30	2
chr12	69160482	A	G	18	10	20	8
chr12	69160483	A	G	18	10	18	9
chr12	69160504	A	G	18	2	20	0
chr12	69161121	A	G	12	0	16	3
chr12	69215261	A	G	4	9	1	12
chr12	69237004	A	G	127	7	131	8
chr12	69237043	A	G	104	16	115	25
chr12	72187934	T	C	3	3	9	3
chr12	79994364	A	G	45	6	57	5
chr12	79994377	A	G	32	8	43	11
chr12	79994383	A	G	35	2	48	0
chr12	79996948	A	G	39	6	47	4
chr12	79996949	A	G	38	9	44	8
chr12	79996953	A	G	42	7	43	11
chr12	79996967	A	G	41	16	48	21
chr12	79996973	A	G	45	15	49	22
chr12	79997017	A	G	59	7	61	9
chr12	80096477	A	G	7	0	7	1
chr12	93897973	A	G	16	1	16	2
chr12	93898017	A	G	11	1	15	3
chr12	93898152	A	G	11	3	10	4
chr12	93902773	A	G	7	0	7	0
chr12	95446992	A	G	10	0	11	1
chr12	95448296	A	G	16	2	9	1
chr12	95448329	A	G	17	1	8	1
chr12	95449966	A	G	10	0	3	2
chr12	95450478	A	G	13	0	13	3
chr12	98940386	A	G	3	2	5	4
chr12	98940387	A	G	5	0	8	0
chr12	98943033	A	G	1	68	7	67
chr12	98943103	A	G	77	5	79	13
chr12	98990560	A	G	12	2	15	3
chr12	98998300	A	G	9	3	10	0
chr12	98998755	A	G	10	2	17	1
chr12	98998943	A	G	13	4	19	3
chr12	98998956	A	G	8	8	11	9
chr12	98999786	A	G	16	4	11	5
chr12	99017451	A	G	11	1	14	5
chr12	99017458	A	G	9	2	9	9
chr12	99127474	A	G	40	5	46	3
chr12	100429460	A	G	5	1	9	0
chr12	100634030	T	C	5	7	4	6
chr12	100634144	T	C	6	1	13	0
chr12	100634175	T	C	7	2	8	5
chr12	100634176	T	C	8	1	12	1
chr12	100634195	T	C	10	0	14	0
chr12	104364195	A	G	6	0	6	2
chr12	104375665	A	G	13	0	8	0
chr12	105389588	A	G	7	0	10	0
chr12	105411000	A	G	8	0	11	2
chr12	108092455	A	G	3	2	4	3
chr12	108092850	A	G	11	5	6	5
chr12	108092857	A	G	13	2	10	1
chr12	108092916	A	G	9	4	2	6
chr12	108143278	T	C	12	2	8	9
chr12	108143283	T	C	11	3	9	4
chr12	108143290	T	C	13	0	13	0
chr12	110378482	T	C	8	3	5	4
chr12	110378493	T	C	12	1	8	1
chr12	110378519	T	C	8	2	8	3
chr12	110378601	T	C	12	0	11	2
chr12	110379499	T	C	4	3	8	2
chr12	110717214	T	C	6	0	7	1
chr12	110717215	T	C	6	0	8	1
chr12	110817968	A	G	1	5	0	6
chr12	110824817	A	G	10	2	5	1
chr12	110835854	A	G	3	2	5	2
chr12	110930637	A	G	3	4	2	4
chr12	110935862	A	G	11	3	16	5
chr12	110935873	A	G	14	2	17	2
chr12	111903342	A	G	5	1	7	0
chr12	111905238	A	G	7	1	9	0
chr12	112188345	A	G	10	1	15	1
chr12	112189518	A	G	6	0	10	2
chr12	112189519	A	G	6	0	12	0
chr12	112190805	A	G	12	1	11	2
chr12	112454635	A	G	17	4	10	0
chr12	112473584	A	G	6	0	6	0
chr12	112473596	A	G	7	0	6	0
chr12	112659491	A	G	11	1	9	4
chr12	113631494	A	G	5	1	10	2
chr12	113631546	A	G	6	1	19	1
chr12	113631563	A	G	6	1	21	1
chr12	117350041	A	G	11	0	6	3
chr12	117467471	A	G	6	20	15	16
chr12	117467580	A	G	26	9	21	17
chr12	117467598	A	G	26	9	23	11
chr12	117467637	A	G	51	1	43	1
chr12	117467652	A	G	42	13	32	12
chr12	117467653	A	G	47	7	38	8
chr12	117467668	A	G	35	20	37	11
chr12	117469398	A	G	8	1	8	0
chr12	117469405	A	G	1	8	5	3
chr12	117469408	A	G	1	8	2	6
chr12	120606978	A	G	7	12	7	6
chr12	120787001	A	G	6	0	13	1
chr12	120899011	A	G	15	49	25	47
chr12	121144102	A	G	2	3	1	4
chr12	121144129	A	G	4	1	4	3
chr12	121772019	A	G	11	0	10	2
chr12	121772068	A	G	4	6	9	6
chr12	121772075	A	G	9	5	13	2
chr12	121862407	A	G	31	2	30	4
chr12	121862419	T	C	27	2	29	3
chr12	121862453	A	G	20	7	24	9
chr12	121862904	A	G	8	1	7	2
chr12	121863061	A	G	12	2	11	0
chr12	121863072	T	C	10	2	11	1
chr12	121864502	T	C	15	2	14	3
chr12	121865106	T	C	7	2	1	6
chr12	122038134	A	G	4	2	6	0
chr12	122042434	A	G	5	1	4	1
chr12	122191392	A	G	4	3	6	0
chr12	122195904	A	G	4	2	5	0
chr12	122195927	A	G	7	0	6	0
chr12	122214833	A	G	11	0	15	0
chr12	122218057	A	G	17	1	10	3
chr12	122507827	A	G	4	2	2	5
chr12	122511862	A	G	4	2	2	4
chr12	122511881	A	G	3	2	4	4
chr12	122514607	A	G	6	2	10	2
chr12	122695526	A	G	9	0	11	2
chr12	122696662	A	G	14	4	12	2
chr12	122696669	A	G	11	3	10	4
chr12	122972675	A	G	13	1	11	0
chr12	122998571	A	G	17	4	15	8
chr12	123112463	T	C	5	0	3	2
chr12	123112476	T	C	3	4	0	5
chr12	123256680	A	G	5	0	6	1
chr12	123729587	T	C	7	2	7	3
chr12	123870816	A	G	8	2	7	2
chr12	123870832	A	G	5	4	6	3
chr12	123943586	A	G	11	1	8	2
chr12	123945051	A	G	15	1	14	3
chr12	124000082	A	G	9	5	18	4
chr12	124002848	A	G	61	21	58	14
chr12	124002942	A	G	45	8	42	5
chr12	124060864	T	C	5	1	5	1
chr12	124109884	A	G	9	11	21	13
chr12	124109944	A	G	7	1	22	3
chr12	124146095	A	G	29	4	19	11
chr12	125267862	A	G	24	12	27	15
chr12	125267902	A	G	39	4	25	8
chr12	125267903	A	G	24	15	18	15
chr12	131279180	A	G	8	2	15	1
chr12	131286881	A	G	5	4	5	3
chr12	131287254	A	G	7	2	14	6
chr12	131287291	A	G	13	4	17	4
chr12	131287296	A	G	16	2	20	4
chr12	131287825	A	G	8	0	7	4
chr12	131288100	A	G	6	7	7	12
chr12	132411796	A	G	11	2	13	2
chr12	132411825	A	G	8	2	7	0
chr12	132422747	A	G	23	10	28	2
chr12	132422807	A	G	17	3	18	3
chr12	132422824	A	G	15	3	16	1
chr12	132614336	A	G	16	0	25	0
chr12	133230954	A	G	6	3	9	2
chr12	133297956	A	G	65	3	68	4
chr12	133298121	A	G	51	0	45	5
chr12	133298417	A	G	72	4	65	2
chr12	133690406	T	C	5	0	4	1
chr12	133690411	T	C	4	1	5	0
chr12	133694784	A	G	4	1	8	0
chr13	20247023	A	G	40	13	34	20
chr13	20247024	A	G	47	8	49	6
chr13	20409209	A	G	9	0	7	0
chr13	21738622	A	G	7	0	5	0
chr13	21949107	T	C	51	15	54	16
chr13	22071749	A	G	8	2	12	2
chr13	22072642	A	G	11	2	6	6
chr13	22072656	A	G	10	2	7	4
chr13	25604982	T	C	9	5	12	4
chr13	25604983	T	C	9	4	10	5
chr13	28225816	A	G	3	5	4	5
chr13	28225895	A	G	8	1	12	4
chr13	28227645	A	G	5	1	13	1
chr13	28227653	A	G	7	0	14	0
chr13	28227725	A	G	16	0	10	1
chr13	28227760	A	G	6	6	9	2
chr13	28227761	A	G	8	4	7	4
chr13	29243652	A	G	12	0	14	2
chr13	32973200	A	G	17	0	31	3
chr13	33098962	A	G	15	4	15	5
chr13	33099759	A	G	25	3	30	6
chr13	33099760	A	G	27	2	30	9
chr13	33099775	A	G	12	20	13	26
chr13	36922145	A	G	4	4	6	5
chr13	36922195	A	G	7	0	10	2
chr13	41790746	T	C	12	1	19	1
chr13	45604534	A	G	22	0	19	2
chr13	45604568	A	G	16	2	15	0
chr13	45604641	A	G	8	0	7	1
chr13	45901270	T	C	5	1	8	1
chr13	45908279	T	C	12	1	15	1
chr13	45910333	T	C	11	0	12	1
chr13	45944012	A	G	9	0	7	1
chr13	46094344	A	G	6	1	7	3
chr13	50012240	A	G	8	0	7	0
chr13	50122001	A	G	5	4	6	0
chr13	50124314	A	G	5	0	8	3
chr13	50487444	A	G	4	17	4	19
chr13	50487480	A	G	5	14	11	6
chr13	50492642	A	G	8	4	15	1
chr13	52018449	A	G	1	4	3	7
chr13	52593878	A	G	10	3	9	2
chr13	52596240	A	G	7	3	5	3
chr13	52596414	A	G	8	3	10	4
chr13	52596419	A	G	10	1	12	2
chr13	52596443	A	G	11	2	7	4
chr13	52596448	A	G	10	2	7	4
chr13	52596454	A	G	11	3	10	1
chr13	52729885	A	G	6	0	7	1
chr13	52995755	A	G	4	2	2	3
chr13	53041783	A	G	6	4	8	1
chr13	53041786	A	G	8	1	5	4
chr13	53202479	A	G	3	9	9	4
chr13	53202497	A	G	1	9	4	6
chr13	53202498	A	G	7	4	5	5
chr13	53255877	A	G	7	0	5	2
chr13	53263835	A	G	3	3	2	6
chr13	53269031	A	G	10	0	16	4
chr13	73353406	A	G	2	16	2	13
chr13	76177528	A	G	4	2	9	0
chr13	79997762	A	G	4	1	3	3
chr13	79998804	A	G	6	6	11	7
chr13	79998886	A	G	15	6	19	5
chr13	79998894	A	G	26	0	26	2
chr13	95275682	A	G	6	10	8	4
chr13	96236142	A	G	9	0	7	0
chr13	100723434	T	C	5	0	10	0
chr13	100723449	T	C	5	0	10	0
chr13	103304650	A	G	5	1	13	2
chr13	103304674	A	G	5	1	10	5
chr13	103455196	A	G	10	4	8	0
chr13	111549730	A	G	53	39	57	42
chr13	111552341	A	G	43	23	54	20
chr13	111552356	A	G	58	10	63	10
chr13	111859585	A	G	1	10	1	8
chr13	115024489	A	G	13	7	21	5
chr13	115024493	A	G	11	12	13	14
chr13	115024494	A	G	21	1	23	4
chr13	115049577	A	G	28	2	29	2
chr14	20834436	A	G	1	5	4	2
chr14	20834437	A	G	0	6	5	2
chr14	20835060	A	G	11	6	17	5
chr14	20835278	A	G	15	4	8	1
chr14	20835288	A	G	12	8	6	2
chr14	20918028	A	G	32	5	27	11
chr14	20919249	A	G	7	2	16	3
chr14	21733915	A	G	6	0	12	3
chr14	21733923	A	G	2	4	8	9
chr14	21847410	A	G	8	0	4	1
chr14	21928658	A	G	20	1	21	4
chr14	21928681	A	G	11	4	11	7
chr14	21928910	A	G	28	4	26	7
chr14	21928911	A	G	25	4	24	8
chr14	21939682	A	G	7	3	6	1
chr14	21939691	A	G	7	3	7	1
chr14	23302266	A	G	12	1	5	2
chr14	23377346	A	G	9	1	8	5
chr14	23385563	A	G	2	3	5	4
chr14	23441476	A	G	36	47	32	47
chr14	23442237	A	G	108	7	113	9
chr14	23442319	A	G	112	5	110	6
chr14	23500051	A	G	11	0	12	4
chr14	23500082	A	G	10	1	12	3
chr14	23501197	A	G	29	3	29	2
chr14	23501528	A	G	9	11	9	2
chr14	23501545	A	G	11	5	10	2
chr14	23565898	A	G	24	5	22	12
chr14	23565919	A	G	22	5	26	7
chr14	23566025	A	G	43	5	50	8
chr14	23567974	A	G	28	0	23	3
chr14	23568004	A	G	18	1	14	4
chr14	23601675	A	G	17	1	19	2
chr14	23602251	A	G	15	3	6	1
chr14	24689666	A	G	4	3	4	1
chr14	31362493	T	C	9	2	8	0
chr14	31564341	A	G	9	0	14	0
chr14	31564834	A	G	6	1	8	2
chr14	31565144	A	G	12	3	13	5
chr14	31565160	A	G	11	2	10	2
chr14	31565168	A	G	12	3	14	1
chr14	31565197	A	G	5	12	4	16
chr14	31565206	A	G	16	1	19	2
chr14	32737585	T	C	5	2	4	2
chr14	35474448	A	G	5	2	4	1
chr14	35474465	A	G	8	0	4	2
chr14	35490716	A	G	6	1	7	3
chr14	35490732	A	G	4	4	7	4
chr14	35495182	A	G	18	10	15	7
chr14	35495187	A	G	15	14	11	14
chr14	35495446	A	G	15	3	14	5
chr14	35495448	A	G	8	10	15	4
chr14	35495450	A	G	8	12	11	9
chr14	35743466	A	G	4	6	3	4
chr14	35743663	A	G	5	2	5	3
chr14	35743675	A	G	1	4	2	5
chr14	35743689	A	G	5	3	6	2
chr14	35743739	A	G	7	1	14	0
chr14	35745452	A	G	2	6	3	5
chr14	35745462	A	G	2	5	5	5
chr14	35746254	A	G	6	1	4	1
chr14	45410251	A	G	8	1	6	2
chr14	45413010	A	G	6	1	4	5
chr14	45413016	A	G	6	2	6	3
chr14	45675707	A	G	7	0	4	6
chr14	45677657	A	G	14	4	19	0
chr14	50038900	A	G	7	2	8	1
chr14	50039663	A	G	6	1	7	0
chr14	50040108	A	G	5	1	5	1
chr14	50042033	A	G	9	3	10	1
chr14	50042034	A	G	12	0	9	2
chr14	50042320	A	G	13	4	15	5
chr14	50042444	A	G	10	0	12	4
chr14	50042453	A	G	1	8	3	12
chr14	50042966	A	G	8	3	5	1
chr14	50043093	A	G	21	3	21	5
chr14	50043094	A	G	17	6	18	6
chr14	50712991	A	G	33	3	32	0
chr14	50713015	A	G	30	7	27	7
chr14	50713304	A	G	30	8	35	2
chr14	50792787	A	G	21	4	22	3
chr14	50793703	A	G	18	2	21	0
chr14	50793844	A	G	23	2	33	2
chr14	50793916	A	G	11	15	19	16
chr14	50793932	A	G	25	3	35	6
chr14	50794380	A	G	26	0	26	4
chr14	50800939	A	G	6	0	8	0
chr14	50800978	A	G	6	0	4	2
chr14	53188264	A	G	12	3	14	6
chr14	53242354	T	C	22	3	31	1
chr14	53242417	T	C	47	4	47	3
chr14	53242651	T	C	30	3	31	1
chr14	53329299	A	G	9	0	9	0
chr14	53329303	A	G	7	3	5	6
chr14	53329310	A	G	11	1	13	0
chr14	55521043	A	G	19	6	12	8
chr14	55521872	A	G	32	10	26	11
chr14	55521886	A	G	45	4	33	5
chr14	55522563	A	G	10	1	15	1
chr14	55522567	A	G	12	0	17	0
chr14	55522598	A	G	13	3	17	1
chr14	55524413	A	G	7	4	15	4
chr14	55524420	A	G	9	4	16	5
chr14	55524423	A	G	12	3	19	2
chr14	55524424	A	G	12	3	18	3
chr14	55525430	A	G	6	3	6	4
chr14	55526095	A	G	21	0	28	1
chr14	55527599	A	G	17	3	21	5
chr14	55527600	A	G	18	3	24	4
chr14	55527788	A	G	13	4	17	7
chr14	55527793	A	G	17	1	23	5
chr14	55601792	A	G	3	4	7	4
chr14	55834376	T	C	21	2	15	4
chr14	55835120	T	C	9	6	8	5
chr14	55860411	T	C	8	0	16	0
chr14	55860414	T	C	6	4	12	3
chr14	55860539	T	C	24	3	24	2
chr14	55860540	T	C	24	2	24	2
chr14	58724970	A	G	10	3	8	4
chr14	58725037	A	G	18	1	12	0
chr14	58725051	A	G	18	4	16	2
chr14	60566708	A	G	2	7	5	2
chr14	64160405	A	G	9	3	10	1
chr14	64950461	A	G	30	3	32	2
chr14	64982437	A	G	12	2	17	4
chr14	64982445	A	G	8	5	10	11
chr14	65455904	A	G	13	4	22	5
chr14	65455971	A	G	13	1	9	2
chr14	65524047	T	C	13	1	19	3
chr14	65524064	T	C	11	5	18	2
chr14	65524065	T	C	15	1	19	1
chr14	65525838	T	C	24	8	29	4
chr14	65525857	T	C	20	5	22	6
chr14	65527539	T	C	6	1	4	2
chr14	70838274	A	G	17	1	23	2
chr14	71278489	A	G	6	1	6	1
chr14	71281125	A	G	9	1	7	3
chr14	71439711	A	G	12	2	13	2
chr14	72168050	A	G	3	4	3	2
chr14	73753005	A	G	19	4	29	8
chr14	73787200	A	G	5	4	8	4
chr14	73787213	A	G	8	1	10	4
chr14	73787214	A	G	8	1	11	3
chr14	73787216	A	G	7	2	11	1
chr14	74164325	A	G	7	2	6	2
chr14	74169568	A	G	9	3	10	2
chr14	74344735	A	G	4	1	9	1
chr14	74526976	T	C	77	3	80	2
chr14	74553341	A	G	3	3	3	2
chr14	75202532	A	G	65	2	61	3
chr14	75204530	A	G	0	5	1	9
chr14	75204977	A	G	12	2	8	3
chr14	78189397	A	G	8	0	13	1
chr14	89040855	A	G	15	3	16	3
chr14	92525948	A	G	7	1	4	5
chr14	92584173	A	G	11	0	15	1
chr14	92584179	A	G	9	2	13	1
chr14	92584777	A	G	14	3	16	1
chr14	92585556	A	G	29	2	26	3
chr14	92585573	A	G	24	5	32	1
chr14	92585620	A	G	23	6	22	10
chr14	92585625	A	G	24	5	20	12
chr14	92586213	A	G	41	2	38	9
chr14	92586227	A	G	35	4	28	10
chr14	92586230	A	G	35	2	31	6
chr14	92586762	A	G	38	1	27	3
chr14	92586763	A	G	37	2	26	5
chr14	92586780	A	G	25	16	18	12
chr14	93175609	A	G	31	3	34	6
chr14	93748771	A	G	7	5	7	3
chr14	93748775	A	G	10	3	14	0
chr14	93753427	A	G	6	1	14	0
chr14	97019601	A	G	14	11	16	5
chr14	100762690	A	G	33	12	34	12
chr14	100762714	A	G	15	33	6	40
chr14	102521302	T	C	8	0	12	1
chr14	102687146	A	G	5	2	4	7
chr14	102788935	A	G	8	3	5	5
chr14	102788979	A	G	8	1	6	4
chr14	102789041	A	G	3	4	10	3
chr14	102789107	A	G	5	1	10	3
chr14	102811933	A	G	18	1	15	1
chr14	102812062	A	G	15	0	13	1
chr14	102812097	A	G	16	0	13	0
chr14	102813118	A	G	7	2	5	0
chr14	102813295	A	G	12	0	7	3
chr14	102813316	A	G	8	3	5	3
chr14	102813676	A	G	12	3	19	1
chr14	102813796	A	G	18	8	20	14
chr14	102813806	A	G	27	3	28	9
chr14	102814292	A	G	17	2	20	3
chr14	102814293	A	G	18	0	19	1
chr14	102814324	A	G	19	2	24	2
chr14	103960836	A	G	7	1	6	2
chr14	103961697	A	G	2	4	4	1
chr14	104147913	A	G	5	6	10	1
chr14	104147925	A	G	7	3	10	1
chr14	104148055	A	G	12	5	17	8
chr14	104148469	A	G	15	8	22	3
chr14	104148470	A	G	2	20	6	18
chr14	104148530	A	G	14	10	9	12
chr14	104148767	A	G	31	4	23	15
chr14	104148851	A	G	38	8	24	10
chr14	105882048	T	C	3	4	4	3
chr14	105921432	A	G	12	0	18	2
chr14	105921463	A	G	15	1	15	3
chr15	20592775	A	G	0	5	0	10
chr15	22843754	A	G	3	2	6	0
chr15	25158732	A	G	5	4	1	7
chr15	25158742	A	G	8	3	7	2
chr15	25158743	A	G	9	2	7	2
chr15	25161602	A	G	0	9	2	13
chr15	25208615	A	G	12	2	15	4
chr15	25209000	A	G	9	11	8	9
chr15	25209017	A	G	10	9	7	8
chr15	25209557	A	G	7	2	7	3
chr15	25209566	A	G	6	2	9	3
chr15	25209569	A	G	7	2	10	1
chr15	25209570	A	G	8	1	7	4
chr15	25209579	A	G	13	1	11	2
chr15	25215652	A	G	8	1	10	1
chr15	25227838	A	G	22	13	28	8
chr15	25227876	A	G	9	15	6	23
chr15	25227939	A	G	25	5	28	2
chr15	25228419	A	G	21	19	25	21
chr15	25228815	A	G	21	20	30	22
chr15	25358963	A	G	21	6	15	11
chr15	25359002	A	G	28	11	28	8
chr15	26804629	A	G	6	0	6	1
chr15	31059346	A	G	5	0	5	2
chr15	34425576	T	C	6	0	6	1
chr15	34435101	A	G	8	7	5	6
chr15	34437040	A	G	2	3	5	4
chr15	34523955	A	G	16	3	12	4
chr15	34524020	A	G	7	2	11	3
chr15	40508564	A	G	6	1	10	6
chr15	40687277	A	G	31	3	22	3
chr15	40687386	A	G	27	10	37	5
chr15	40687885	A	G	6	2	11	2
chr15	40687908	A	G	6	1	7	2
chr15	40688059	A	G	10	1	14	0
chr15	40688063	A	G	7	4	12	2
chr15	40688066	A	G	8	1	12	1
chr15	40954979	A	G	17	5	19	3
chr15	40954993	A	G	18	2	17	5
chr15	40954999	A	G	16	2	17	3
chr15	40955133	A	G	2	6	8	3
chr15	40980624	A	G	15	3	18	7
chr15	40980796	A	G	19	3	27	2
chr15	40980797	A	G	20	1	29	1
chr15	40982813	A	G	26	6	27	3
chr15	40982818	A	G	24	6	21	12
chr15	40982841	A	G	15	7	20	7
chr15	40983319	A	G	7	2	18	1
chr15	40983320	A	G	10	0	18	1
chr15	40983830	A	G	13	2	15	1
chr15	40984976	A	G	8	0	14	0
chr15	40986074	A	G	27	5	27	3
chr15	40986505	A	G	9	5	8	6
chr15	41278590	A	G	8	4	4	5
chr15	41587104	A	G	7	1	5	1
chr15	41589871	A	G	11	1	15	1
chr15	41591451	A	G	76	7	74	9
chr15	41610010	T	C	8	2	4	2
chr15	41684301	A	G	14	6	22	3
chr15	41684435	A	G	20	5	16	4
chr15	41868491	A	G	21	5	32	1
chr15	41868492	A	G	11	13	21	12
chr15	41869410	A	G	24	3	16	5
chr15	41872600	A	G	30	4	30	9
chr15	42064750	T	C	11	0	11	2
chr15	42125828	A	G	5	2	7	0
chr15	42125878	A	G	8	0	15	0
chr15	42474185	A	G	9	2	16	2
chr15	42514853	T	C	6	3	5	0
chr15	42833661	T	C	31	6	31	10
chr15	42859922	A	G	57	1	60	6
chr15	43711387	T	C	5	0	8	1
chr15	43711828	T	C	8	11	13	11
chr15	43711865	T	C	7	12	13	10
chr15	43939064	A	G	8	0	11	1
chr15	44052468	A	G	8	1	6	1
chr15	44704279	A	G	8	1	4	2
chr15	44800496	A	G	20	2	13	5
chr15	44893556	A	G	3	3	4	2
chr15	44893880	A	G	7	3	2	5
chr15	50643753	A	G	4	1	8	0
chr15	50649644	A	G	16	4	22	6
chr15	50649765	A	G	9	4	19	1
chr15	50652820	A	G	4	8	1	16
chr15	50652975	A	G	9	8	11	4
chr15	50652980	A	G	14	6	9	8
chr15	50652986	A	G	12	6	11	7
chr15	50653001	A	G	15	2	19	1
chr15	50653018	A	G	10	4	12	7
chr15	50653212	A	G	3	14	3	19
chr15	50653221	A	G	15	4	17	2
chr15	50653334	A	G	12	10	17	9
chr15	50653360	A	G	23	8	26	7
chr15	50655681	A	G	13	3	11	3
chr15	50655796	A	G	4	4	7	9
chr15	50657926	A	G	31	6	26	7
chr15	50657927	A	G	17	20	15	18
chr15	50658039	A	G	29	3	24	3
chr15	50658044	A	G	18	12	12	13
chr15	50658624	A	G	8	1	9	4
chr15	50658632	A	G	5	4	8	4
chr15	50658860	A	G	17	3	25	5
chr15	50659009	A	G	46	8	46	7
chr15	50659019	A	G	41	15	43	8
chr15	50659105	A	G	21	5	23	2
chr15	50659118	A	G	20	1	22	1
chr15	50659137	A	G	17	4	16	3
chr15	50659435	A	G	19	6	17	3
chr15	50661775	A	G	17	3	20	1
chr15	50850717	T	C	6	5	7	3
chr15	50850718	T	C	10	1	8	1
chr15	50851228	T	C	6	2	2	4
chr15	50996374	T	C	7	1	10	1
chr15	50996383	T	C	6	4	7	4
chr15	50996453	T	C	3	3	5	7
chr15	50996456	T	C	5	2	8	5
chr15	50997455	T	C	22	2	36	1
chr15	52204574	A	G	4	1	6	5
chr15	52205271	A	G	11	2	11	2
chr15	52205403	A	G	8	0	8	1
chr15	52205954	A	G	53	1	47	3
chr15	52205972	A	G	45	5	40	3
chr15	52206135	A	G	29	27	37	20
chr15	52206590	A	G	25	1	23	3
chr15	52206606	A	G	20	1	13	6
[truncated: 3,957 more rows]
