# Supplementary material for: Comparative functional RNA editomes of neural differentiation from human PSCs
Source: Life Med. 2022 Aug 10;1(2):221–35. doi: 10.1093/lifemedi/lnac027 (PMC11749364; doi:10.1093/lifemedi/lnac027)
Supplement: lnac027_suppl_Supplementary_File_3 [file lnac027_suppl_Supplementary_File_3.xlsx]

## Sheet: ME
Differentially edited sites in ME
Chr	Pos	RefBase	AltBase	H1Freq	MEFreq
chr10	15148273	T	C	0.521739	0.162791
chr10	21548108	T	C	0.434783	0.0526316
chr10	72190125	A	G	0.538462	0.0338983
chr10	75010087	T	C	0.116129	0.0366492
chr10	101992783	T	C	0.287879	0.03
chr11	6514007	A	G	0.533333	0.211538
chr11	14297932	T	C	0.361702	0.145631
chr11	116792327	A	G	0.451613	0.181818
chr11	117080519	A	G	0.571429	0.263158
chr12	7278614	T	C	0.466667	0
chr12	8536890	A	G	0.458333	0.106667
chr12	8950101	T	C	0.180723	0.0504202
chr12	27183115	A	G	0.14966	0.0487805
chr12	27183116	A	G	0.148649	0.0481928
chr12	57122121	A	G	0.125	0.351351
chr12	79994383	A	G	0.188119	0.0140845
chr12	105389588	A	G	0.444444	0
chr12	133298121	A	G	0.232558	0.111842
chr13	45910333	T	C	0.173913	0.0136986
chr14	20948472	A	G	0.25	0
chr14	23442237	A	G	0.125926	0.0405405
chr14	23565919	A	G	0.22	0.0363636
chr14	23566025	A	G	0.240506	0.0934579
chr14	31563681	A	G	0.4	0.097561
chr14	45676771	A	G	0.461538	0.117647
chr14	50712991	A	G	0.178571	0.0512821
chr14	50713015	A	G	0.335616	0.159664
chr14	50792787	A	G	0.245902	0.0898876
chr14	55521886	A	G	0.225806	0.0693069
chr15	40954979	A	G	0.305085	0.123596
chr15	40980796	A	G	0.333333	0.0454545
chr15	41591451	A	G	0.198347	0.0981818
chr15	50659105	A	G	0.136364	0.0133333
chr15	50659137	A	G	0.198529	0.0493827
chr15	64662695	A	G	0.178571	0.0273973
chr15	75645696	A	G	0.71875	0.16
chr15	75645702	A	G	0.676471	0.111111
chr15	83674110	T	C	0.256881	0.107143
chr15	90817130	A	G	0.280702	0.0869565
chr15	90817217	A	G	0.15873	0.0138889
chr16	4487683	A	G	0.158879	0.016129
chr16	22340353	A	G	0.228261	0.492063
chr16	23476581	A	G	0.276423	0.116279
chr16	23684702	A	G	0.130435	0
chr16	75479474	A	G	0.282723	0.136126
chr16	88784415	A	G	0.291139	0.1125
chr17	1263938	A	G	0.28	0.027027
chr17	3726916	A	G	0.464	0.229885
chr17	4929816	A	G	0.228261	0.0679612
chr17	20800845	A	G	0.151515	0
chr17	30507831	A	G	0.777778	0.242424
chr17	42880145	A	G	0.248148	0.119048
chr17	60554198	T	C	0.152174	0.454545
chr17	73885939	A	G	0.314516	0.132653
chr18	691578	A	G	0.38806	0.180851
chr18	12031406	T	C	0.352941	0.101695
chr19	1033487	A	G	0.139241	0.05
chr19	11146989	A	G	0.365854	0.0681818
chr19	12783339	T	C	0.191489	0.555556
chr19	16190780	A	G	0.193878	0.0561798
chr19	19992377	A	G	0.272727	0
chr19	21301950	A	G	0.142857	0.0492611
chr19	21303067	A	G	0.180723	0.0540541
chr19	21989039	A	G	0.171171	0.0551181
chr19	23441305	A	G	0.236842	0.0243902
chr19	36514582	A	G	0.114286	0
chr19	45167748	A	G	0.555556	0.186047
chr19	52657396	A	G	0.288288	0.0894309
chr19	53268557	T	C	0.590909	0.163636
chr19	53639735	A	G	0.294118	0.06
chr19	58357111	A	G	0.177215	0.0718563
chr19	58377614	A	G	0.153846	0.00884956
chr1	20976013	T	C	0.414634	0.163934
chr1	35581813	A	G	0.280488	0.0882353
chr1	53288870	A	G	0.518072	0.258065
chr1	53289547	A	G	0.368421	0.136364
chr1	67874731	A	G	0.357798	0.168224
chr1	93305454	A	G	0.205479	0.0568182
chr1	114259247	A	G	0.535714	0.0285714
chr1	117625333	A	G	0.425	0.145455
chr1	150543354	T	C	0.363636	0.03125
chr1	150593430	A	G	0.204545	0.0588235
chr1	154937169	A	G	0.428571	0
chr1	155697135	A	G	0.209302	0.0645161
chr1	195779435	T	C	0.152174	0
chr1	195779656	T	C	0.342105	0.125
chr1	214529725	A	G	0.536232	0.265403
chr1	220231982	T	C	0.230769	0.113772
chr1	233194523	A	G	0.197368	0
chr20	3869004	A	G	0.145833	0
chr20	25428294	A	G	0.315789	0.148718
chr20	25428308	A	G	0.170068	0.0773196
chr20	25428587	A	G	0.216667	0.104803
chr21	47667781	A	G	0.109091	0.266667
chr22	26920442	A	G	0.208791	0.0588235
chr22	39449092	A	G	0.279412	0.0786517
chr22	41324288	A	G	0.314286	0.03125
chr22	45251149	A	G	0.166667	0.411765
chr22	45736722	A	G	0.165138	0.0526316
chr2	33817584	A	G	0.235294	0.684211
chr2	39702115	A	G	0.268293	0.0655738
chr2	85271551	A	G	0.147059	0
chr2	99813020	A	G	0.176	0.0432432
chr2	132271513	A	G	0.555556	0.229167
chr2	170609009	A	G	0.315789	0.809524
chr2	201842479	T	C	0.369231	0.101124
chr2	202082668	A	G	0.454545	0.0731707
chr2	206981874	T	C	0.163636	0.0319149
chr2	217072727	A	G	0.37037	0.144928
chr2	217366919	A	G	0.237113	0.116667
chr3	10041088	A	G	0.30303	0.0285714
chr3	10194841	A	G	0.224638	0.0866667
chr3	48787856	A	G	0.424658	0.186992
chr3	170082009	A	G	0.407407	0.0555556
chr3	188596827	A	G	0.333333	0.164062
chr4	249342	T	C	0.142857	0
chr4	3938842	T	C	0.272727	0.0408163
chr4	3952246	T	C	0.464286	0.175
chr4	6098853	A	G	0.941176	0.380952
chr4	77864157	T	C	0.318182	0.03125
chr4	88968878	A	G	0.288462	0
chr4	103983879	A	G	0.24	0
chr4	108917975	A	G	0.183673	0.030303
chr4	109544420	A	G	0.285714	0.0192308
chr4	152027247	T	C	0.340426	0.123077
chr5	118172169	T	C	0.25	0.05
chr5	156904922	A	G	0.186869	0.0523077
chr5	156905560	A	G	0.288462	0.129825
chr5	176473222	A	G	0.258065	0.0697674
chr6	27112807	A	G	0.384615	0
chr6	109785946	A	G	0.156863	0.0514286
chr6	138732837	A	G	0.35	0.0943396
chr7	97597990	A	G	0.272727	0
chr7	128145030	A	G	0.224138	0.0588235
chr7	140078886	A	G	0.3	0.027027
chr7	152354065	A	G	0.307692	0
chr8	404111	T	C	0.219858	0.0289017
chr8	22450969	A	G	0.357143	0.0322581
chr8	42409067	A	G	0.421053	0.0344828
chr8	48890109	A	G	0.239437	0.0626866
chr9	37775733	T	C	0.15625	0.409091
chr9	94840801	A	G	0.380952	0.037037
chr9	116055790	A	G	0.111111	0.0165289
chr9	116055820	A	G	0.272727	0.108333
chr9	130554115	A	G	0.160377	0.0534351
chr9	131068824	T	C	0.135593	0.0108696
chr9	131068825	T	C	0.237288	0.0869565
chr9	131071533	A	G	0.137339	0.0588235
chrX	73497658	A	G	0.941176	0.3
chrX	123046590	A	G	0.261538	0.0449438

## Sheet: MSC
Differentially edited sites in MSC
Chr	Pos	RefBase	AltBase	H1Freq	MSCFreq
chr10	14947715	T	C	0.4375	0
chr10	27471856	T	C	0.133333	0.529412
chr10	70240365	A	G	0.138889	0.43662
chr10	116051826	A	G	0.578947	0.05
chr10	121332831	T	C	0.190476	0.512195
chr11	33096405	A	G	0.515625	0.2
chr11	63589386	A	G	0.162791	0.6
chr12	56746884	A	G	0.380952	0.0434783
chr12	98999786	A	G	0.177778	0.375
chr12	117467637	A	G	0.125	0.030303
chr12	124109944	A	G	0.121622	0.44
chr14	35495182	A	G	0.245283	0.490909
chr14	70838274	A	G	0.129032	0.021978
chr14	92585620	A	G	0.256757	0.594595
chr15	41684301	A	G	0.25	0.608696
chr15	52205403	A	G	0.375	0
chr15	52205972	A	G	0.216216	0.0520833
chr15	65224172	A	G	0.461538	0
chr15	79183014	A	G	0.538462	0.0555556
chr15	90816921	A	G	0.391304	0.0666667
chr16	15145436	T	C	0.571429	0.0952381
chr16	48388382	A	G	0.333333	0.154229
chr16	69359449	A	G	0.363636	0.144578
chr16	89782148	A	G	0.388889	0
chr16	89782177	A	G	0.3	0
chr17	692293	A	G	0.55	0.0769231
chr17	15892717	A	G	0.263158	0
chr17	16287223	A	G	0.172414	0.0289855
chr17	38439708	A	G	0.137931	0.40625
chr17	46951746	T	C	0.533333	0.170732
chr17	60554198	T	C	0.152174	0.435897
chr18	77727692	T	C	0.263158	0
chr19	2835229	A	G	0.114286	0.4
chr19	3965938	A	G	0.157895	0.481481
chr19	12783339	T	C	0.191489	0.518519
chr19	52911548	A	G	0.3	0.0238095
chr19	58377614	A	G	0.153846	0
chr1	19542631	T	C	0.174419	0.401235
chr1	19543249	T	C	0.181818	0.490566
chr1	19543457	T	C	0.189781	0.410256
chr1	24865333	T	C	0.174312	0.0367647
chr1	32695951	T	C	0.146667	0.432432
chr1	33144405	A	G	0.458333	0.0454545
chr1	53291434	A	G	0.192547	0.0704846
chr1	155696517	A	G	0.113208	0.371429
chr1	173769138	A	G	0.184466	0.037037
chr1	225975990	A	G	0.158879	0.377049
chr20	3856006	A	G	0.11465	0.0478261
chr20	3909964	T	C	0.258621	0.119617
chr22	18572650	A	G	0.349398	0.111111
chr22	31058611	T	C	0.35	0.172727
chr22	41741087	A	G	0.164179	0.384615
chr2	33817584	A	G	0.235294	0.9
chr2	37329238	A	G	0.4	0.170886
chr2	37331038	A	G	0.2	0.075
chr2	39702115	A	G	0.268293	0.122951
chr2	39702124	A	G	0.215686	0.0740741
chr2	39702150	A	G	0.126761	0.00653595
chr2	61369175	T	C	0.368421	0.0454545
chr2	69688849	A	G	0.352941	0.15625
chr2	85775118	A	G	0.245614	0.0849057
chr2	204165393	A	G	0.213483	0.45122
chr2	217366919	A	G	0.237113	0.107595
chr2	220238185	A	G	0.159091	0.020202
chr2	242172161	T	C	0.564103	0.0526316
chr2	242172168	T	C	0.363636	0
chr3	10194841	A	G	0.224638	0.0684932
chr3	44790759	A	G	0.225806	0.0731707
chr3	48787562	A	G	0.344371	0.13089
chr3	48787633	A	G	0.144231	0.0273224
chr3	49047788	A	G	0.15873	0.542373
chr3	49048780	A	G	0.185185	0.391892
chr3	57563686	A	G	0.461538	0.1875
chr3	57578179	A	G	0.583333	0.283333
chr3	170082009	A	G	0.407407	0
chr4	73923449	A	G	0.414414	0.152174
chr4	87847096	A	G	0.177778	0
chr6	3021325	A	G	0.423077	0.0196078
chr6	3021331	A	G	0.318182	0.0238095
chr6	150147001	A	G	0.222222	0.0186335
chr8	42875986	A	G	0.357143	0.132653
chr8	42882152	A	G	0.152174	0.039604
chr8	42883416	A	G	0.419355	0.113821
chr8	42883417	A	G	0.166667	0.0387597
chr8	66643075	T	C	0.411765	0
chr8	66643076	T	C	0.411765	0
chr9	37503313	A	G	0.152778	0.0367647
chr9	94841649	A	G	0.326087	0.0566038
chr9	114798790	A	G	0.2	0.558824
chr9	116028728	A	G	0.2	0.0636364

## Sheet: NPC
Differentially edited sites in NPC
Chr	Pos	RefBase	AltBase	H1Freq	NPCFreq
chr10	12193411	A	G	0.206897	0.0392157
chr10	21778330	T	C	0.323529	0.0769231
chr10	27398013	T	C	0.3	0
chr10	51745726	A	G	0.206897	0.470588
chr10	70240365	A	G	0.138889	0.306452
chr10	70519283	A	G	0.137931	0.0448718
chr10	70520008	A	G	0.185185	0.0428571
chr10	75010087	T	C	0.116129	0.0338983
chr10	75179872	T	C	0.371429	0.814815
chr10	75179990	T	C	0.266667	0.866667
chr10	76469621	A	G	0.307692	0.0322581
chr10	76473922	A	G	0.461538	0
chr10	82195358	A	G	0.242424	0.111111
chr10	82195359	A	G	0.181818	0.0504202
chr10	82195480	A	G	0.193548	0.030303
chr10	88970237	A	G	0.27907	0.0877193
chr10	96370093	A	G	0.133603	0.05
chr10	102140495	A	G	0.206186	0.481818
chr10	103549480	A	G	0.236842	0.532468
chr10	104660773	A	G	0.165517	0.0489796
chr10	104660776	A	G	0.451389	0.181818
chr10	114209432	A	G	0.241379	0.1
chr10	135110275	A	G	0.121212	0.395833
chr11	3720138	A	G	0.470588	0.0645161
chr11	14297943	T	C	0.191489	0.0208333
chr11	31453126	A	G	0.145833	0.016129
chr11	43668895	A	G	0.207547	0.423077
chr11	47252599	A	G	0.131579	0
chr11	47503654	A	G	0.125	0.301587
chr11	61588734	A	G	0.347107	0.145631
chr11	67860684	A	G	0.244444	0.583333
chr11	70221645	A	G	0.307692	0.0833333
chr11	73582506	T	C	0.210526	0.0212766
chr11	118871343	A	G	0.125	0.615385
chr11	126131799	T	C	0.181818	0
chr11	126216891	T	C	0.119403	0.0234375
chr12	7002166	A	G	0.2	0.521739
chr12	7278618	T	C	0.333333	0.0285714
chr12	14651842	A	G	0.211864	0.0666667
chr12	56217628	T	C	0.37037	0.106383
chr12	57122121	A	G	0.125	0.271845
chr12	69237004	A	G	0.2	0.0564972
chr12	93897973	A	G	0.188235	0.0757576
chr12	95451160	A	G	0.4	0.102564
chr12	98998300	A	G	0.333333	0.123077
chr12	108092455	A	G	0.545455	0
chr12	117467637	A	G	0.125	0.0437158
chr12	117469398	A	G	0.384615	0.0465116
chr12	122030103	A	G	0.272727	0.9
chr12	122030115	A	G	0.2	0.5625
chr12	122034070	A	G	0.157895	0.346154
chr12	123059108	A	G	0.368421	0.108696
chr12	131287296	A	G	0.325	0.107843
chr12	133298417	A	G	0.165414	0.0659341
chr13	22072656	A	G	0.44	0.145833
chr13	45604641	A	G	0.235294	0.0227273
chr13	52995755	A	G	0.3	0.672414
chr13	53202479	A	G	0.285714	0.58
chr13	79998894	A	G	0.14	0.0276243
chr13	100723449	T	C	0.275862	0.03125
chr13	111552356	A	G	0.272251	0.109195
chr14	21928910	A	G	0.375	0.160494
chr14	23442237	A	G	0.125926	0.0420712
chr14	23442319	A	G	0.126984	0.041958
chr14	23568004	A	G	0.219512	0.0212766
chr14	35495448	A	G	0.217391	0.461538
chr14	35743663	A	G	0.666667	0.230769
chr14	45675707	A	G	0.177778	0.551724
chr14	50039663	A	G	0.44	0.0952381
chr14	53242651	T	C	0.167939	0.0642857
chr14	55527793	A	G	0.193548	0.46875
chr14	55860540	T	C	0.294118	0.0566038
chr14	65524047	T	C	0.294118	0
chr14	74526976	T	C	0.140704	0.0409556
chr14	75202532	A	G	0.240876	0.0596026
chr14	92586763	A	G	0.11828	0.256757
chr14	102811933	A	G	0.22	0.0704225
chr14	102812097	A	G	0.166667	0.0298507
chr14	102813118	A	G	0.526316	0.103448
chr14	102813676	A	G	0.212121	0
chr14	102813796	A	G	0.446809	0.174757
chr14	102814292	A	G	0.425	0.135135
chr14	102814293	A	G	0.181818	0.0138889
chr15	40687386	A	G	0.291139	0.134921
chr15	40688059	A	G	0.230769	0.0131579
chr15	41589871	A	G	0.245283	0
chr15	42859922	A	G	0.129771	0.0478723
chr15	50649765	A	G	0.128571	0.318966
chr15	50655715	A	G	0.25	0.525
chr15	50850718	T	C	0.292683	0.0714286
chr15	52205972	A	G	0.216216	0.0246914
chr15	60714420	A	G	0.126866	0.043956
chr15	74869553	A	G	0.275	0.05
chr15	74930785	T	C	0.152778	0.333333
chr15	77232564	A	G	0.186047	0.0123457
chr15	83674110	T	C	0.256881	0.589286
chr15	89838495	A	G	0.216216	0.0786517
chr15	90440499	A	G	0.15	0.0491803
chr15	90626117	T	C	0.47619	0.195652
chr15	90816921	A	G	0.391304	0.0597015
chr16	262868	A	G	0.148148	0.048
chr16	262941	A	G	0.166667	0.393258
chr16	268714	A	G	0.181818	0.388889
chr16	4512630	A	G	0.22619	0.0212766
chr16	8887853	T	C	0.416667	0.0434783
chr16	23684186	A	G	0.413333	0.164286
chr16	28966678	A	G	0.458333	0.226667
chr16	29707549	A	G	0.142857	0.0227273
chr16	29940455	T	C	0.208333	0.0517241
chr16	30294634	A	G	0.254545	0.0645161
chr16	30561599	A	G	0.138889	0.313725
chr16	31466287	T	C	0.25	0.060241
chr16	48388382	A	G	0.333333	0.117021
chr16	48388394	A	G	0.300813	0.133333
chr16	53728535	A	G	0.4	0
chr16	70610778	A	G	0.326923	0.15
chr16	75479470	A	G	0.206897	0.055336
chr16	75479474	A	G	0.282723	0.0867769
chr16	75485431	A	G	0.204545	0.56
chr16	78153628	A	G	0.210526	0.0566038
chr16	78156691	A	G	0.192308	0.0701754
chr16	81063049	A	G	0.22619	0.104478
chr16	81063432	A	G	0.129412	0.0422535
chr16	89593770	A	G	0.291667	0.633333
chr16	89754098	A	G	0.217949	0.0686275
chr17	1263938	A	G	0.28	0.0677966
chr17	1941330	A	G	0.1875	0.027027
chr17	3624771	A	G	0.203704	0.431818
chr17	4930659	A	G	0.4	0.123457
chr17	5130467	A	G	0.333333	0.666667
chr17	8271368	T	C	0.246377	0.525
chr17	16286383	A	G	0.538462	0.16129
chr17	20800845	A	G	0.151515	0.0144928
chr17	20886316	A	G	0.571429	0.230769
chr17	30716531	A	G	0.206897	0.418182
chr17	35877075	A	G	0.177778	0.0333333
chr17	37878311	A	G	0.368421	0.0384615
chr17	38075867	A	G	0.208333	0.462963
chr17	38439597	A	G	0.16129	0.045977
chr17	41961814	A	G	0.222222	0
chr17	42250945	T	C	0.25	0.64
chr17	42878387	A	G	0.216495	0.056338
chr17	42878399	A	G	0.367347	0.119403
chr17	45528068	A	G	0.25	0.684211
chr17	46951746	T	C	0.533333	0.0891089
chr17	47907771	A	G	0.21547	0.0601504
chr17	53030631	A	G	0.292683	0.0217391
chr17	57204861	A	G	0.692308	0.275862
chr17	57281021	A	G	0.240385	0.118421
chr17	57351465	A	G	0.714286	0.194444
chr17	57352465	A	G	0.169014	0.04
chr17	65334828	A	G	0.368421	0.132075
chr17	73169718	A	G	0.428571	0
chr17	73885939	A	G	0.314516	0.0769231
chr17	74723543	A	G	0.230769	0.025
chr17	74780920	A	G	0.333333	0.0465116
chr17	76418724	A	G	0.25	0
chr18	691546	A	G	0.136364	0.344828
chr18	12031406	T	C	0.352941	0.149254
chr18	12031423	T	C	0.415094	0.19403
chr18	23749205	T	C	0.146853	0.0686695
chr18	55405592	T	C	0.333333	0.0704225
chr18	55405647	T	C	0.25	0.0434783
chr19	1586762	A	G	0.116667	0.0133333
chr19	8480551	A	G	0.25	0
chr19	9922716	A	G	0.20339	0.446809
chr19	11149677	A	G	0.244898	0.0447761
chr19	11945144	A	G	0.133333	0.0322581
chr19	12023891	A	G	0.166667	0.36
chr19	12024480	A	G	0.145161	0.301887
chr19	12044012	A	G	0.388889	0.155172
chr19	12350988	T	C	0.333333	0.0344828
chr19	12783339	T	C	0.191489	0.645161
chr19	16191569	A	G	0.205128	0.0149254
chr19	19793876	A	G	0.40678	0.19403
chr19	19900753	T	C	0.307692	0.619048
chr19	20232113	A	G	0.465753	0.105263
chr19	20241164	T	C	0.302326	0.637931
chr19	20285382	A	G	0.421053	0.102564
chr19	20722057	A	G	0.235294	0.509434
chr19	21373733	A	G	0.225806	0.0545455
chr19	21988413	A	G	0.25641	0.0357143
chr19	21989039	A	G	0.171171	0.0625
chr19	23289508	A	G	0.15	0.397959
chr19	23331085	A	G	0.304348	0.0222222
chr19	23441305	A	G	0.236842	0.0609756
chr19	33369145	A	G	0.233333	0.468354
chr19	36524412	A	G	0.2	0.0434783
chr19	37736454	A	G	0.384615	0.0434783
chr19	39359028	A	G	0.137615	0.0192308
chr19	39359055	A	G	0.287037	0.134615
chr19	39918230	A	G	0.22807	0.08
chr19	39974959	A	G	0.176471	0.666667
chr19	39982619	A	G	0.196581	0.0597015
chr19	39982620	A	G	0.189655	0.0671642
chr19	41742607	A	G	0.4375	0.0967742
chr19	42394730	A	G	0.333333	0.75
chr19	46052975	A	G	0.253012	0.12037
chr19	46363600	A	G	0.2	0.541667
chr19	49427242	A	G	0.523256	0.230769
chr19	49809311	A	G	0.8	0.183673
chr19	49810395	A	G	0.277778	0.121795
chr19	49810424	A	G	0.172414	0.00632911
chr19	50307373	A	G	0.492308	0.24
chr19	52535206	A	G	0.271186	0.0779221
chr19	52535865	A	G	0.37931	0.177778
chr19	52535866	A	G	0.375	0.123596
chr19	53150802	A	G	0.166667	0.452381
chr19	53591666	A	G	0.236842	0.533333
chr19	53997689	A	G	0.198198	0.0631579
chr19	53998944	A	G	0.136986	0.0419162
chr19	54614988	T	C	0.123077	0.421053
chr19	58377024	T	C	0.118421	0.0123457
chr19	58377614	A	G	0.153846	0
chr19	58416290	A	G	0.238095	0.724138
chr19	59095449	A	G	0.128049	0.0288066
chr1	9328120	A	G	0.16	0.0555556
chr1	9988834	A	G	0.153846	0.0413223
chr1	9988851	A	G	0.266667	0.0727273
chr1	10517276	A	G	0.147727	0.045
chr1	11081296	A	G	0.15625	0.0315789
chr1	19542310	T	C	0.170543	0.0594059
chr1	19543457	T	C	0.189781	0.0555556
chr1	20972510	T	C	0.358974	0.0487805
chr1	20972522	T	C	0.428571	0.075
chr1	20976013	T	C	0.414634	0.166667
chr1	28825331	A	G	0.157895	0.049505
chr1	31891297	A	G	0.380952	0.0416667
chr1	32695951	T	C	0.146667	0.362745
chr1	33086876	A	G	0.142857	0.476923
chr1	35582333	A	G	0.272727	0.0512821
chr1	36065504	A	G	0.196429	0.079646
chr1	36535560	A	G	0.363636	0.103896
chr1	38326728	T	C	0.319149	0.127907
chr1	43271219	T	C	0.411765	0.0740741
chr1	46075663	A	G	0.141509	0.333333
chr1	46160625	A	G	0.35	0.104478
chr1	46160669	A	G	0.428571	0.157895
chr1	46692878	A	G	0.272727	0.102564
chr1	46725192	A	G	0.277778	0
chr1	53288897	A	G	0.247059	0.0986842
chr1	53288924	A	G	0.517647	0.244565
chr1	53291420	A	G	0.239726	0.0867769
chr1	53291425	A	G	0.369427	0.158301
chr1	53291434	A	G	0.192547	0.0674157
chr1	62695301	A	G	0.18	0.371795
chr1	67874731	A	G	0.357798	0.116505
chr1	70905444	A	G	0.152542	0.0172414
chr1	78458478	A	G	0.2	0.55814
chr1	78459935	A	G	0.195122	0.03125
chr1	89425852	A	G	0.230769	0.466667
chr1	100490303	A	G	0.59375	0.1
chr1	109474776	A	G	0.130841	0.44898
chr1	119700812	A	G	0.27907	0.623529
chr1	145689568	A	G	0.478261	0.177966
chr1	150543353	T	C	0.272727	0.025
chr1	150543354	T	C	0.363636	0.025
chr1	168218522	A	G	0.202128	0.0654206
chr1	168220475	A	G	0.209459	0.0714286
chr1	173766259	T	C	0.121622	0.0294118
chr1	173828857	A	G	0.192308	0.0192308
chr1	179042905	A	G	0.151316	0
chr1	179044110	A	G	0.160714	0.0285714
chr1	212904663	A	G	0.171429	0
chr1	214529740	A	G	0.308824	0.135135
chr1	220231982	T	C	0.230769	0.0934066
chr1	225976198	A	G	0.202899	0.44898
chr1	247469560	A	G	0.414634	0.119048
chr20	3157404	A	G	0.380952	0
chr20	3853956	A	G	0.157895	0.0505051
chr20	3857165	T	C	0.266667	0
chr20	3901361	A	G	0.272727	0.54902
chr20	3901371	A	G	0.183673	0.62963
chr20	3909964	T	C	0.258621	0.0787402
chr20	25428308	A	G	0.170068	0.0802469
chr20	32294181	A	G	0.4	0.132075
chr20	32863770	A	G	0.538462	0.21875
chr20	35520977	T	C	0.216981	0.0543478
chr20	48121472	A	G	0.425743	0.208955
chr20	49497077	A	G	0.236842	0.0930233
chr20	61486629	A	G	0.222222	0.546667
chr21	34874666	T	C	0.363636	0
chr21	34964642	A	G	0.148148	0.331126
chr22	24970639	A	G	0.389706	0.194444
chr22	26121077	A	G	0.284404	0.134615
chr22	29903424	A	G	0.233333	0.666667
chr22	31058611	T	C	0.35	0.112676
chr22	38340799	T	C	0.285714	0.0714286
chr22	41323292	A	G	0.135135	0.333333
chr22	41324315	A	G	0.225	0.0625
chr22	41326713	A	G	0.126984	0.0227273
chr22	41327536	A	G	0.277778	0.122807
chr22	42262498	A	G	0.133333	0.405063
chr22	44346754	A	G	0.216667	0.0517241
chr22	45251149	A	G	0.166667	0.5
chr22	46616464	A	G	0.323529	0
chr2	3618706	T	C	0.1875	0
chr2	20492256	A	G	0.173077	0.049505
chr2	24224883	A	G	0.470588	0.166667
chr2	26508705	A	G	0.458333	0.0454545
chr2	37331038	A	G	0.2	0.0810811
chr2	38794531	A	G	0.228571	0.527778
chr2	39009355	A	G	0.147541	0.381443
chr2	39702124	A	G	0.215686	0
chr2	47565624	T	C	0.631579	0
chr2	48041804	A	G	0.291667	0.0540541
chr2	61315735	A	G	0.222222	0.0379747
chr2	61369175	T	C	0.368421	0.107692
chr2	75894362	A	G	0.307692	0.0779221
chr2	85775118	A	G	0.245614	0.0757576
chr2	85775172	A	G	0.254902	0.0875
chr2	88349910	A	G	0.277778	0
chr2	95811860	A	G	0.181818	0.0654206
chr2	99812808	A	G	0.189189	0.0833333
chr2	99812988	A	G	0.132812	0.046875
chr2	99813020	A	G	0.176	0.0858586
chr2	99820686	A	G	0.55	0.153846
chr2	100023642	A	G	0.217391	0.5
chr2	160589852	A	G	0.25	0.586207
chr2	172605884	A	G	0.324675	0.026087
chr2	201748747	A	G	0.266667	0.0208333
chr2	203742126	T	C	0.271429	0.0357143
chr2	204166255	A	G	0.222222	0.025641
chr2	204168008	A	G	0.333333	0.0357143
chr2	204169050	A	G	0.209302	0.0392157
chr2	204169182	A	G	0.453488	0.21519
chr2	206982255	T	C	0.170455	0.0531915
chr2	206986926	T	C	0.320755	0.137615
chr2	206986931	T	C	0.114286	0.0186916
chr2	206986936	T	C	0.394495	0.168142
chr2	216950513	A	G	0.5	0.223684
chr2	242172168	T	C	0.363636	0
chr3	10041088	A	G	0.30303	0
chr3	10194417	A	G	0.161765	0.0253165
chr3	10194426	A	G	0.375	0.15534
chr3	10194593	A	G	0.231579	0.103704
chr3	10194841	A	G	0.224638	0.0742574
chr3	15454234	A	G	0.153846	0.0322581
chr3	15454243	A	G	0.15	0.0319149
chr3	23942739	T	C	0.666667	0.257143
chr3	40504931	A	G	0.131148	0.0402299
chr3	45722055	A	G	0.247934	0.107438
chr3	47855660	A	G	0.466667	0.05
chr3	48297231	A	G	0.20339	0.517241
chr3	48787562	A	G	0.344371	0.0645161
chr3	48787640	A	G	0.192308	0.0727273
chr3	57549000	A	G	0.375	0.102564
chr3	57549365	A	G	0.357143	0
chr3	58308048	A	G	0.230769	0.0327869
chr3	61553164	A	G	0.23913	0
chr3	101542436	A	G	0.258065	0.1
chr3	109052022	A	G	0.271429	0.594937
chr3	129173145	A	G	0.25	0.027027
chr3	136053692	A	G	0.375	0.03125
chr3	156248973	T	C	0.5	0.0571429
chr3	188596827	A	G	0.333333	0.0107527
chr3	196079289	A	G	0.122222	0.0479042
chr4	259654	T	C	0.117647	0.0212766
chr4	1387222	A	G	0.192308	0.0204082
chr4	17802819	A	G	0.396825	0.178571
chr4	40753734	A	G	0.410526	0.178571
chr4	41268789	A	G	0.165049	0.390244
chr4	57326291	A	G	0.378917	0.170213
chr4	71683841	A	G	0.3375	0.142857
chr4	88935562	A	G	0.266667	0.0487805
chr4	88968638	A	G	0.163934	0.377049
chr4	90653296	T	C	0.411765	0.105263
chr4	128864625	A	G	0.16	0.0344828
chr4	152027247	T	C	0.340426	0.0958904
chr4	152027845	T	C	0.296296	0
chr4	165996287	T	C	0.41791	0.155556
chr4	165997105	T	C	0.176471	0
chr5	874315	A	G	0.131579	0.55
chr5	32382805	A	G	0.333333	0
chr5	34906526	A	G	0.155172	0.0375
chr5	43576398	A	G	0.193548	0.457143
chr5	60205657	A	G	0.294118	0.025
chr5	114542448	T	C	0.428571	0.202381
chr5	121367099	A	G	0.419118	0.135338
chr5	125961447	A	G	0.530769	0.26
chr5	130538072	A	G	0.278351	0.12782
chr5	130538309	A	G	0.469388	0.179104
chr5	130538330	A	G	0.403509	0.177419
chr5	131980596	T	C	0.230769	0.0879121
chr5	134236730	A	G	0.418605	0.157143
chr5	138620224	A	G	0.129707	0.374046
chr5	156904922	A	G	0.186869	0.0890052
chr5	156905560	A	G	0.288462	0.0957447
chr5	175814721	A	G	0.238095	0.761905
chr6	3020793	T	C	0.197674	0.0338983
chr6	27141341	T	C	0.226415	0.571429
chr6	42047375	A	G	0.284091	0.127168
chr6	42855972	A	G	0.141361	0.0416667
chr6	42909598	A	G	0.20339	0.046875
chr6	43000266	A	G	0.325	0.114754
chr6	43557534	A	G	0.428571	0.09375
chr6	44066741	T	C	0.454545	0.0740741
chr6	52358371	A	G	0.346154	0.129412
chr6	76348637	A	G	0.315789	0.772727
chr6	76348681	A	G	0.28	0.612903
chr6	90344222	A	G	0.256098	0.101449
chr6	99317410	T	C	0.178571	0.0266667
chr6	105547013	A	G	0.454545	0.191176
chr6	109735795	A	G	0.205882	0.00877193
chr6	150045755	A	G	0.298611	0.136612
chr6	153307391	T	C	0.210526	0.0392157
chr6	160100882	A	G	0.165049	0.0769231
chr7	23222968	A	G	0.37037	0.0810811
chr7	44616872	T	C	0.168675	0.0444444
chr7	44841519	A	G	0.125	0.0615385
chr7	66175874	A	G	0.15625	0.0384615
chr7	71047304	A	G	0.511111	0
chr7	91722014	A	G	0.714286	0.257143
chr7	99172127	A	G	0.131579	0.0215054
chr7	99716258	A	G	0.211538	0.0188679
chr7	100955429	A	G	0.329787	0
chr7	100955430	A	G	0.23913	0.0172414
chr7	104647477	A	G	0.326087	0.116667
chr7	121007984	A	G	0.290323	0.851852
chr7	140077137	A	G	0.375	0.148148
chr7	140077146	A	G	0.254545	0.0434783
chr7	156762906	A	G	0.301724	0.141414
chr7	157027624	A	G	0.291667	0.0689655
chr7	157166647	A	G	0.256098	0.0208333
chr7_gl000195_random	83094	A	G	0.18	0.0707965
chr8	406350	T	C	0.117241	0.303571
chr8	30536015	A	G	0.119403	0.0507614
chr8	30536016	A	G	0.125	0.0459184
chr8	30536151	A	G	0.168033	0.0511811
chr8	41401351	A	G	0.25	0.510204
chr8	41401354	A	G	0.314286	0.630435
chr8	41403173	T	C	0.444444	0.135135
chr8	42409051	A	G	0.3	0.0909091
chr8	42409067	A	G	0.421053	0.152542
chr8	56977791	T	C	0.235294	0.0517241
chr8	56981589	A	G	0.272727	0.120419
chr8	66513154	T	C	0.266667	0
chr8	67593297	A	G	0.170213	0.413793
chr9	34681733	A	G	0.3125	0.138614
chr9	34682101	A	G	0.210526	0.0428571
chr9	36215298	T	C	0.692308	0.3
chr9	71715277	A	G	0.222222	0.555556
chr9	80888394	A	G	0.258065	0.121739
chr9	95602700	T	C	0.314286	0.0877193
chr9	97056536	A	G	0.214286	0.487805
chr9	114799080	A	G	0.315789	0
chr9	115448941	A	G	0.144578	0.0463576
chr9	132676299	A	G	0.545455	0.047619
chr9	133581220	A	G	0.1875	0.0550459
chr9	133581233	A	G	0.134146	0.010989
chr9	133581465	A	G	0.16129	0.011236
chr9	136034440	A	G	0.4	0.0416667
chrX	30740101	A	G	0.210526	0
chrX	75406564	A	G	0.142857	0
chrX	84345886	A	G	0.5	0.08
chrX	123043143	A	G	0.415094	0.0967742
chrX	123043155	A	G	0.206349	0.0434783
chrX	123046599	A	G	0.666667	0.329545
chrX	123047112	A	G	0.344538	0.0687023

## Sheet: TBL
Differentially edited sites in TBL
Chr	Pos	RefBase	AltBase	H1Freq	TBLFreq
chr10	14947715	T	C	0.4375	0.0666667
chr10	20575693	A	G	0.188976	0.046729
chr10	21778330	T	C	0.323529	0.0444444
chr10	51587986	T	C	0.3	0
chr10	51587998	T	C	0.208333	0.0377358
chr10	70240365	A	G	0.138889	0.377778
chr10	70284246	A	G	0.545455	0.0526316
chr10	70285265	A	G	0.5	0.135135
chr10	75010087	T	C	0.116129	0.027972
chr10	75537412	A	G	0.195402	0.0852713
chr10	88968085	A	G	0.472222	0.185185
chr10	103549480	A	G	0.236842	0.547619
chr10	116051826	A	G	0.578947	0
chr11	493388	A	G	0.736842	0.217391
chr11	17098233	A	G	0.222222	0.0227273
chr11	31452571	A	G	0.323944	0.115385
chr11	63340599	T	C	0.29932	0.134021
chr11	65544523	A	G	0.295455	0.0909091
chr11	70433901	T	C	0.4375	0.1125
chr11	70433902	T	C	0.375	0.0864198
chr11	70433954	T	C	0.5	0.125
chr11	71998440	T	C	0.375	0.0344828
chr11	82786477	A	G	0.216216	0
chr11	82797626	A	G	0.581395	0.193548
chr11	82922540	A	G	0.481481	0.0434783
chr11	93468644	A	G	0.136095	0.0212766
chr11	93494978	A	G	0.219298	0.0818182
chr11	118871343	A	G	0.125	0.387097
chr11	118994552	A	G	0.275862	0
chr11	125480408	A	G	0.213333	0.0568182
chr12	7278618	T	C	0.333333	0.0357143
chr12	8116674	T	C	0.210526	0.040404
chr12	8120823	T	C	0.407407	0.0666667
chr12	8950149	T	C	0.5875	0.274194
chr12	27187492	A	G	0.4	0.136364
chr12	51324627	A	G	0.217054	0.0650155
chr12	51324639	A	G	0.319231	0.129747
chr12	51325537	A	G	0.294118	0.105263
chr12	56217628	T	C	0.37037	0.0784314
chr12	69237004	A	G	0.2	0.0549451
chr12	79994383	A	G	0.188119	0.0235294
chr12	98998943	A	G	0.5	0.179487
chr12	105389588	A	G	0.444444	0
chr12	117467637	A	G	0.125	0.0208333
chr12	124000082	A	G	0.652174	0.25
chr12	124002942	A	G	0.375	0.13
chr12	133298417	A	G	0.165414	0.041958
chr13	21949107	T	C	0.603306	0.227941
chr13	32973200	A	G	0.247619	0.0588235
chr14	23442319	A	G	0.126984	0.0472103
chr14	23601675	A	G	0.419355	0.0769231
chr14	23602251	A	G	0.75	0.16
chr14	53242417	T	C	0.236364	0.0693069
chr14	55860540	T	C	0.294118	0.0769231
chr14	74526976	T	C	0.140704	0.0308642
chr14	75202532	A	G	0.240876	0.0381679
chr14	102813806	A	G	0.52	0.179104
chr14	102814292	A	G	0.425	0.119048
chr14	102814324	A	G	0.341463	0.0851064
chr15	40980796	A	G	0.333333	0.0980392
chr15	40980797	A	G	0.267606	0.0392157
chr15	41591451	A	G	0.198347	0.0963855
chr15	52205271	A	G	0.785714	0.153846
chr15	60714420	A	G	0.126866	0.0285714
chr15	83674110	T	C	0.256881	0.125
chr16	262868	A	G	0.148148	0
chr16	8946408	T	C	0.431818	0.113636
chr16	9204748	A	G	0.163265	0
chr16	11928951	A	G	0.3	0.0612245
chr16	14765161	A	G	0.533333	0.0952381
chr16	23476581	A	G	0.276423	0.130841
chr16	46948969	A	G	0.307692	0.0277778
chr16	67716956	A	G	0.179856	0.0647482
chr16	75479470	A	G	0.206897	0.0833333
chr16	75479474	A	G	0.282723	0.123288
chr16	81063036	A	G	0.153846	0.0240964
chr16	81063049	A	G	0.22619	0.0357143
chr16	85736728	A	G	0.272727	0
chr16	88784415	A	G	0.291139	0.11
chr16	89618596	A	G	0.333333	0
chr17	420862	A	G	0.125	0.0208333
chr17	692293	A	G	0.55	0.0952381
chr17	4929954	A	G	0.21374	0.0762712
chr17	4930659	A	G	0.4	0.147059
chr17	7161523	T	C	0.25	0
chr17	17089912	A	G	0.262136	0.102041
chr17	18316631	A	G	0.393939	0
chr17	35569650	A	G	0.434783	0
chr17	35877075	A	G	0.177778	0
chr17	42876791	A	G	0.219298	0.096
chr17	42880295	A	G	0.19	0.0692308
chr17	46945268	A	G	0.590909	0.212121
chr17	46951746	T	C	0.533333	0.2
chr17	47907771	A	G	0.21547	0.0422535
chr17	65335352	A	G	0.567797	0.253521
chr17	73940889	T	C	0.133333	0
chr17	76418724	A	G	0.25	0
chr18	77727692	T	C	0.263158	0.0273973
chr19	1033487	A	G	0.139241	0.0212766
chr19	3540213	T	C	0.210526	0.0857143
chr19	11945144	A	G	0.133333	0.0275229
chr19	20005646	T	C	0.320755	0
chr19	20232113	A	G	0.465753	0.0714286
chr19	20299419	A	G	0.139241	0
chr19	20824634	A	G	0.24031	0.0814815
chr19	21474661	A	G	0.285714	0
chr19	21988413	A	G	0.25641	0.0833333
chr19	21989039	A	G	0.171171	0.0438596
chr19	23330903	A	G	0.395833	0.09375
chr19	37237810	A	G	0.224138	0
chr19	39982620	A	G	0.189655	0.0294118
chr19	46020504	A	G	0.526316	0
chr19	46360076	A	G	0.147059	0
chr19	46363600	A	G	0.2	0.653846
chr19	49809311	A	G	0.8	0.166667
chr19	50307373	A	G	0.492308	0.235294
chr19	52535206	A	G	0.271186	0.112069
chr19	52657396	A	G	0.288288	0.112
chr19	52911548	A	G	0.3	0.0285714
chr19	53069483	A	G	0.458333	0.0606061
chr19	53149278	A	G	0.654545	0.318182
chr19	53149616	A	G	0.25	0.118056
chr19	53150802	A	G	0.166667	0.0704846
chr19	53205835	T	C	0.15	0.0454545
chr19	53383345	A	G	0.197531	0.0465116
chr19	53451662	A	G	0.166667	0.0375
chr19	53858229	A	G	0.306122	0.0925926
chr19	53858234	A	G	0.297872	0.0566038
chr19	53908341	A	G	0.538462	0.047619
chr19	53998144	A	G	0.134021	0.0136986
chr19	56120601	A	G	0.5	0.137931
chr19	58319085	T	C	0.233766	0.104
chr19	58357111	A	G	0.177215	0.0549451
chr19	58377614	A	G	0.153846	0.0141844
chr1	10519912	A	G	0.163158	0.0666667
chr1	19625146	T	C	0.285714	0
chr1	20972510	T	C	0.358974	0.0967742
chr1	20972522	T	C	0.428571	0.129032
chr1	20976013	T	C	0.414634	0.148649
chr1	20976032	T	C	0.344828	0.0444444
chr1	23516822	T	C	0.357143	0.0408163
chr1	24865333	T	C	0.174312	0.031746
chr1	28825465	A	G	0.15748	0.0526316
chr1	32695951	T	C	0.146667	0.517241
chr1	35582333	A	G	0.272727	0
chr1	46160669	A	G	0.428571	0.0454545
chr1	46161099	A	G	0.35	0.0540541
chr1	53289547	A	G	0.368421	0.172131
chr1	53291425	A	G	0.369427	0.172566
chr1	53291434	A	G	0.192547	0.08
chr1	93621321	A	G	0.316667	0.0892857
chr1	110908625	T	C	0.240385	0
chr1	150615870	T	C	0.16	0.769231
chr1	155696517	A	G	0.113208	0.3
chr1	155697135	A	G	0.209302	0.0549451
chr1	155704057	A	G	0.43662	0.214286
chr1	155704196	A	G	0.275362	0.130841
chr1	155704215	A	G	0.235772	0.0714286
chr1	160958050	T	C	0.625	0.293103
chr1	168218522	A	G	0.202128	0.0482759
chr1	168218543	A	G	0.316456	0.116279
chr1	168220475	A	G	0.209459	0.0632184
chr1	179042905	A	G	0.151316	0.0515464
chr1	179829190	A	G	0.8	0.26087
chr1	214529234	A	G	0.450617	0.184783
chr1	214529740	A	G	0.308824	0.126506
chr1	220231263	T	C	0.59292	0.27972
chr1	220231982	T	C	0.230769	0.102273
chr20	3851192	A	G	0.133333	0.0230769
chr20	3856006	A	G	0.11465	0.0344828
chr20	3909964	T	C	0.258621	0.0886076
chr20	32863770	A	G	0.538462	0.22
chr20	32863776	A	G	0.657143	0.116279
chr20	48121109	A	G	0.1875	0.037037
chr20	48121472	A	G	0.425743	0.189873
chr20	48121480	A	G	0.30303	0.0897436
chr20	48734946	A	G	0.263158	0.032967
chr22	18572650	A	G	0.349398	0.121622
chr22	31058611	T	C	0.35	0.0757576
chr22	38340799	T	C	0.285714	0.0566038
chr22	38340862	T	C	0.319149	0.10274
chr22	38341724	T	C	0.103448	0.0301205
chr22	41138970	T	C	0.545455	0.0869565
chr22	41324315	A	G	0.225	0.05
chr22	41351338	A	G	0.25641	0.0243902
chr22	42239744	A	G	0.545455	0
chr2	26508705	A	G	0.458333	0.08
chr2	31494693	A	G	0.25	0.0588235
chr2	31494694	A	G	0.294118	0.0967742
chr2	32535692	A	G	0.216216	0.076087
chr2	37327666	A	G	0.201439	0.0882353
chr2	37329238	A	G	0.4	0.17
chr2	37331038	A	G	0.2	0.0413223
chr2	37331065	A	G	0.158879	0.046875
chr2	39702115	A	G	0.268293	0.0677966
chr2	39702124	A	G	0.215686	0.0289855
chr2	46805616	A	G	0.3875	0.111111
chr2	61369175	T	C	0.368421	0.0606061
chr2	69688849	A	G	0.352941	0.101562
chr2	69688991	A	G	0.580645	0.252101
chr2	85775118	A	G	0.245614	0.0393701
chr2	85775172	A	G	0.254902	0.119048
chr2	85838241	T	C	0.352941	0.104167
chr2	95891149	A	G	0.478261	0
chr2	99812808	A	G	0.189189	0.0765027
chr2	204166255	A	G	0.222222	0.05
chr2	206984231	T	C	0.197674	0.0196078
chr2	206986926	T	C	0.320755	0.108434
chr2	206986936	T	C	0.394495	0.17284
chr2	217366515	A	G	0.435897	0.184874
chr2	217366590	A	G	0.352113	0.144928
chr2	228550408	A	G	0.276596	0
chr2	242172108	T	C	0.333333	0
chr2	242172161	T	C	0.564103	0.0645161
chr2	242172168	T	C	0.363636	0
chr2	242271008	A	G	0.342105	0
chr3	4346820	A	G	0.172414	0.521739
chr3	10194593	A	G	0.231579	0.0816327
chr3	10194841	A	G	0.224638	0.0441176
chr3	44790759	A	G	0.225806	0.0819672
chr3	45721891	A	G	0.4	0.176471
chr3	48787562	A	G	0.344371	0.0757576
chr3	48787640	A	G	0.192308	0.0451128
chr3	188596827	A	G	0.333333	0.0645161
chr3	197339583	A	G	0.403409	0.2
chr4	1326431	A	G	0.375	0.0322581
chr4	2940347	T	C	0.14433	0
chr4	2940397	T	C	0.589474	0.261364
chr4	57326291	A	G	0.378917	0.148387
chr4	57834195	A	G	0.307692	0
chr4	77864157	T	C	0.318182	0.0571429
chr4	87847114	A	G	0.229167	0.0357143
chr4	139966801	A	G	0.157303	0.0697674
chr4	153898290	A	G	0.155556	0.041958
chr4	153898310	A	G	0.382812	0.139932
chr4	153898316	A	G	0.186047	0.0865052
chr4	153898402	A	G	0.153846	0.0438596
chr4	153898454	A	G	0.16568	0.071875
chr4	153898469	A	G	0.164706	0.0783699
chr5	37291386	A	G	0.16	0.0222222
chr5	64192954	A	G	0.5	0
chr5	121364223	A	G	0.135417	0
chr5	121367099	A	G	0.419118	0.144928
chr5	130538066	A	G	0.302083	0.025
chr5	130538076	A	G	0.365385	0.106383
chr5	156904922	A	G	0.186869	0.0325444
chr5	176473222	A	G	0.258065	0.04
chr6	42997463	A	G	0.291139	0.12766
chr6	43557534	A	G	0.428571	0.0196078
chr6	81064957	A	G	0.363636	0
chr7	919884	A	G	0.378378	0.113636
chr7	2762529	T	C	0.304348	0.141667
chr7	5517151	T	C	0.302326	0
chr7	64259684	A	G	0.129032	0
chr7	97597990	A	G	0.272727	0
chr7	100734854	A	G	0.136691	0.0333333
chr7	104647477	A	G	0.326087	0.0555556
chr7	140077137	A	G	0.375	0.101449
chr7	140077146	A	G	0.254545	0.0181818
chr7	151080452	A	G	0.384615	0.132075
chr8	6501696	T	C	0.411765	0.2
chr8	8231063	A	G	0.357143	0.0517241
chr8	22450959	A	G	0.289474	0.128834
chr8	22450969	A	G	0.357143	0.142012
chr8	22451040	A	G	0.190476	0.0252101
chr8	30536016	A	G	0.125	0.0479042
chr8	30536151	A	G	0.168033	0.0313901
chr8	42878878	A	G	0.190476	0.0673077
chr8	42883416	A	G	0.419355	0.171171
chr8	48890109	A	G	0.239437	0.0913043
chr8	146199743	A	G	0.4375	0.0952381
chr9	94840801	A	G	0.380952	0.0172414
chr9	94841463	A	G	0.296296	0.0972222
chr9	94841649	A	G	0.326087	0.146341
chr9	115448941	A	G	0.144578	0.02
chr9	116028728	A	G	0.2	0.018018
chr9	130554115	A	G	0.160377	0.0215054
chr9	131068825	T	C	0.237288	0
chrX	45707264	T	C	0.5	0.0909091
chrX	54589106	A	G	0.243243	0.0930233
chrX	54590033	A	G	0.174757	0.0510204
chrX	123046599	A	G	0.666667	0.313953
chrX	123047112	A	G	0.344538	0.130952
