# Supplementary material for: Comparative functional RNA editomes of neural differentiation from human PSCs
Source: Life Med. 2022 Aug 10;1(2):221–35. doi: 10.1093/lifemedi/lnac027 (PMC11749364; doi:10.1093/lifemedi/lnac027)
Supplement: lnac027_suppl_Supplementary_File_4 [file lnac027_suppl_Supplementary_File_4.xlsx]

## Sheet: Small sample set
miRNA target prediction for DES in 3'UTR
Chr	Pos	TargetGain	Count	TargetLoss	Count	TargetShift	Count	TargetShared	Count	Gene
chr1	109474776	-	0	hsa-miR-3159	1	-	0	-	0	CLCC1
chr1	173769138	hsa-miR-5095,hsa-miR-513a-5p	2	hsa-miR-450b-3p	1	-	0	hsa-miR-619-5p,hsa-miR-638	2	CENPL
chr1	179042905	hsa-miR-6804-5p	1	-	0	-	0	-	0	FAM20B
chr1	179044110	-	0	hsa-miR-4452	1	-	0	-	0	FAM20B
chr1	179829190	-	0	-	0	-	0	hsa-miR-1285-5p	1	TOR1AIP2
chr1	19542310	-	0	-	0	-	0	hsa-miR-5095,hsa-miR-619-5p	2	EMC1
chr1	19542631	hsa-miR-6778-5p	1	-	0	-	0	hsa-miR-1273h-5p	1	EMC1
chr1	19543457	hsa-miR-372-3p,hsa-miR-450b-3p,hsa-miR-512-3p	3	hsa-miR-17-5p,hsa-miR-20b-5p,hsa-miR-93-5p	3	-	0	hsa-miR-619-5p	1	EMC1
chr1	212904663	hsa-miR-6089,hsa-miR-671-5p	2	-	0	-	0	hsa-miR-939-5p	1	NSL1
chr1	214529740	hsa-miR-132-5p,hsa-miR-6508-5p	2	-	0	-	0	hsa-miR-6820-3p	1	PTPN14
chr1	28825331	-	0	-	0	hsa-miR-373-3p	1	hsa-miR-5095,hsa-miR-619-5p,hsa-miR-6776-3p,hsa-miR-93-5p	4	PHACTR4
chr1	28825465	-	0	hsa-miR-1244,hsa-miR-6861-5p	2	-	0	-	0	PHACTR4
chr1	38326728	-	0	hsa-miR-3663-5p	1	-	0	hsa-miR-6849-3p	1	INPP5B
chr1	53288870	hsa-miR-372-3p,hsa-miR-512-3p	2	hsa-miR-20a-5p,hsa-miR-3159,hsa-miR-5095	3	-	0	hsa-miR-17-5p,hsa-miR-20b-5p,hsa-miR-619-5p,hsa-miR-93-5p	4	ZYG11B
chr1	53288897	-	0	hsa-miR-6881-3p	1	-	0	-	0	ZYG11B
chr1	53288924	-	0	-	0	-	0	hsa-miR-8086	1	ZYG11B
chr1	53289547	hsa-miR-513a-5p,hsa-miR-638	2	hsa-miR-5095,hsa-miR-600	2	-	0	hsa-miR-619-5p	1	ZYG11B
chr1	53291425	hsa-miR-6089,hsa-miR-671-5p	2	-	0	-	0	-	0	ZYG11B
chr1	53291434	hsa-miR-4646-5p	1	-	0	-	0	-	0	ZYG11B
chr1	70905444	hsa-miR-5096	1	-	0	-	0	hsa-miR-1273f	1	CTH
chr1	9328120	hsa-miR-5096	1	-	0	-	0	hsa-miR-1285-5p,hsa-miR-1303	2	H6PD
chr10	101992783	-	0	hsa-miR-566,hsa-miR-6811-3p	2	-	0	-	0	CWF19L1
chr10	116051826	hsa-miR-6843-3p	1	hsa-miR-378a-5p	1	-	0	-	0	VWA2
chr10	15148273	hsa-miR-619-5p	1	hsa-miR-3934-5p	1	-	0	hsa-miR-17-5p,hsa-miR-20a-5p,hsa-miR-20b-5p,hsa-miR-3159,hsa-miR-5095,hsa-miR-93-5p	6	NMT2
chr10	20575693	hsa-miR-1273a,hsa-miR-1285-3p,hsa-miR-3187-5p	3	hsa-miR-6720-5p	1	hsa-miR-367-3p	1	hsa-miR-25-3p,hsa-miR-5684,hsa-miR-7703,hsa-miR-92b-3p	4	PLXDC2
chr11	31453126	hsa-miR-18a-3p,hsa-miR-3157-3p,hsa-miR-4763-5p	3	hsa-miR-6747-3p	1	-	0	-	0	DNAJC24
chr11	93494978	hsa-miR-106a-5p,hsa-miR-106b-5p,hsa-miR-20a-5p,hsa-miR-372-3p,hsa-miR-5095	5	hsa-miR-6806-5p	1	-	0	hsa-miR-17-5p,hsa-miR-20b-5p,hsa-miR-619-5p,hsa-miR-93-5p	4	C11orf54
chr12	133298121	-	0	-	0	-	0	hsa-miR-1304-3p	1	PGAM5
chr12	133298417	-	0	hsa-miR-6086,hsa-miR-6855-5p	2	-	0	hsa-miR-544b	1	PGAM5
chr12	14651842	-	0	hsa-miR-4715-3p	1	-	0	-	0	ATF7IP
chr12	27183115	-	0	hsa-miR-367-3p	1	-	0	hsa-miR-4793-3p,hsa-miR-6807-3p	2	MED21
chr12	27183116	hsa-miR-3130-3p	1	hsa-miR-367-3p,hsa-miR-4793-3p,hsa-miR-6807-3p	3	-	0	-	0	MED21
chr12	51324627	-	0	-	0	-	0	hsa-miR-1233-5p	1	METTL7A
chr12	51324639	hsa-miR-1273g-5p	1	-	0	-	0	-	0	METTL7A
chr12	51325537	hsa-miR-340-3p,hsa-miR-6827-3p,hsa-miR-6864-3p	3	-	0	-	0	hsa-miR-1273a,hsa-miR-128-3p	2	METTL7A
chr12	69237004	hsa-miR-4777-3p	1	-	0	-	0	-	0	MDM2
chr13	32973200	hsa-miR-1260b	1	-	0	-	0	hsa-miR-1224-3p,hsa-miR-1260a,hsa-miR-483-3p	3	BRCA2
chr13	45910333	hsa-miR-6089	1	hsa-miR-4463	1	-	0	hsa-miR-6134	1	TPT1
chr14	21928910	hsa-miR-661	1	-	0	-	0	hsa-miR-5095,hsa-miR-619-5p	2	RAB2B
chr14	23442237	hsa-miR-3681-3p	1	-	0	-	0	hsa-miR-1972	1	AJUBA
chr14	23442319	hsa-miR-433-5p	1	hsa-miR-7855-5p	1	hsa-miR-6860	1	hsa-miR-1285-3p,hsa-miR-3187-5p,hsa-miR-612	3	AJUBA
chr14	23568004	-	0	hsa-miR-6735-3p	1	-	0	hsa-miR-6749-5p	1	C14orf119
chr14	31563681	hsa-miR-140-3p	1	-	0	-	0	hsa-miR-1273g-5p	1	AP4S1
chr14	50712991	hsa-miR-5572,hsa-miR-5787	2	-	0	-	0	-	0	L2HGDH
chr14	50713015	hsa-miR-1184	1	-	0	-	0	hsa-miR-1304-3p	1	L2HGDH
chr14	50792787	hsa-miR-936	1	-	0	-	0	-	0	ATP5S
chr14	53242417	hsa-miR-7107-5p	1	-	0	-	0	hsa-miR-1285-3p,hsa-miR-3664-3p,hsa-miR-6854-5p	3	GNPNAT1
chr14	53242651	-	0	-	0	-	0	hsa-miR-6804-3p	1	GNPNAT1
chr14	70838274	hsa-miR-513a-5p	1	hsa-miR-5585-3p	1	-	0	hsa-miR-619-5p,hsa-miR-660-3p	2	SYNJ2BP
chr14	74526976	-	0	hsa-miR-3609,hsa-miR-619-5p	2	-	0	hsa-miR-5095	1	ALDH6A1
chr14	75202532	hsa-miR-654-3p	1	-	0	-	0	-	0	FCF1
chr15	42859922	-	0	hsa-miR-3159	1	-	0	hsa-miR-5095,hsa-miR-619-5p	2	HAUS2
chr15	60714420	-	0	-	0	-	0	hsa-miR-1304-3p,hsa-miR-3137	2	NARG2
chr15	83674110	hsa-miR-1304-3p	1	-	0	-	0	-	0	C15orf40
chr15	90440499	-	0	-	0	-	0	hsa-miR-3929	1	C15orf38
chr16	11928951	-	0	hsa-miR-1285-3p	1	-	0	hsa-miR-4667-5p,hsa-miR-7107-5p	2	RSL1D1
chr16	23476581	hsa-miR-3159,hsa-miR-5095	2	-	0	-	0	hsa-miR-619-5p	1	GGA2
chr16	23684186	hsa-miR-661	1	-	0	-	0	hsa-miR-5095,hsa-miR-619-5p	2	DCTN5
chr16	23684702	-	0	-	0	-	0	hsa-miR-216a-3p,hsa-miR-5693,hsa-miR-6775-5p	3	DCTN5
chr16	67716956	-	0	-	0	-	0	hsa-miR-6819-3p,hsa-miR-6877-3p	2	GFOD2
chr16	70610778	-	0	hsa-miR-3159	1	-	0	hsa-miR-106a-5p,hsa-miR-106b-5p,hsa-miR-17-5p,hsa-miR-20a-5p,hsa-miR-20b-5p,hsa-miR-372-3p,hsa-miR-373-3p,hsa-miR-619-5p,hsa-miR-93-5p	9	SF3B3
chr16	81063036	hsa-miR-1273a	1	hsa-miR-128-3p	1	-	0	hsa-miR-508-5p	1	CENPN
chr16	81063049	hsa-miR-6720-5p,hsa-miR-7703	2	-	0	-	0	hsa-miR-1273g-3p,hsa-miR-4793-3p,hsa-miR-508-5p,hsa-miR-6807-3p	4	CENPN
chr16	81063432	hsa-miR-3926	1	hsa-miR-6846-5p,hsa-miR-6848-5p	2	-	0	hsa-miR-4695-5p	1	CENPN
chr17	17089912	-	0	-	0	-	0	hsa-miR-5585-3p,hsa-miR-660-3p,hsa-miR-6861-5p,hsa-miR-6869-5p	4	MPRIP
chr17	42880145	-	0	hsa-miR-3614-5p	1	-	0	hsa-miR-3929,hsa-miR-6087	2	GJC1
chr17	42880295	hsa-miR-1247-3p	1	hsa-miR-30b-3p,hsa-miR-3192-5p,hsa-miR-7851-3p	3	-	0	hsa-miR-1273e,hsa-miR-1273h-5p	2	GJC1
chr17	4929954	-	0	hsa-miR-125a-3p	1	-	0	-	0	KIF1C
chr17	4930659	-	0	-	0	-	0	hsa-miR-363-5p,hsa-miR-6511a-5p	2	KIF1C
chr17	73885939	hsa-miR-4656,hsa-miR-4768-3p,hsa-miR-485-5p	3	hsa-let-7c-5p,hsa-let-7e-5p	2	hsa-miR-510-5p	1	hsa-miR-3929,hsa-miR-4459,hsa-miR-4695-5p,hsa-miR-665,hsa-miR-6884-5p	5	TRIM65
chr17	73940889	-	0	-	0	-	0	hsa-miR-17-3p,hsa-miR-593-5p	2	ACOX1
chr19	11945144	hsa-miR-433-5p	1	-	0	-	0	-	0	ZNF440
chr19	12024480	hsa-miR-612	1	-	0	-	0	-	0	ZNF69
chr19	20722057	hsa-miR-1273g-3p	1	hsa-miR-6516-5p	1	-	0	hsa-miR-4663	1	ZNF737
chr19	21301950	hsa-miR-106b-5p,hsa-miR-17-5p,hsa-miR-20a-5p,hsa-miR-20b-5p,hsa-miR-5095	5	hsa-miR-512-3p	1	-	0	hsa-miR-372-3p,hsa-miR-619-5p,hsa-miR-93-5p	3	ZNF714
chr19	21303067	hsa-miR-125a-3p,hsa-miR-3139,hsa-miR-3184-5p	3	-	0	-	0	hsa-miR-6769b-5p	1	ZNF714
chr19	21474661	-	0	-	0	-	0	hsa-miR-1273a	1	ZNF708
chr19	21988413	-	0	hsa-miR-6774-5p	1	-	0	hsa-miR-4649-5p	1	ZNF43
chr19	21989039	-	0	-	0	-	0	hsa-miR-504-3p,hsa-miR-5572	2	ZNF43
chr19	37237810	hsa-miR-342-3p	1	-	0	-	0	-	0	ZNF850
chr19	39359055	-	0	-	0	-	0	hsa-miR-3929	1	RINL
chr19	39918230	-	0	hsa-miR-1273h-5p	1	-	0	-	0	PLEKHG2
chr19	58319085	hsa-miR-4747-3p,hsa-miR-6836-3p	2	hsa-miR-484	1	-	0	hsa-miR-5001-3p	1	ZNF552
chr19	58357111	-	0	-	0	-	0	hsa-miR-5095	1	ZNF587B
chr2	201842479	-	0	hsa-miR-4478,hsa-miR-6134	2	-	0	hsa-miR-3929,hsa-miR-4419b,hsa-miR-508-5p,hsa-miR-6884-5p	4	FAM126B
chr2	204166255	hsa-miR-3192-5p	1	-	0	-	0	hsa-miR-1273h-5p	1	CYP20A1
chr2	204168008	-	0	-	0	-	0	hsa-miR-3681-3p	1	CYP20A1
chr2	204169050	hsa-miR-7156-3p	1	hsa-miR-1301-3p	1	-	0	hsa-miR-6771-5p	1	CYP20A1
chr2	204169182	hsa-miR-342-3p	1	-	0	-	0	-	0	CYP20A1
chr2	220238185	-	0	-	0	-	0	hsa-miR-6791-3p	1	DNPEP
chr2	228550408	hsa-miR-5095	1	-	0	-	0	hsa-miR-3159,hsa-miR-619-5p	2	SLC19A3
chr2	69688849	-	0	-	0	-	0	hsa-miR-6738-3p	1	AAK1
chr2	69688991	-	0	hsa-miR-372-3p	1	-	0	hsa-miR-17-5p,hsa-miR-20b-5p,hsa-miR-3159,hsa-miR-619-5p,hsa-miR-93-5p	5	AAK1
chr2	85775172	-	0	-	0	-	0	hsa-miR-4259	1	GGCX
chr2	99812808	hsa-miR-1273g-3p	1	-	0	-	0	-	0	MRPL30
chr2	99812988	-	0	-	0	-	0	hsa-miR-1273e,hsa-miR-665,hsa-miR-6840-3p	3	MRPL30
chr2	99813020	hsa-miR-1273h-5p,hsa-miR-6089	2	hsa-miR-3929,hsa-miR-4478,hsa-miR-6884-5p	3	-	0	hsa-miR-6134	1	MRPL30
chr20	25428294	-	0	-	0	-	0	hsa-miR-433-5p	1	GINS1
chr20	25428308	-	0	hsa-miR-433-5p	1	-	0	-	0	GINS1
chr20	25428587	-	0	-	0	-	0	hsa-miR-1303	1	GINS1
chr20	32294181	-	0	-	0	-	0	hsa-miR-1827,hsa-miR-6808-5p	2	PXMP4
chr20	35520977	-	0	hsa-miR-1273e	1	hsa-miR-4722-5p	1	hsa-miR-328-5p,hsa-miR-6808-5p	2	SAMHD1
chr20	3851192	-	0	hsa-miR-6504-3p	1	-	0	hsa-miR-5095,hsa-miR-619-5p	2	MAVS
chr20	3853956	-	0	hsa-miR-1913	1	-	0	hsa-miR-8079	1	MAVS
chr20	3856006	-	0	-	0	-	0	hsa-miR-1304-3p	1	MAVS
chr20	48121109	hsa-miR-6720-3p	1	-	0	-	0	-	0	PTGIS
chr20	48121472	-	0	hsa-miR-3619-3p	1	-	0	-	0	PTGIS
chr20	48121480	-	0	hsa-miR-433-5p	1	-	0	-	0	PTGIS
chr22	24970639	-	0	hsa-miR-16-1-3p	1	-	0	hsa-miR-510-5p	1	SNRPD3
chr22	26121077	hsa-miR-612	1	-	0	-	0	-	0	ADRBK2
chr22	31058611	-	0	-	0	-	0	hsa-miR-1273e,hsa-miR-1304-5p,hsa-miR-4786-5p,hsa-miR-665	4	DUSP18
chr22	39449092	-	0	-	0	-	0	hsa-miR-4722-5p,hsa-miR-658,hsa-miR-6765-5p	3	APOBEC3F
chr22	41323292	hsa-miR-449c-5p	1	-	0	-	0	hsa-miR-5096	1	XPNPEP3
chr22	41324288	hsa-miR-1273d	1	-	0	-	0	hsa-miR-6880-5p	1	XPNPEP3
chr22	41324315	-	0	hsa-miR-1827	1	-	0	hsa-miR-1273e,hsa-miR-4656,hsa-miR-4722-5p,hsa-miR-6884-5p	4	XPNPEP3
chr22	41326713	-	0	-	0	-	0	hsa-miR-1271-3p	1	XPNPEP3
chr22	45736722	hsa-miR-1273a,hsa-miR-1285-3p	2	hsa-miR-4701-3p,hsa-miR-6776-5p	2	-	0	hsa-miR-4793-3p,hsa-miR-7703	2	FAM118A
chr3	101542436	-	0	-	0	-	0	hsa-miR-1303	1	NXPE3
chr3	10194417	hsa-miR-6848-5p	1	hsa-miR-363-5p,hsa-miR-6745,hsa-miR-6748-5p,hsa-miR-6884-5p	4	-	0	hsa-miR-3929	1	VHL
chr3	10194426	hsa-miR-1273h-5p,hsa-miR-6089,hsa-miR-6871-5p	3	hsa-miR-6884-5p	1	-	0	hsa-miR-3929	1	VHL
chr3	10194841	hsa-miR-140-3p	1	-	0	-	0	hsa-miR-5095,hsa-miR-619-5p	2	VHL
chr3	44790759	hsa-miR-17-3p	1	-	0	-	0	-	0	KIAA1143
chr4	139966801	-	0	-	0	-	0	hsa-miR-2355-3p,hsa-miR-566	2	CCRN4L
chr4	153898290	hsa-miR-372-3p	1	-	0	-	0	hsa-miR-106a-5p,hsa-miR-106b-5p,hsa-miR-17-5p,hsa-miR-20a-5p,hsa-miR-20b-5p,hsa-miR-5095,hsa-miR-93-5p	7	FHDC1
chr4	153898454	hsa-miR-6774-5p	1	-	0	-	0	-	0	FHDC1
chr4	153898469	hsa-miR-615-5p	1	-	0	hsa-miR-143-5p	1	hsa-miR-504-3p	1	FHDC1
chr4	17802819	-	0	hsa-miR-4695-3p,hsa-miR-6787-3p	2	-	0	hsa-miR-143-5p,hsa-miR-5001-5p,hsa-miR-504-3p	3	DCAF16
chr4	57326291	-	0	-	0	-	0	hsa-miR-6848-5p,hsa-miR-6884-5p	2	PAICS
chr4	71683841	-	0	hsa-miR-5001-3p	1	-	0	-	0	GRSF1
chr4	73923449	-	0	hsa-miR-504-3p	1	-	0	hsa-miR-3135b,hsa-miR-6812-5p	2	COX18
chr5	125961447	hsa-miR-4722-3p,hsa-miR-4793-3p,hsa-miR-6807-3p,hsa-miR-7703	4	-	0	-	0	hsa-miR-1273g-3p,hsa-miR-6727-3p	2	PHAX
chr5	130538066	hsa-miR-638,hsa-miR-769-3p	2	-	0	-	0	hsa-miR-5585-3p,hsa-miR-619-5p	2	LYRM7
chr5	130538072	-	0	-	0	-	0	hsa-miR-5585-3p,hsa-miR-619-5p	2	LYRM7
chr5	130538076	hsa-miR-6747-3p	1	hsa-miR-5585-3p	1	-	0	-	0	LYRM7
chr5	130538309	hsa-miR-3929,hsa-miR-4656	2	hsa-miR-1827	1	hsa-miR-6884-5p	1	hsa-miR-485-5p	1	LYRM7
chr5	130538330	hsa-miR-510-5p,hsa-miR-665	2	-	0	-	0	-	0	LYRM7
chr5	134236730	hsa-miR-6089	1	hsa-miR-3929,hsa-miR-6884-5p	2	-	0	hsa-miR-1273h-5p,hsa-miR-6780a-5p	2	TXNDC15
chr5	156904922	hsa-miR-4685-5p,hsa-miR-7161-3p	2	-	0	-	0	hsa-miR-2276-3p,hsa-miR-3156-5p	2	ADAM19
chr5	34906526	hsa-miR-8056	1	hsa-miR-1273e	1	-	0	hsa-miR-6089	1	RAD1
chr6	105547013	-	0	-	0	-	0	hsa-miR-372-3p,hsa-miR-93-5p	2	BVES
chr6	109785946	hsa-miR-1304-5p	1	-	0	-	0	hsa-miR-6840-3p	1	ZBTB24
chr6	150045755	hsa-miR-4448	1	-	0	-	0	-	0	NUP43
chr6	42047375	-	0	-	0	-	0	hsa-miR-6777-5p,hsa-miR-6889-5p	2	TAF8
chr6	52358371	hsa-miR-4685-5p,hsa-miR-5088-5p	2	hsa-miR-5001-3p	1	-	0	hsa-miR-4772-3p	1	EFHC1
chr6	90344222	hsa-miR-1247-3p	1	-	0	-	0	hsa-miR-1273e,hsa-miR-665,hsa-miR-6840-3p	3	LYRM2
chr7	156762906	-	0	hsa-miR-6819-3p,hsa-miR-6877-3p	2	-	0	hsa-miR-1304-3p	1	NOM1
chr7	44841519	-	0	-	0	hsa-miR-1972	1	hsa-miR-501-3p,hsa-miR-502-3p	2	PPIA
chr7	5517151	-	0	-	0	-	0	hsa-miR-3194-5p,hsa-miR-3922-5p	2	FBXL18
chr7	99172127	hsa-miR-5682	1	-	0	-	0	hsa-miR-6778-5p	1	ZNF655
chr8	30536016	-	0	-	0	-	0	hsa-miR-5683	1	GSR
chr8	30536151	hsa-miR-106b-5p,hsa-miR-372-3p	2	hsa-miR-619-5p	1	-	0	hsa-miR-106a-5p,hsa-miR-17-5p,hsa-miR-20a-5p,hsa-miR-20b-5p,hsa-miR-5095,hsa-miR-93-5p	6	GSR
chr8	41401351	hsa-miR-3192-5p,hsa-miR-7851-3p	2	hsa-miR-6771-5p	1	-	0	-	0	GINS4
chr8	41401354	-	0	-	0	-	0	hsa-miR-6771-5p	1	GINS4
chr8	42875986	hsa-miR-3159,hsa-miR-372-3p,hsa-miR-93-5p	3	-	0	-	0	hsa-miR-619-5p	1	HOOK3
chr8	42882152	hsa-miR-6089	1	hsa-miR-3929,hsa-miR-4478,hsa-miR-6884-5p	3	-	0	hsa-miR-6134	1	HOOK3
chr8	42883416	-	0	hsa-miR-1184,hsa-miR-27a-5p,hsa-miR-6783-3p	3	-	0	-	0	HOOK3
chr8	42883417	hsa-miR-939-3p	1	hsa-miR-1184,hsa-miR-27a-5p,hsa-miR-6783-3p	3	-	0	-	0	HOOK3
chr8	48890109	hsa-miR-508-5p	1	hsa-miR-1287-3p	1	-	0	-	0	MCM4
chr8	67593297	hsa-miR-3944-3p	1	hsa-miR-154-5p,hsa-miR-1915-5p	2	-	0	hsa-miR-6881-3p	1	C8orf44
chr9	36215298	-	0	hsa-miR-4701-3p	1	-	0	hsa-miR-6776-5p	1	GNE
chr9	37503313	-	0	hsa-miR-20a-5p,hsa-miR-520g-3p	2	-	0	hsa-miR-17-5p,hsa-miR-20b-5p,hsa-miR-373-3p,hsa-miR-619-5p,hsa-miR-876-5p,hsa-miR-93-5p	6	POLR1E
chr9	94841463	-	0	hsa-miR-629-3p	1	-	0	hsa-miR-4713-5p	1	SPTLC1
chr9	94841649	-	0	-	0	-	0	hsa-miR-5095	1	SPTLC1
chrX	123043143	hsa-miR-5682	1	-	0	-	0	-	0	XIAP
chrX	123043155	-	0	-	0	-	0	hsa-miR-6821-5p	1	XIAP
chrX	123046590	-	0	hsa-miR-1273g-3p,hsa-miR-25-3p,hsa-miR-455-5p,hsa-miR-92a-3p,hsa-miR-92b-3p	5	-	0	-	0	XIAP
chrX	123046599	-	0	-	0	-	0	hsa-miR-455-5p	1	XIAP
chrX	123047112	-	0	hsa-miR-378a-5p	1	hsa-miR-6843-3p	1	-	0	XIAP
chrX	54589106	-	0	hsa-miR-3159	1	hsa-miR-660-3p	1	hsa-miR-619-5p	1	GNL3L
chrX	54590033	hsa-miR-221-3p	1	-	0	-	0	-	0	GNL3L
chrX	84345886	-	0	-	0	-	0	hsa-miR-6134,hsa-miR-6778-5p	2	APOOL

## Sheet: Large sample set
miRNA target prediction for DES in 3'UTR (the large sample set including additional H1 and NPC samples, see Main text)
Chr	Pos	TargetGain	Count	TargetLoss	Count	TargetShift	Count	TargetShared	Count	Gene
chr1	179042905	hsa-miR-6804-5p	1	-	0	-	0	-	0	FAM20B
chr1	179044110	-	0	hsa-miR-4452	1	-	0	-	0	FAM20B
chr1	53288897	-	0	hsa-miR-6881-3p	1	-	0	-	0	ZYG11B
chr1	53291425	hsa-miR-6089,hsa-miR-671-5p	2	-	0	-	0	-	0	ZYG11B
chr14	75202532	hsa-miR-654-3p	1	-	0	-	0	-	0	FCF1
chr15	83674110	hsa-miR-1304-3p	1	-	0	-	0	-	0	C15orf40
chr19	12024480	hsa-miR-612	1	-	0	-	0	-	0	ZNF69
chr20	25428308	-	0	hsa-miR-433-5p	1	-	0	-	0	GINS1
chr22	26121077	hsa-miR-612	1	-	0	-	0	-	0	ADRBK2
chr4	71683841	-	0	hsa-miR-5001-3p	1	-	0	-	0	GRSF1
chr5	130538330	hsa-miR-510-5p,hsa-miR-665	2	-	0	-	0	-	0	LYRM7
chrX	123043143	hsa-miR-5682	1	-	0	-	0	-	0	XIAP
