# Supplementary material for: Comparative functional RNA editomes of neural differentiation from human PSCs
Source: Life Med. 2022 Aug 10;1(2):221–35. doi: 10.1093/lifemedi/lnac027 (PMC11749364; doi:10.1093/lifemedi/lnac027)
Supplement: lnac027_suppl_Supplementary_File_5 [file lnac027_suppl_Supplementary_File_5.xlsx]

## Sheet: LargeSample
RNA editing sites identified using the large sample set
Chr	Pos	H1_USCD_Rep1	H1_UCSD_Rep2	H1_CSHL_PolyA	H1_Caltech_200	NPC_USCD_Rep1	NPC_UCSD_Rep2	NPC_T0_Rep0	NPC_T0_Rep1	NPC_T0_Rep2	SmallDES	LargeDES	NetworkModule
chr10	70519283	0.15625	0.115385	0.233333	0.134146	0.0246914	0.0666667	0	0.0384615	0.0740741	Yes	Yes	1
chr10	75010087	0.131579	0.101266	0.0774194	0.134921	0.025	0.0412371	0	0.015625	0.0163934	Yes	Yes	1
chr10	96370093	0.108333	0.15748	0.121212	0.125926	0.057377	0.0423729	0	0	0.05	Yes	Yes	1
chr10	104660773	0.150685	0.180556	0.272727	0.097561	0.0578512	0.0403226	0	0.08	0	Yes	Yes	1
chr10	104660776	0.5	0.402778	0.5	0.428571	0.210084	0.154472	0	0.0833333	0.0909091	Yes	Yes	1
chr12	133298417	0.138462	0.191176	0.170732	0.117347	0.0337079	0.0967742	0	0.0363636	0	Yes	Yes	1
chr13	111552356	0.244898	0.301075	0.44	0.236842	0.134831	0.0823529	0.0810811	0.0784314	0.0909091	Yes	Yes	1
chr14	23442319	0.155172	0.102941	0.144928	0.0858586	0.0413793	0.0425532	0	0.00970874	0.0194175	Yes	Yes	1
chr14	53242651	0.138462	0.19697	0.157895	0.16	0.0724638	0.056338	0.047619	0	0	Yes	Yes	1
chr14	75202532	0.28125	0.205479	0.169591	0.15566	0.0649351	0.0540541	0	0.0153846	0	Yes	Yes	1
chr14	102813118	0.454545	0.625	0.235294	0.4	0.111111	0.0909091	0.222222	0.2	0.142857	Yes	Yes	1
chr15	60714420	0.144928	0.107692	0.173913	0.159574	0.03125	0.0581395	0	0	0.0952381	Yes	Yes	1
chr16	28966678	0.4	0.521739	0.526316	0.483871	0.305556	0.153846	0.107143	0.115385	0.25641	Yes	Yes	1
chr16	70610778	0.44	0.222222	0.25	0.3125	0.162791	0.135135	0	0	0.157895	Yes	Yes	1
chr16	75479470	0.214953	0.197917	0.347826	0.243697	0.0472441	0.0634921	0.117647	0.0444444	0.133333	Yes	Yes	1
chr16	89754098	0.282051	0.153846	0.133333	0.153846	0.0925926	0.0416667	0	0	0.0645161	Yes	Yes	1
chr17	42878387	0.1875	0.244898	0.205128	0.134615	0.1	0.0243902	0.03125	0.0322581	0.0512821	Yes	Yes	1
chr17	42878399	0.340426	0.392157	0.166667	0.288462	0.0740741	0.15	0	0.0357143	0.0526316	Yes	Yes	1
chr17	53030631	0.391304	0.166667	0.166667	0.217391	0	0.0625	0	0.142857	0	Yes	Yes	1
chr17	57281021	0.219048	0.262136	0.4	0.165354	0.109091	0.127119	0.104478	0.0641026	0.1	Yes	Yes	1
chr17	65334828	0.354839	0.384615	0.310345	0.298701	0.115385	0.148148	0.08	0.166667	0.181818	Yes	Yes	1
chr19	19793876	0.307692	0.484848	0.257143	0.287356	0.181818	0.205882	0	0.142857	0.111111	Yes	Yes	1
chr19	21988413	0.297297	0.219512	0.169014	0.153846	0.015625	0.0526316	0	0	0.0714286	Yes	Yes	1
chr19	39982619	0.224138	0.169492	0.157895	0.25	0.0441176	0.0757576	0	0.0285714	0.030303	Yes	Yes	1
chr19	49809311	0.8	0.8	0.4	0.428571	0.244444	0.132075	0.0714286	0	0.0769231	Yes	Yes	1
chr19	50307373	0.53125	0.454545	0.5	0.35	0.21875	0.255814	0.125	0.210526	0.1	Yes	Yes	1
chr19	52535866	0.416667	0.35	0.166667	0.3	0.119048	0.12766	0.0869565	0.0625	0.0714286	Yes	Yes	1
chr1	10517276	0.113636	0.181818	0.171429	0.123188	0.03125	0.0576923	0.0263158	0.02	0.0512821	Yes	Yes	1
chr1	11081296	0.15	0.166667	0.0952381	0.133333	0.0487805	0.0185185	0	0	0	Yes	Yes	1
chr1	19542310	0.173913	0.166667	0.428571	0.275	0.0416667	0.0754717	0.1	0.0909091	0	Yes	Yes	1
chr1	28825331	0.150685	0.164557	0.0909091	0.12931	0.0693069	0.029703	0	0	0	Yes	Yes	1
chr1	36065504	0.133333	0.269231	0.208333	0.125	0.0769231	0.0819672	0.0769231	0.0625	0.105263	Yes	Yes	1
chr1	38326728	0.276596	0.361702	0.291667	0.340659	0.159091	0.0952381	0	0.0526316	0.148148	Yes	Yes	1
chr1	53291420	0.275	0.19697	0.383333	0.351852	0.0775862	0.0952381	0.0357143	0.148148	0.103448	Yes	Yes	1
chr1	53291425	0.349398	0.391892	0.38	0.291667	0.149606	0.166667	0.193548	0.166667	0.121212	Yes	Yes	1
chr1	67874731	0.290909	0.425926	0.2	0.380597	0.163636	0.0625	0.107143	0.121951	0.155556	Yes	Yes	1
chr1	100490303	0.733333	0.470588	0.666667	0.4	0.190476	0	0.2	0.166667	0.214286	Yes	Yes	1
chr1	168218522	0.2	0.204082	0.166667	0.1875	0.0192308	0.109091	0.153846	0.142857	0.0833333	Yes	Yes	1
chr1	168220475	0.178082	0.24	0.230769	0.157895	0.0853659	0.0581395	0.0740741	0	0.0285714	Yes	Yes	1
chr1	214529740	0.292308	0.323944	0.394737	0.303371	0.101695	0.173077	0.130435	0.12	0.142857	Yes	Yes	1
chr20	3853956	0.130435	0.176471	0.111111	0.0982143	0.0196078	0.0833333	0.0909091	0.0333333	0.0714286	Yes	Yes	1
chr20	3909964	0.28	0.242424	0.175	0.193548	0.0757576	0.0819672	0.0333333	0	0.025	Yes	Yes	1
chr20	25428308	0.102941	0.227848	0.159664	0.0987124	0.097561	0.0625	0.0833333	0.0447761	0.0363636	Yes	Yes	1
chr22	24970639	0.382353	0.397059	0.322917	0.336283	0.209302	0.180851	0.0697674	0.0833333	0.105263	Yes	Yes	1
chr22	41326713	0.125	0.129032	0.0555556	0.0689655	0	0.0416667	0	0	0	Yes	Yes	1
chr2	37331038	0.204082	0.196429	0.184211	0.181818	0.106667	0.0547945	0.0263158	0.0555556	0.0222222	Yes	Yes	1
chr2	99812988	0.152542	0.115942	0.0725806	0.1133	0.0612245	0.0319149	0.0377358	0.0169492	0.0392157	Yes	Yes	1
chr2	99813020	0.192982	0.161765	0.149123	0.126437	0.06	0.112245	0.0192308	0.0655738	0.0517241	Yes	Yes	1
chr3	48787562	0.314286	0.37037	0.461538	0.28	0.0533333	0.075	0.0588235	0.0454545	0.111111	Yes	Yes	1
chr3	188596827	0.285714	0.382979	0.1875	0.236842	0	0.0232558	0.0666667	0.0222222	0.0238095	Yes	Yes	1
chr3	196079289	0.130435	0.113636	0.193548	0.135338	0.038961	0.0555556	0.030303	0	0	Yes	Yes	1
chr4	259654	0.12766	0.105263	0.115385	0.151515	0.0217391	0.0208333	0	0	0	Yes	Yes	1
chr4	71683841	0.341463	0.333333	0.315789	0.288462	0.135135	0.15	0.125	0.166667	0.105263	Yes	Yes	1
chr5	125961447	0.469697	0.59375	0.365385	0.5	0.192308	0.333333	0.0909091	0.102564	0.0952381	Yes	Yes	1
chr5	130538072	0.283019	0.272727	0.4	0.357143	0.112903	0.140845	0	0	0.176471	Yes	Yes	1
chr5	134236730	0.5	0.36	0.424242	0.454545	0.135135	0.181818	0.125	0.047619	0.166667	Yes	Yes	1
chr6	42855972	0.136364	0.145631	0.0955882	0.0993789	0.0462963	0.037037	0.0510204	0.00970874	0.027027	Yes	Yes	1
chr6	42909598	0.28	0.147059	0.2	0.1875	0	0.09375	0	0	0	Yes	Yes	1
chr6	90344222	0.25	0.261905	0.176471	0.25	0.0972222	0.106061	0	0.0740741	0.025641	Yes	Yes	1
chr6	160100882	0.185185	0.142857	0.227273	0.139175	0.0869565	0.0666667	0	0.0425532	0	Yes	Yes	1
chr7	44841519	0.151163	0.102041	0.122642	0.126697	0.0681818	0.0546875	0.0333333	0.0471698	0.0727273	Yes	Yes	1
chr7	100955430	0.190476	0.28	0.181818	0.210526	0.0322581	0	0	0	0	Yes	Yes	1
chr8	30536016	0.123711	0.126214	0.0833333	0.108333	0.0412371	0.0505051	0.031746	0.0298507	0.056338	Yes	Yes	1
chr9	133581233	0.114286	0.148936	0.0359712	0.08	0.0212766	0	0	0	0	Yes	Yes	1
chr9	133581465	0.152174	0.170213	0.113043	0.16129	0.0227273	0	0.0625	0	0	Yes	Yes	1
chrX	75406564	0.142857	0.142857	0.134328	0.146341	0	0	0	0	0	Yes	Yes	1
chr10	12193411	0.222222	0.181818	0	0.142857	0	0.0740741	0	0.111111	0.1	Yes	No	7
chr10	14947715	0.588235	0.266667	0.25	0.47619	0.2	0.285714	0.214286	0	0.285714	No	No	3
chr10	14947902	0.121212	0.108108	0.117647	0.0882353	0.0714286	0.0727273	0	0.04	0	No	No	1
chr10	15117710	0.277778	0.354167	0.307692	0.263804	0.300813	0.192982	0.3125	0.125	0.2	No	No	1
chr10	15117886	0.25	0.272727	0.204545	0.230769	0.123894	0.144068	0.25	0.0769231	0.0416667	No	No	1
chr10	15117929	0.107143	0.15	0.0769231	0.109091	0.159574	0.119565	0.1	0	0	No	No	2
chr10	15118748	0.736842	0.777778	0.7	0.755814	0.755102	0.784946	0.444444	0.428571	0.666667	No	No	1
chr10	15118769	0.321429	0.16	0.25	0.174419	0.157895	0.158879	0.1	0.214286	0	No	No	1
chr10	20575833	0.245614	0.196721	0.181818	0.1875	0.148936	0.166667	0.166667	0.111111	0	No	No	1
chr10	21776503	0.5	0.4	0.4375	0.55814	0.8	0.5625	0.333333	0.235294	0.238095	No	No	2
chr10	30600679	0.133333	0.444444	0	0.310345	0	0.230769	0	0	0.222222	No	No	3
chr10	43013520	0.269231	0.5	0.6	0.238095	0.2	0.28125	0	0.125	0.222222	No	No	1
chr10	43014232	0.818182	0.823529	0.8	0.8	0.851852	0.96	0.333333	0.666667	1	No	No	4
chr10	70517363	0.466667	0.222222	0.428571	0.454545	0.458333	0.333333	0.2	0.2	0.222222	No	No	2
chr10	70518072	0.176471	0.136364	0.238095	0.181818	0.08	0.192308	0.105263	0	0.0689655	No	No	1
chr10	70518080	0.733333	0.95	0.9	0.723404	0.545455	0.653846	0.454545	0.571429	0.516129	No	No	1
chr10	70518898	0.119048	0.34375	0.333333	0.365385	0.2	0.171429	0.0869565	0.166667	0.241379	No	No	1
chr10	70518902	0.255814	0.181818	0	0.203704	0.111111	0.114286	0.15	0.121212	0.166667	No	No	3
chr10	70518939	0.146341	0.133333	0.363636	0.119403	0.235294	0.155556	0	0.0909091	0.0714286	No	No	1
chr10	70518942	0.184211	0.357143	0.454545	0.290323	0.205882	0.0952381	0.0588235	0.125	0.107143	No	No	1
chr10	70518989	0.307692	0.5	0.5	0.479167	0.413793	0.454545	0.2	0.37037	0.444444	No	No	1
chr10	70519147	0.150943	0.163265	0.3125	0.197368	0.254902	0.20339	0.117647	0.0588235	0.0740741	No	No	2
chr10	70519358	0.275	0.190476	0.333333	0.188679	0.226415	0.150943	0	0.136364	0	No	No	1
chr10	70536404	0.73913	0.75	0.857143	0.738095	0.916667	0.8	0.5	0.444444	0.2	No	No	2
chr10	70536449	0.2	0.230769	0.259259	0.324324	0.363636	0.25	0	0.5	0.111111	No	No	7
chr10	70537335	0.117647	0.222222	0	0.1875	0.125	0.142857	0	0	0	No	No	3
chr10	70537936	0.128205	0.125	0.25	0.159091	0.0833333	0.333333	0	0	0.0833333	No	No	8
chr10	73980019	0.168831	0.222222	0.207547	0.224	0.237288	0.241379	0.0909091	0.0243902	0.0833333	No	No	2
chr10	73994692	0.111111	0.333333	0.25	0.175	0.25	0.112903	0.0588235	0.333333	0.125	No	No	7
chr10	73994713	0.25	0.333333	0.214286	0.195652	0.225806	0.271186	0.157895	0.0909091	0	No	No	2
chr10	75008955	0.526718	0.442748	0.478261	0.502564	0.496241	0.471429	0.306452	0.25	0.315789	No	No	2
chr10	75537390	0.486486	0.488372	0.318182	0.555556	0.431818	0.681818	0.692308	0.4	0.375	No	No	5
chr10	75537412	0.2	0.191489	0.166667	0.228571	0.102041	0.22449	0.111111	0.1	0.15	No	No	8
chr10	75537722	0.214286	0.125	0.1875	0.166667	0.1	0.0416667	0.0909091	0.166667	0	No	No	1
chr10	82195358	0.214286	0.263158	0.166667	0.208333	0.112903	0.109091	0.2	0	0.0833333	Yes	No	1
chr10	82195468	0.157895	0.181818	0	0.142857	0.0638298	0.0681818	0	0	0	No	No	3
chr10	82195983	0.216216	0.285714	0.133333	0.25	0.195122	0.0947368	0	0	0	No	No	2
chr10	88968085	0.470588	0.473684	0.375	0.363636	0.416667	0.411765	0.411765	0.153846	0.3125	No	No	5
chr10	88968086	0.176471	0.315789	0.25	0.190476	0.25	0.205882	0.176471	0.0769231	0.333333	No	No	7
chr10	96367716	0.162791	0.237624	0.191489	0.116883	0.298507	0.255814	0.0714286	0.0434783	0.130435	No	No	2
chr10	96367729	0.116883	0.182796	0.138889	0.105263	0.203125	0.0410959	0	0.05	0.05	No	No	2
chr10	96372483	0.150943	0.166667	0.185185	0.150628	0.190476	0.14	0.0434783	0.1875	0.0769231	No	No	7
chr10	96372572	0.47619	0.411765	0.348315	0.395062	0.425926	0.5	0.233333	0.25	0.103448	No	No	2
chr10	97925044	0.555556	0.615385	0.833333	0.444444	0.380952	0.461538	0.166667	0.6	0.25	No	No	1
chr10	97926270	0.351351	0.171429	0.166667	0.354839	0.486486	0.363636	0.0909091	0.6	0.142857	No	No	7
chr10	101992783	0.314286	0.258065	0.263158	0.278351	0.210526	0.114286	0.0606061	0.186047	0.195122	No	No	1
chr10	101992793	0.177778	0.263158	0.307692	0.137255	0.155556	0.1	0.0540541	0.0652174	0.0425532	No	No	1
chr10	101992810	0.14	0.12766	0.25	0.197674	0.245283	0.125	0.105263	0.097561	0.04	No	No	2
chr10	102764239	0.4375	0.461538	0.555556	0.679245	0.636364	0.8	0.615385	0.30303	0.285714	No	No	2
chr10	103549169	0.37037	0.44	0.263158	0.285714	0.44186	0.371429	0.181818	0.5	0.5	No	No	4
chr10	103549474	0.136364	0.266667	0.1	0.210526	0.0357143	0.0681818	0.333333	0	0.222222	No	No	9
chr10	103549660	0.176471	0.181818	0.1875	0.206897	0.111111	0.0909091	0	0.181818	0.285714	No	No	4
chr10	103549695	0.277778	0.285714	0.375	0.4	0.457143	0.368421	0	0.384615	0.384615	No	No	1
chr10	103549702	0.473684	0.142857	0.214286	0.241379	0.435897	0.243243	0	0.117647	0.166667	No	No	1
chr10	104660765	0.144928	0.16	0.2	0.151515	0.0983607	0.0806452	0.105263	0.0689655	0	No	No	1
chr10	121332786	0.142857	0.129032	0.1	0.1	0.0930233	0.0238095	0	0.0714286	0.0833333	No	No	1
chr10	121332793	0.285714	0.114286	0.333333	0.209091	0.162791	0.268293	0.111111	0.0689655	0.0434783	No	No	2
chr10	121332831	0.153846	0.206897	0.2	0.219178	0.236842	0.238095	0.0588235	0.105263	0	No	No	2
chr11	768393	0.25	0.117647	0.0941176	0.223301	0.0909091	0.210526	0.0625	0	0.147059	No	No	8
chr11	9310672	0.416667	0.2	0.454545	0.487179	0.75	0.5	0.625	0.352941	0.466667	No	No	1
chr11	9605931	0.2	0.2	0.285714	0.375	0.0740741	0.111111	0.166667	0.15	0	No	No	1
chr11	14297878	0.2	0.3125	0.214286	0.190476	0.0833333	0.166667	0	0	0.142857	No	No	1
chr11	14297932	0.413043	0.3125	0.2	0.26087	0.25	0.384615	0.1	0	0.111111	No	No	2
chr11	14297943	0.27907	0.117647	0.125	0.112676	0	0.0384615	0	0.2	0	Yes	No	1
chr11	14297980	0.7	0.853659	0.857143	0.785714	0.928571	0.818182	0.75	0.5	0.333333	No	No	2
chr11	16777956	0.4	0.25	0.1	0.290698	0.0625	0.0952381	0.21875	0.0810811	0.179487	No	No	3
chr11	17098233	0.225806	0.217391	0.285714	0.235849	0.217391	0.142857	0.181818	0.117647	0.105263	No	No	1
chr11	31452571	0.298507	0.346667	0.466667	0.470588	0.315789	0.295455	0.111111	0.0833333	0.263158	No	No	1
chr11	31452636	0.772727	0.766667	0.68	0.8125	0.807692	0.818182	0.7	0.617647	0.607143	No	No	2
chr11	32625466	0.333333	0.307692	0.2	0.266667	0.4	0.416667	0.3	0.357143	0.333333	No	No	6
chr11	32625533	0.166667	0.176471	0.333333	0.333333	0.318182	0.272727	0	0.166667	0.142857	No	No	2
chr11	32625918	0.166667	0.111111	0.0909091	0.0952381	0.0666667	0.0666667	0.166667	0	0.0833333	No	No	5
chr11	33096405	0.529412	0.5	0.5	0.458333	0.469388	0.574074	0.166667	0.142857	0.176471	No	No	2
chr11	33097030	0.16	0.148148	0.157895	0.142857	0.105263	0.0571429	0.3	0.125	0.0454545	No	No	4
chr11	43878573	0.119048	0.139535	0	0.235294	0.0333333	0.0384615	0	0	0.0833333	No	No	3
chr11	43878609	0.263158	0.347826	0.25	0.277778	0.272727	0.238095	0.222222	0.230769	0.454545	No	No	4
chr11	43878616	0.114286	0.119048	0.125	0.230769	0.0952381	0.05	0	0	0	No	No	1
chr11	43882330	0.510638	0.423077	0.52	0.428571	0.416667	0.633333	0.230769	0.0769231	0	No	No	2
chr11	43882333	0.276596	0.18	0.111111	0.193548	0.04	0.25	0	0.0714286	0	No	No	8
chr11	43882377	0.145833	0.12963	0.0869565	0.0769231	0.16	0.0689655	0.0909091	0	0.285714	No	No	0
chr11	43884825	0.117647	0.2	0.166667	0.142857	0.142857	0.2	0.142857	0	0	No	No	2
chr11	43884830	0.315789	0.214286	0.166667	0.4	0.25	0.111111	0.25	0.0625	0	No	No	5
chr11	43885413	0.307692	0.323529	0.272727	0.2	0	0.166667	0	0.25	0.142857	No	No	1
chr11	47502914	0.285714	0.233333	0.2	0.28125	0.170732	0.238095	0.125	0.230769	0.5	No	No	4
chr11	47503654	0.130435	0.12	0.307692	0.16	0.27027	0.346154	0.166667	0.208333	0.117647	Yes	No	9
chr11	61566470	0.441176	0.388889	0.3	0.315789	0.384615	0.378788	0.277778	0.222222	0.2	No	No	2
chr11	61566499	0.230769	0.111111	0	0.111111	0	0.135593	0.111111	0.1875	0.1875	No	No	2
chr11	61566500	0.210526	0.228571	0	0.125	0.116667	0.254237	0.0555556	0.0625	0.2	No	No	8
chr11	61566534	0.322581	0.136364	0.25	0.190476	0.25641	0.358974	0.454545	0.25	0.0909091	No	No	4
chr11	61617246	0.1875	0.12766	0.222222	0.2	0.138889	0.0789474	0.25	0	0	No	No	4
chr11	61617356	0.529412	0.511111	0.4	0.369565	0.520833	0.6	0.428571	0.607143	0.689655	No	No	4
chr11	61620506	0.333333	0.2	0.2	0.153846	0.363636	0.26087	0.545455	0.166667	0.363636	No	No	1
chr11	62507234	0.148148	0.277778	0	0.16	0.157895	0.0454545	0.0588235	0	0.0952381	No	No	3
chr11	62655406	0.230769	0.25	0.2	0.275862	0	0.285714	0.5	0.142857	0.4	No	No	7
chr11	63589435	0.388889	0.35	0.266667	0.428571	0.153846	0.5	0.142857	0	0.2	No	No	8
chr11	63589456	0.210526	0.190476	0.125	0.111111	0	0	0.111111	0	0.1	No	No	3
chr11	64075464	0.32	0.181818	0.428571	0.35	0.35	0.538462	0.375	0.25	0.333333	No	No	2
chr11	64075599	0.277778	0.363636	0.2	0.342105	0.125	0.153846	0.25	0	0.111111	No	No	1
chr11	64849423	0.111111	0.2	0	0.102564	0.0625	0.142857	0	0.2	0	No	No	7
chr11	65544523	0.28	0.315789	0.266667	0.179104	0.181818	0.236842	0	0	0	No	No	1
chr11	66452024	0.411765	0.210526	0.111111	0.333333	0.185185	0.275862	0.666667	0	0.285714	No	No	5
chr11	72000752	0.258065	0.111111	0.125	0.181818	0.1	0.133333	0.1	0	0	No	No	1
chr11	73582506	0.25	0.181818	0	0.131579	0.0434783	0	0	0	0	Yes	No	1
chr11	73584815	0.240741	0.304348	0.2	0.348837	0.5	0.263158	0.125	0	0.153846	No	No	2
chr11	73640328	0.5	0.363636	0.333333	0.25	0.307692	0.12	0	0	0	No	No	1
chr11	73672114	0.2	0.133333	0.1875	0.181818	0	0.15	0	0	0.181818	No	No	4
chr11	82797604	0.142857	0.117647	0.111111	0.0833333	0.117647	0.2	0	0.125	0	No	No	9
chr11	93468771	0.192771	0.166667	0.25	0.25	0.206897	0.263158	0.0526316	0.137931	0.0263158	No	No	2
chr11	93494978	0.288136	0.145455	0.0833333	0.1875	0.254902	0.216981	0.142857	0.0416667	0	No	No	2
chr11	117080519	0.571429	0.571429	0.615385	0.375	0.714286	0.538462	0.416667	0.888889	0.529412	No	No	7
chr11	118864942	0.105263	0.15	0.125	0.121212	0.0909091	0	0	0.166667	0	No	No	7
chr11	118870238	0.117647	0.22449	0.225806	0.266667	0.212121	0.142857	0.2	0.166667	0.0833333	No	No	1
chr11	118871252	0.205128	0.225806	0.2	0.117647	0.166667	0.166667	0.0714286	0.0769231	0.111111	No	No	1
chr11	118874197	0.28125	0.185185	0.190476	0.204082	0.375	0.272727	0.1	0.181818	0	No	No	2
chr11	118875587	0.375	0.283019	0.222222	0.272727	0.30303	0.242424	0.1	0.3125	0.428571	No	No	4
chr11	118878373	0.424242	0.351351	0.470588	0.316456	0.434783	0.6	0.125	0.466667	0.210526	No	No	9
chr11	118878417	0.483871	0.5	0.5625	0.552632	0.62963	0.714286	0.421053	0.666667	0.521739	No	No	9
chr11	118880584	0.190476	0.27027	0.0833333	0.157143	0.0882353	0.133333	0.15	0.111111	0.0740741	No	No	3
chr11	125526139	0.16	0.144578	0.1875	0.211538	0.0879121	0.126582	0.2	0.217391	0.176471	No	No	6
chr12	9811245	0.166667	0.142857	0.142857	0.0833333	0.0769231	0.0344828	0	0	0	No	No	1
chr12	27183115	0.109589	0.189189	0.214286	0.151515	0.290323	0.305085	0.2	0.0526316	0.047619	No	No	2
chr12	27187449	0.588235	0.428571	0.466667	0.431818	0.535714	0.710526	0.125	0.1875	0.181818	No	No	2
chr12	27187492	0.375	0.4375	0.3	0.309524	0.285714	0.2	0.1	0.1	0.272727	No	No	1
chr12	27187636	0.275862	0.291667	0.204545	0.278689	0.15	0.157895	0	0.0769231	0.352941	No	No	4
chr12	27188014	0.485714	0.425	0.517241	0.442857	0.36	0.5	0.142857	0.285714	0.117647	No	No	2
chr12	27576377	0.3125	0.153846	0.125	0.173913	0	0.111111	0.0909091	0	0	No	No	1
chr12	27946217	0.459016	0.452381	0.333333	0.5	0.388889	0.326923	0.0833333	0.222222	0.411765	No	No	1
chr12	44114204	0.222222	0.318182	0.5	0.171429	0.294118	0.25	0.1	0.285714	0	No	No	1
chr12	44119486	0.194444	0.375	0	0.439024	0.142857	0.2	0	0.05	0	No	No	3
chr12	49322401	0.2	0.514286	0.333333	0.355556	0.466667	0.147059	0.28	0.307692	0.342857	No	No	0
chr12	49323109	0.458333	0.206897	0.333333	0.1875	0.115385	0.24	0.272727	0.142857	0.235294	No	No	0
chr12	49323115	0.636364	0.535714	0.625	0.536585	0.64	0.708333	0.2	0.52381	0.421053	No	No	2
chr12	49323220	0.153846	0.210526	0.0294118	0.155172	0.25	0.25	0.111111	0.133333	0.2	No	No	6
chr12	49326206	0.140351	0.178571	0	0.108434	0.142857	0.0612245	0.130435	0.037037	0.173913	No	No	3
chr12	49328580	0.190476	0.294118	0.222222	0.14	0.333333	0.111111	0.0588235	0.333333	0.105263	No	No	7
chr12	49328609	0.35	0.235294	0.333333	0.164179	0.5	0.470588	0	0.0714286	0.208333	No	No	2
chr12	49718387	0.730769	0.666667	0.885714	0.7	0.695652	0.794118	0.0909091	0.444444	0.545455	No	No	2
chr12	49718431	0.653846	0.684211	0.685714	0.591837	0.583333	0.724138	0.181818	0.3	0.181818	No	No	2
chr12	49718478	0.222222	0.230769	0.227273	0.269231	0.25	0.205882	0	0.111111	0	No	No	2
chr12	51324506	0.291667	0.172727	0.207547	0.146341	0.1	0.125	0	0	0.117647	No	No	1
chr12	51324627	0.183333	0.246377	0.08	0.204301	0	0.105263	0	0	0	No	No	1
chr12	51324639	0.304	0.333333	0.232558	0.276316	0.0555556	0.142857	0	0.181818	0.0769231	No	No	1
chr12	51325280	0.137255	0.116667	0	0.222222	0.1	0.125	0	0.1	0.142857	No	No	3
chr12	57125181	0.126761	0.1875	0.125	0.171717	0.142857	0.157895	0.08	0.2	0.185185	No	No	4
chr12	64844071	0.875	0.906977	0.835443	0.825243	0.846939	0.911765	0.822222	0.828571	0.820513	No	No	2
chr12	64844149	0.490196	0.458333	0.528846	0.448	0.380282	0.506849	0.125	0.210526	0.240741	No	No	2
chr12	69160468	0.354839	0.244444	0.166667	0.454545	0.3125	0.324324	0.352941	0.263158	0.125	No	No	5
chr12	69160482	0.296296	0.277778	0.2	0.411765	0.481481	0.441176	0	0.117647	0.0909091	No	No	2
chr12	69160483	0.518519	0.540541	0.5	0.75	0.535714	0.388889	0.642857	0.588235	0.409091	No	No	4
chr12	69160504	0.181818	0.107143	0.130435	0.26087	0.12	0.0967742	0	0	0.115385	No	No	1
chr12	79996973	0.355932	0.365385	0.428571	0.272727	0.347826	0.452381	0	0.333333	0	No	No	9
chr12	79997017	0.157143	0.338983	0.281553	0.205128	0.108696	0.236842	0.142857	0	0.125	No	No	1
chr12	93898017	0.225806	0.25641	0.128205	0.192308	0.185185	0.166667	0.1	0.4	0.166667	No	No	7
chr12	93902695	0.363636	0.631579	0.652174	0.55	0.6	0.576923	0.2	0.285714	0.263158	No	No	2
chr12	95449854	0.375	0.555556	0.428571	0.6	0.863636	0.846154	0.555556	0.6	0.6	No	No	6
chr12	98943033	0.965909	0.947368	1	0.974522	0.966942	0.932203	0.804124	0.852632	0.814159	No	No	2
chr12	98943103	0.179245	0.185841	0.157895	0.13355	0.135338	0.0820896	0.116071	0.0825688	0.0782609	No	No	1
chr12	98990560	0.235294	0.266667	0.428571	0.403509	0.185185	0.210526	0.0833333	0.1	0.0909091	No	No	1
chr12	98998300	0.466667	0.222222	0.142857	0.2	0.105263	0.148148	0.0909091	0	0.25	Yes	No	3
chr12	98999786	0.235294	0.142857	0.5	0.24	0.230769	0.268293	0	0.0588235	0.103448	No	No	1
chr12	99127474	0.151515	0.111111	0.0408163	0.104651	0.0535714	0.0655738	0.0277778	0	0.04	No	No	3
chr12	105411000	0.157895	0.157895	0.0769231	0.21875	0	0.133333	0	0	0	No	No	8
chr12	110378493	0.25	0.214286	0.2	0.117647	0.333333	0.125	0.1	0.142857	0.5	No	No	5
chr12	110378519	0.363636	0.214286	0.4	0.333333	0.666667	0.75	0.142857	0	0.125	No	No	2
chr12	110817968	0.764706	0.545455	0.583333	0.703704	0.857143	0.833333	0.857143	0.75	0.916667	No	No	1
chr12	110935862	0.428571	0.473684	0.8	0.333333	0.652174	0.56	0.4	0.5	0.461538	No	No	9
chr12	111081503	0.636364	0.4	0.8	0.6	0.8	0.636364	0	0.1	0	No	No	2
chr12	117467471	0.518519	0.611111	0.892857	0.744681	0.617647	0.734375	0.809524	0.727273	0.78125	No	No	3
chr12	117467580	0.4	0.394737	0.625	0.451613	0.350649	0.4	0.35	0.470588	0.521739	No	No	6
chr12	117467598	0.461538	0.236842	0.294118	0.461538	0.298701	0.382353	0.217391	0.470588	0.4	No	No	1
chr12	117467653	0.333333	0.14	0.173913	0.269231	0.142857	0.227273	0.0740741	0.178571	0.3125	No	No	4
chr12	117467668	0.404762	0.462963	0.441176	0.333333	0.244444	0.453488	0.37037	0.466667	0.388889	No	No	2
chr12	117469405	1	0.714286	0.714286	0.727273	0.736842	0.8	0.5	0.75	0.434783	No	No	1
chr12	117469408	0.857143	0.714286	0.857143	0.727273	0.705882	0.714286	0.538462	0.666667	0.545455	No	No	1
chr12	120899011	0.8125	0.787879	0.836066	0.901408	0.8375	0.770115	0.727273	0.755102	0.755102	No	No	1
chr12	121772068	0.6875	0.684211	0.875	0.75	0.78125	0.814815	0.222222	0.666667	0.666667	No	No	2
chr12	121862407	0.156863	0.181818	0	0.0882353	0.0895522	0.114286	0	0.181818	0.0666667	No	No	7
chr12	121862904	0.105263	0.181818	0	0.272727	0.2	0.136364	0.428571	0.5	0.333333	No	No	1
chr12	121865106	0.666667	0.357143	0.555556	0.46875	0.466667	0.470588	0.2	0.444444	0.333333	No	No	1
chr12	122218057	0.107143	0.166667	0.272727	0.128205	0.148148	0.125	0	0.25	0.166667	No	No	5
chr12	123112095	0.333333	0.428571	0.1875	0.2	0.142857	0.222222	0.125	0.111111	0.0666667	No	No	1
chr12	123243090	0.333333	0.666667	0.428571	0.37037	0.833333	0.555556	0.25	0.2	0.181818	No	No	2
chr12	132422747	0.176471	0.218182	0.454545	0.324324	0.35	0.3	0.0714286	0	0.222222	No	No	2
chr12	133297956	0.12069	0.146667	0.137255	0.208178	0.05	0.109756	0.0689655	0.0508475	0.0779221	No	No	1
chr12	133298121	0.263158	0.208333	0.125	0.199029	0.179487	0.0869565	0.0178571	0.04	0.057971	No	No	1
chr13	20247023	0.215385	0.454545	0.277778	0.386667	0.413793	0.337662	0.0967742	0.2	0.25	No	No	2
chr13	20247024	0.111111	0.15625	0.117647	0.11194	0.152542	0.0547945	0	0.0714286	0.0454545	No	No	2
chr13	21949107	0.580645	0.627119	0.584416	0.568465	0.316667	0.38961	0.111111	0.113636	0.166667	No	No	1
chr13	32973200	0.277778	0.215686	0.25	0.287879	0.25	0.145455	0.0384615	0.166667	0.04	No	No	1
chr13	45604534	0.117647	0.138889	0.0909091	0.12	0.06	0.0769231	0.0625	0	0.05	No	No	1
chr13	45604641	0.2	0.285714	0.1	0.25	0.04	0	0	0.105263	0	Yes	No	1
chr13	45908279	0.263158	0.4	0	0.25	0.3	0.105263	0	0	0	No	No	3
chr13	53263835	0.52381	0.368421	0.5	0.4	0.6	0.484848	0.2	0	0.375	No	No	2
chr13	53269031	0.103448	0.111111	0.145833	0.153846	0.208333	0.0714286	0.166667	0	0	No	No	2
chr13	111549730	0.417391	0.410714	0.44	0.503817	0.462264	0.46729	0.255814	0.355556	0.357143	No	No	2
chr13	111552341	0.505263	0.460674	0.590909	0.487603	0.333333	0.3375	0.342857	0.22449	0.259259	No	No	1
chr14	20835278	0.357143	0.4	0.230769	0.304348	0.368421	0.142857	0	0.153846	0.142857	No	No	1
chr14	20918028	0.24	0.25	0.357143	0.257576	0.242424	0.358209	0.166667	0.291667	0.217391	No	No	9
chr14	20919249	0.285714	0.125	0.222222	0.307692	0.296296	0.322581	0.125	0.1	0	No	No	2
chr14	21928658	0.26087	0.157895	0.2	0.2	0.179487	0.257143	0.025641	0.0689655	0.116279	No	No	8
chr14	21928681	0.421053	0.315789	0.45283	0.378788	0.419355	0.578947	0.285714	0.368421	0.272727	No	No	9
chr14	21928911	0.217391	0.263158	0.4	0.230769	0.276596	0.222222	0.230769	0.113208	0.12963	No	No	1
chr14	21939691	0.176471	0.294118	0.25	0.294118	0.142857	0.384615	0	0	0.166667	No	No	8
chr14	23441476	0.617021	0.717391	0.833333	0.713636	0.739837	0.707317	0.410959	0.413043	0.443299	No	No	2
chr14	23566025	0.285714	0.189189	0.166667	0.3	0.166667	0.104167	0	0	0.0714286	No	No	1
chr14	23567974	0.217391	0.148148	0	0.266667	0.0625	0.0357143	0	0.333333	0	No	No	7
chr14	35743466	0.785714	0.888889	0.666667	0.846154	0.7	0.333333	0.5	0.818182	0.571429	No	No	7
chr14	45676746	0.461538	0.3	0.375	0.25	0.272727	0.25	0.130435	0.3	0.111111	No	No	1
chr14	45676771	0.583333	0.357143	0.518519	0.478261	0.384615	0.588235	0.363636	0.473684	0.181818	No	No	2
chr14	50124430	0.153846	0.142857	0.375	0.133333	0	0.0588235	0	0	0.142857	No	No	1
chr14	50712991	0.202899	0.15493	0.2	0.0982143	0.213115	0.0882353	0	0.111111	0	No	No	1
chr14	50792787	0.305556	0.16	0	0.210526	0.1875	0.163265	0	0	0.0645161	No	No	3
chr14	50793703	0.109091	0.191489	0.0769231	0.0769231	0.18	0.25	0	0.0666667	0.0294118	No	No	2
chr14	50793844	0.105263	0.101449	0.25	0.0967742	0.142857	0.115942	0.133333	0	0.12	No	No	1
chr14	50793916	0.591837	0.555556	0.272727	0.653846	0.709091	0.758621	0.307692	0.190476	0.409091	No	No	2
chr14	50793932	0.153846	0.156863	0.0666667	0.107143	0.131148	0.142857	0	0.05	0.16	No	No	4
chr14	50794380	0.129032	0.102564	0.333333	0.153846	0.0652174	0.244444	0	0	0.0454545	No	No	1
chr14	53242354	0.166667	0.137931	0.119565	0.15942	0.0909091	0.127273	0.1	0.115385	0.181818	No	No	4
chr14	53329303	0.588235	0.65	0.75	0.818182	0.75	0.666667	0.533333	0.8	0.666667	No	No	7
chr14	53329310	0.142857	0.15	0.25	0.222222	0.25	0.125	0	0.25	0.333333	No	No	5
chr14	55527788	0.16	0.151515	0	0.15	0.259259	0.259259	0	0.153846	0.333333	No	No	4
chr14	55527793	0.192308	0.194444	0.333333	0.275	0.517241	0.428571	0	0.0666667	0.117647	Yes	No	2
chr14	55835120	0.5	0.3	0.5	0.545455	0.473684	0.736842	0.555556	0.266667	0.714286	No	No	7
chr14	74526976	0.126316	0.153846	0.125	0.108696	0.035461	0.0460526	0	0.153846	0	Yes	No	1
chr14	92525948	0.461538	0.307692	0.387097	0.428571	0.304348	0.583333	0.166667	0.166667	0.272727	No	No	8
chr14	92584179	0.214286	0.3	0.30303	0.333333	0.2	0.304348	0.294118	0	0.307692	No	No	7
chr14	92584777	0.16129	0.230769	0.125	0.333333	0.1	0.0588235	0	0.1	0	No	No	1
chr14	92585573	0.138889	0.151515	0.152174	0.25	0.0555556	0.0384615	0.1	0.2	0	No	No	1
chr14	92585620	0.358974	0.142857	0.325	0.363636	0.421053	0.263158	0.142857	0	0.181818	No	No	2
chr14	92585625	0.435897	0.416667	0.378378	0.363636	0.421053	0.333333	0.25	0.2	0.181818	No	No	2
chr14	92586230	0.142857	0.2	0	0.2	0.333333	0.170732	0	0	0.0625	No	No	6
chr14	92586780	0.469388	0.653061	0.727273	0.434783	0.678571	0.555556	0.333333	0.25	0.5	No	No	1
chr14	100762714	0.647727	0.637363	0.721739	0.707692	0.79798	0.727273	0.487179	0.363636	0.6	No	No	2
chr14	102789041	0.333333	0.285714	0.142857	0.25	0.666667	0.529412	0.2	0.363636	0.142857	No	No	6
chr14	104147913	0.3	0.642857	0.352941	0.263158	0.666667	0.5	0.3	0.285714	0.333333	No	No	2
chr14	104147925	0.222222	0.142857	0.461538	0.238095	0.111111	0.153846	0.4	0	0.333333	No	No	7
chr14	104148470	0.714286	0.851852	0.727273	0.6	0.870968	0.72973	0.75	0.8	0.444444	No	No	4
chr14	104148530	0.483871	0.46875	0.533333	0.333333	0.424242	0.487805	0.307692	0.428571	0.272727	No	No	9
chr14	104148767	0.272727	0.363636	0.142857	0.238095	0.323529	0.130435	0.0555556	0.192308	0.166667	No	No	1
chr14	105921432	0.111111	0.111111	0.1	0.0789474	0.0952381	0.05	0	0.1	0.230769	No	No	4
chr14	105921463	0.276596	0.238095	0.37931	0.333333	0.105263	0.409091	0.222222	0.153846	0.266667	No	No	1
chr15	25209000	0.47619	0.391304	0.384615	0.487179	0.5625	0.65	0.857143	0.5	0.2	No	No	4
chr15	25209557	0.125	0.105263	0.22807	0.204082	0	0.1	0.0909091	0.2	0.166667	No	No	6
chr15	25209566	0.297297	0.277778	0.421053	0.382353	0.142857	0.4	0.444444	0.4	0.333333	No	No	6
chr15	25209569	0.351351	0.45	0.277778	0.404762	0.333333	0.3	0.222222	0.2	0.153846	No	No	2
chr15	25209570	0.405405	0.3	0.305556	0.289474	0	0.1	0.25	0.4	0.230769	No	No	2
chr15	25215652	0.125	0.217391	0.0909091	0.112676	0.3	0.0625	0.166667	0	0	No	No	5
chr15	25227838	0.326087	0.229885	0.253425	0.298246	0.340909	0.142857	0	0.0384615	0	No	No	2
chr15	25227876	0.852941	0.907692	0.782895	0.861702	0.916667	0.833333	0.5	0.826087	0.8	No	No	1
chr15	25227939	0.128205	0.169014	0.202312	0.247312	0.236842	0.171429	0.153846	0.047619	0.157895	No	No	2
chr15	25228419	0.381443	0.386139	0.419753	0.472527	0.48	0.288462	0.230769	0.190476	0.388889	No	No	1
chr15	25358963	0.258427	0.230769	0.266667	0.256198	0.340426	0.353846	0.461538	0.28	0.333333	No	No	1
chr15	25359002	0.206522	0.152778	0.105263	0.10219	0.224138	0.189189	0.0588235	0.208333	0.0769231	No	No	1
chr15	34437028	0.5	0.285714	0.333333	0.222222	0.444444	0.6	0	0	0.272727	No	No	2
chr15	34437040	0.7	0.428571	0.2	0.363636	0.631579	0.714286	0.375	0.375	0.1	No	No	2
chr15	40508564	0.384615	0.272727	0.6	0.304348	0.5	0.333333	0.375	0.428571	0.714286	No	No	5
chr15	40687386	0.214286	0.333333	0.208955	0.275	0.15873	0.111111	0	0.111111	0.210526	Yes	No	1
chr15	40687908	0.181818	0.25	0.444444	0.307692	0.333333	0.410256	0.142857	0.166667	0.2	No	No	2
chr15	40954993	0.32	0.363636	0.166667	0.30137	0.280702	0.413793	0.1	0.162162	0.0784314	No	No	2
chr15	40954999	0.125	0.125	0	0.130435	0.111111	0.111111	0.05	0.114286	0.14	No	No	3
chr15	40980624	0.346154	0.208333	0.173077	0.205128	0.205882	0.25	0.142857	0	0.375	No	No	1
chr15	40984976	0.266667	0.3125	0.125	0.184211	0.111111	0.190476	0	0.125	0.230769	No	No	4
chr15	40986505	0.392857	0.586207	0.705882	0.571429	0.478261	0.636364	0.2	0.285714	0.25	No	No	2
chr15	42859922	0.153846	0.106061	0.04	0.097561	0.0631579	0.0322581	0.05	0.12766	0.0212766	Yes	No	3
chr15	50649644	0.142857	0.111111	0.32	0.202703	0.2125	0.15493	0.111111	0.0666667	0.0857143	No	No	1
chr15	50649765	0.121212	0.135135	0.428571	0.0983607	0.350877	0.288136	0.0588235	0.0384615	0	Yes	No	2
chr15	50652820	0.75	0.727273	0.73913	0.675325	0.880952	0.787234	0.8	0.5	0.580645	No	No	2
chr15	50652980	0.285714	0.294118	0.294118	0.313725	0.25	0.208333	0.166667	0.217391	0.153846	No	No	1
chr15	50653001	0.190476	0.133333	0.120879	0.14	0.257143	0.2	0.0416667	0.0333333	0.03125	No	No	2
chr15	50653018	0.235294	0.196721	0.164706	0.236559	0.285714	0.247059	0.1	0.214286	0.15625	No	No	7
chr15	50653212	0.835821	0.8125	0.952381	0.835821	0.952941	0.913043	0.827586	0.758621	0.818182	No	No	2
chr15	50653221	0.289855	0.227273	0.181818	0.169014	0.188889	0.241758	0.0645161	0.0666667	0.030303	No	No	2
chr15	50655681	0.290323	0.384615	0.3125	0.376471	0.325	0.333333	0.615385	0.28	0.32	No	No	1
chr15	50655715	0.277778	0.222222	0.537037	0.4375	0.588235	0.478261	0.454545	0.32	0.464286	Yes	No	7
chr15	50655724	0.692308	0.6	0.717391	0.766667	0.777778	0.909091	0.818182	0.56	0.576923	No	No	2
chr15	50657926	0.151163	0.131579	0.214286	0.120879	0.168421	0.19	0.115385	0.0571429	0.142857	No	No	1
chr15	50657927	0.611765	0.618421	0.6875	0.634146	0.6875	0.734694	0.269231	0.411765	0.192308	No	No	2
chr15	50658039	0.157143	0.157895	0.2	0.259259	0.111111	0.163043	0.227273	0.117647	0.136364	No	No	4
chr15	50658044	0.492754	0.541667	0.8	0.540541	0.488636	0.556818	0.473684	0.419355	0.25	No	No	1
chr15	50658632	0.222222	0.365854	0.371429	0.387755	0.526316	0.33871	0.25	0.294118	0.136364	No	No	2
chr15	50658860	0.28	0.216216	0.303922	0.244444	0.298246	0.292308	0.0769231	0.105263	0.333333	No	No	1
chr15	50659009	0.202532	0.125	0.211111	0.149171	0.278351	0.161905	0.0666667	0.0408163	0.117647	No	No	2
chr15	50659019	0.233766	0.102564	0.219512	0.255556	0.302083	0.281553	0.28125	0.1875	0.131579	No	No	2
chr15	50659105	0.126761	0.147541	0.075	0.104348	0.104651	0.141176	0.0434783	0.142857	0.0714286	No	No	7
chr15	50659118	0.109589	0.138462	0.0555556	0.130435	0.127907	0.0714286	0.136364	0.0344828	0.102564	No	No	5
chr15	50659137	0.136986	0.269841	0.223684	0.177966	0.179775	0.267442	0.047619	0.0714286	0.0606061	No	No	2
chr15	50659435	0.261905	0.195652	0.318182	0.188406	0.225806	0.12	0.0454545	0.115385	0.136364	No	No	1
chr15	50996374	0.333333	0.333333	0.222222	0.205882	0.111111	0	0.0714286	0.047619	0.0952381	No	No	1
chr15	50996383	0.692308	0.454545	0.555556	0.7	0.363636	0.5	0.25	0.333333	0.4	No	No	1
chr15	50997455	0.157895	0.139535	0.157895	0.103448	0.15	0.0833333	0.25	0.0882353	0.177778	No	No	7
chr15	52205954	0.105263	0.125	0	0.0588235	0.0444444	0.0232558	0	0.0625	0	No	No	3
chr15	60714423	0.451613	0.532258	0.454545	0.586207	0.402299	0.367089	0.375	0.181818	0.227273	No	No	1
chr15	64651880	0.416667	0.466667	0.4	0.545455	0.65	0.615385	0.615385	0.666667	0.444444	No	No	4
chr15	64652451	0.133333	0.111111	0	0.2	0.0526316	0	0	0.2	0	No	No	7
chr15	64653734	0.315789	0.266667	0.0909091	0.265306	0.166667	0.233333	0.233333	0.0666667	0.230769	No	No	3
chr15	64654562	0.352941	0.5	0.266667	0.3	0.526316	0.4	0.384615	0.1	0.25	No	No	2
chr15	64654669	0.166667	0.125	0.266667	0.137931	0.25	0.125	0.0666667	0.133333	0.0714286	No	No	1
chr15	64654700	0.285714	0.444444	0.4375	0.369565	0.535714	0.321429	0.307692	0.428571	0.307692	No	No	7
chr15	64656036	0.5	0.333333	0.5	0.551724	0.3125	0.833333	0.222222	0.368421	0.4	No	No	8
chr15	64656200	0.25	0.173913	0.0909091	0.15	0.121212	0.162162	0	0.103448	0	No	No	1
chr15	64659063	0.117647	0.2	0.25	0.25	0	0.285714	0.2	0.111111	0	No	No	8
chr15	65441566	0.25	0.2	0.0344828	0.147059	0.0714286	0.136364	0	0	0.0689655	No	No	3
chr15	65442578	0.1875	0.454545	0.375	0.236842	0.307692	0.173913	0.230769	0.0714286	0.1875	No	No	1
chr15	68510723	0.857143	0.555556	0.428571	0.6	0.8	0.75	1	0.375	0.333333	No	No	5
chr15	83674110	0.28	0.237288	0.285714	0.25	0.625	0.553571	0.214286	0.25	0.125	Yes	No	2
chr15	85185045	0.305556	0.361111	0	0.238095	0.340426	0.35	0.28	0.176471	0.142857	No	No	6
chr15	85185449	0.558824	0.448276	0.5	0.458333	0.435897	0.466667	0.458333	0.333333	0.238095	No	No	2
chr15	89022100	0.25	0.351351	0	0.210526	0.272727	0.208333	0.0769231	0	0	No	No	6
chr15	90375494	0.962963	0.8125	0.935484	0.958333	0.93617	0.981818	0.769231	0.888889	0.944444	No	No	9
chr15	90375568	0.833333	0.780488	0.785714	0.833333	0.890411	0.853333	0.692308	0.545455	0.708333	No	No	2
chr15	90444654	0.272727	0.238095	0.289474	0.208333	0.245902	0.171053	0	0.103448	0.122449	No	No	1
chr15	90444685	0.25	0.285714	0.176471	0.181818	0.196721	0.12	0	0	0.0869565	No	No	1
chr15	90444708	0.428571	0.590909	0.40625	0.357143	0.625	0.657534	0.315789	0.454545	0.25	No	No	2
chr15	90444728	0.428571	0.333333	0.3	0.346154	0.215385	0.253521	0	0.227273	0.192308	No	No	1
chr15	90817037	0.1875	0.153846	0.102564	0.129032	0.1	0.0454545	0.0526316	0.115385	0.103448	No	No	1
chr15	90817071	0.55	0.615385	0.588235	0.59375	0.474576	0.553571	0.217391	0.413793	0.34375	No	No	1
chr15	90817130	0.157895	0.342105	0.0666667	0.172414	0.136364	0.178082	0.0344828	0.075	0.114286	No	No	3
chr15	90817153	0.44	0.529412	0.404762	0.333333	0.246377	0.351351	0.24	0.097561	0.222222	No	No	1
chr15	90817217	0.151515	0.166667	0.132075	0.0909091	0.0985915	0.0810811	0	0.0588235	0.0967742	No	No	1
chr15	90817239	0.25	0.30303	0.282051	0.285714	0.230769	0.333333	0.173913	0.171429	0.178571	No	No	8
chr15	90820028	0.333333	0.35	0.16	0.26087	0.155556	0.26087	0.133333	0.05	0.0689655	No	No	3
chr15	90820887	0.218182	0.189655	0.3	0.24	0.0891089	0.19802	0.2	0.192308	0.125	No	No	6
chr16	548227	0.5	0.466667	0.363636	0.456522	0.666667	0.75	0.25	0.111111	0.117647	No	No	2
chr16	548437	0.307692	0.125	0.277778	0.208333	0.230769	0.139535	0	0.0833333	0.0625	No	No	1
chr16	548440	0.384615	0.3125	0.210526	0.32	0.45	0.358974	0.272727	0.333333	0.333333	No	No	6
chr16	548942	0.214286	0.4	0	0.166667	0.333333	0.378378	0	0	0	No	No	2
chr16	638486	0.863636	0.844828	0.730769	0.727273	0.878788	0.842105	0.6	0.5	0.65	No	No	2
chr16	713174	0.166667	0.176471	0.1	0.12	0.2	0.1	0.0625	0	0.05	No	No	2
chr16	1409370	0.285714	0.285714	0.0526316	0.166667	0.2	0.142857	0.5	0.1	0.133333	No	No	5
chr16	1411003	0.5	0.833333	0.727273	0.466667	0.636364	0.611111	0.777778	0.533333	0.666667	No	No	1
chr16	1834978	0.769231	0.611111	0.833333	0.769231	0.8	0.777778	0.166667	0.545455	0.533333	No	No	2
chr16	3180756	0.458333	0.344828	0.3	0.391304	0.263158	0.357143	0	0.333333	0.285714	No	No	1
chr16	3709851	0.1875	0.363636	0.333333	0.3	0.347826	0.16	0	0	0	No	No	2
chr16	3709868	0.8125	0.583333	0.666667	0.5	0.565217	0.541667	0.333333	0.272727	0.6	No	No	1
chr16	3729125	0.2	0.318182	0.3125	0.225806	0.0952381	0.0909091	0	0.176471	0.181818	No	No	5
chr16	3729134	0.121951	0.243902	0.0625	0.205882	0.142857	0.0833333	0.125	0.111111	0	No	No	3
chr16	4801873	0.40625	0.25641	0.441176	0.333333	0.319149	0.351351	0.4	0.230769	0.5	No	No	7
chr16	4801875	0.233333	0.157895	0.264706	0.142857	0.170732	0.228571	0	0	0	No	No	2
chr16	8945289	0.230769	0.166667	0.4	0.304348	0.285714	0.272727	0	0.166667	0.272727	No	No	2
chr16	11928951	0.315789	0.285714	0.235294	0.25	0.157895	0.142857	0.2	0.129032	0.0384615	No	No	1
chr16	15794464	0.75	0.444444	0.37037	0.5	0.551724	0.478261	0.117647	0.0833333	0.444444	No	No	1
chr16	15794957	0.333333	0.266667	0.375	0.411765	0.408163	0.326923	0.0645161	0.15625	0.0888889	No	No	2
chr16	19705841	0.192308	0.111111	0.125	0.0833333	0.0714286	0.12	0	0	0.0714286	No	No	1
chr16	19707479	0.375	0.333333	0.285714	0.333333	0.277778	0.16	0	0.25	0.181818	No	No	1
chr16	19711185	0.181818	0.2	0.142857	0.117647	0.230769	0.357143	0.375	0.0909091	0.461538	No	No	1
chr16	19711400	0.166667	0.275	0.375	0.2	0.172414	0.175	0	0.181818	0.1	No	No	1
chr16	19711412	0.142857	0.138889	0	0.142857	0.111111	0.228571	0	0.181818	0.222222	No	No	4
chr16	22299174	0.333333	0.275	0.117647	0.351351	0.185185	0.178571	0	0	0.166667	No	No	1
chr16	22340232	0.5	0.425	0.5	0.53125	0.55102	0.510638	0.5	0.428571	0.428571	No	No	2
chr16	23475282	0.136364	0.142857	0.148936	0.075	0.0769231	0.264706	0	0.0833333	0.272727	No	No	4
chr16	23476581	0.28125	0.271186	0.283186	0.205882	0.11236	0.185185	0.129032	0.15625	0.0930233	No	No	1
chr16	23684186	0.4375	0.395349	0.133333	0.30303	0.132353	0.194444	0	0.116279	0	Yes	No	3
chr16	28964489	0.157895	0.125	0.384615	0.25	0.333333	0.2	0.166667	0.166667	0.0625	No	No	2
chr16	28964525	0.454545	0.4	0.333333	0.266667	0.833333	0.5	0	0.1	0.0909091	No	No	2
chr16	28966627	0.45098	0.272727	0.206897	0.297872	0.184211	0.184211	0.153846	0.03125	0.1	No	No	1
chr16	28966937	0.180556	0.254545	0.28125	0.305556	0.181818	0.297872	0.0555556	0.1	0.117647	No	No	8
chr16	28966989	0.925926	0.921569	0.966667	0.921875	0.948718	1	1	1	0.9	No	No	4
chr16	28967005	0.186441	0.2	0.209677	0.190476	0.209302	0.0612245	0.125	0.230769	0.26087	No	No	2
chr16	28968494	0.208333	0.153846	0.2	0.15625	0.1	0.230769	0.307692	0.0588235	0.125	No	No	5
chr16	28969509	0.123077	0.126984	0	0.173913	0.075	0.0697674	0.0666667	0.0454545	0	No	No	3
chr16	28969562	0.171875	0.16129	0.222222	0.0921053	0.113208	0.0961538	0.166667	0.0952381	0.08	No	No	4
chr16	28969569	0.222222	0.216667	0.0526316	0.138889	0.240741	0.148148	0.0588235	0.0434783	0	No	No	6
chr16	31134631	0.245614	0.20339	0.235294	0.153846	0.117647	0.15942	0.0344828	0.0357143	0.0277778	No	No	1
chr16	31134664	0.169811	0.186441	0.15	0.09375	0.171875	0.164179	0.0333333	0.108108	0.131579	No	No	1
chr16	31134677	0.266667	0.176471	0.333333	0.25	0.233333	0.131148	0.0714286	0.047619	0.097561	No	No	1
chr16	48386442	0.109091	0.122807	0.04	0.12069	0.116667	0.08	0.178571	0	0.0384615	No	No	5
chr16	48387296	0.358974	0.589744	0.4	0.461538	0.507246	0.5	0.6875	0.347826	0.461538	No	No	1
chr16	50139563	0.185185	0.217391	0.297872	0.324074	0.0909091	0.1875	0.0526316	0.195652	0.0961538	No	No	1
chr16	57217531	1	0.96	1	0.904762	0.96	0.965517	1	0.727273	0.625	No	No	2
chr16	66921587	0.465116	0.44898	0.458333	0.416667	0.575	0.472222	0.1	0.307692	0.222222	No	No	2
chr16	67712853	0.181818	0.4	0.285714	0.428571	0.352941	0.285714	0.285714	0	0.4	No	No	2
chr16	67715591	0.314286	0.106383	0.05	0.142857	0.153846	0.194444	0.0909091	0.133333	0	No	No	2
chr16	67716949	0.102941	0.130435	0.0769231	0.0735294	0.181818	0.101449	0.0769231	0.105263	0.25	No	No	5
chr16	67716956	0.140845	0.220588	0.0769231	0.111111	0.205882	0.2	0	0.166667	0.192308	No	No	1
chr16	67716961	0.115942	0.107692	0	0.111111	0.136364	0.115942	0.0769231	0	0	No	No	2
chr16	70282636	0.265306	0.183673	0.6	0.38	0.219178	0.1375	0.25	0.0714286	0.0714286	No	No	1
chr16	70283815	0.385965	0.44898	0.333333	0.318182	0.404762	0.467391	0.275862	0.375	0.222222	No	No	2
chr16	70290293	0.238095	0.318182	0.285714	0.234043	0.0909091	0.294118	0.111111	0	0	No	No	8
chr16	74350122	0.315789	0.5	0.444444	0.2	0.545455	0.545455	0.5	0.25	0.3	No	No	2
chr16	75479394	0.888889	0.821429	0.736842	0.833333	0.784946	0.77451	0.772727	0.730769	0.8	No	No	3
chr16	75479907	0.275362	0.283582	0.37037	0.304	0.258065	0.23913	0.125	0.0645161	0.153846	No	No	1
chr16	75482757	0.25	0.416667	0.166667	0.25	0	0.166667	0	0	0.0909091	No	No	1
chr16	81063036	0.15625	0.152174	0.0444444	0.214286	0.0952381	0.0923077	0.15	0.0689655	0	No	No	3
chr16	81064574	0.565789	0.511905	0.75	0.603774	0.518182	0.516667	0.322581	0.261905	0.190476	No	No	2
chr16	88692747	0.166667	0.24	0.166667	0.217391	0.166667	0	0	0.125	0	No	No	1
chr16	88785189	0.136364	0.133333	0.375	0.130435	0.0909091	0.111111	0	0	0.0625	No	No	1
chr16	89595108	0.214286	0.3	0.375	0.181818	0.6	0.416667	0.1	0.230769	0.333333	No	No	2
chr16	89595126	0.5	0.454545	0.6	0.428571	0.833333	1	0.857143	0.615385	0.363636	No	No	4
chr16	89754110	0.146341	0.219512	0.176471	0.148649	0.206897	0.117647	0.133333	0	0.115385	No	No	1
chr16	89755429	0.555556	0.542857	0.8	0.578947	0.536585	0.679245	0.333333	0.5	0.615385	No	No	1
chr16	89755454	0.344828	0.387097	0.285714	0.4	0.348837	0.352941	0.4	0.181818	0.266667	No	No	5
chr16	89800830	0.142857	0.1875	0.166667	0.125	0	0	0	0	0	No	No	1
chr16	89802044	0.136364	0.153846	0.2	0.164384	0.129032	0.0714286	0.222222	0.0952381	0.0909091	No	No	4
chr16	89803907	0.25	0.25	0.192308	0.173913	0.0714286	0.166667	0.111111	0.142857	0.136364	No	No	1
chr16	89875956	0.228571	0.153846	0.208333	0.215686	0.0666667	0.0769231	0.142857	0.0833333	0.1	No	No	1
chr17	1684054	0.423077	0.509434	0.25	0.595238	0.492537	0.472973	0.529412	0.3125	0.625	No	No	1
chr17	2320651	0.717949	0.714286	0.759494	0.732143	0.795455	0.769231	0.521739	0.615385	0.666667	No	No	2
chr17	2321606	0.210526	0.190476	0.236842	0.206897	0.315789	0.27907	0.133333	0.0606061	0.107143	No	No	2
chr17	2321688	0.16129	0.30303	0.358491	0.338843	0.375	0.358974	0.272727	0.1	0.166667	No	No	2
chr17	3624347	0.2	0.3125	0.0909091	0.269231	0.375	0.181818	0.222222	0.285714	0.0625	No	No	6
chr17	3707638	0.181818	0.285714	0.578947	0.238095	0.333333	0.3	0.142857	0.285714	0	No	No	1
chr17	3726916	0.52459	0.40625	0.416667	0.285714	0.382353	0.377049	0.0666667	0.25	0.0666667	No	No	1
chr17	3726981	0.385965	0.297872	0.666667	0.481481	0.27451	0.1	0.166667	0	0.166667	No	No	1
chr17	3726983	0.527273	0.543478	0.75	0.558824	0.433962	0.333333	0.0833333	0	0.153846	No	No	1
chr17	4071711	1	1	0.9	0.967742	0.916667	0.9375	1	1	0.875	No	No	7
chr17	4928295	0.172414	0.121212	0.139535	0.114286	0.162791	0.0571429	0	0.05	0.05	No	No	1
chr17	4928305	0.172414	0.114286	0.111111	0.121212	0.0588235	0.0789474	0.047619	0.05	0.157895	No	No	4
chr17	4929783	0.418182	0.510638	0.5	0.513514	0.318841	0.418182	0.181818	0.111111	0.181818	No	No	1
chr17	4929816	0.22	0.238095	0.333333	0.333333	0.16129	0.0434783	0	0.2	0.111111	No	No	1
chr17	4929954	0.268657	0.15625	0	0.310345	0.103896	0.166667	0.181818	0	0.0909091	No	No	5
chr17	4930504	0.405405	0.352941	0.538462	0.333333	0.254545	0.423077	0	0.285714	0.307692	No	No	1
chr17	4930659	0.48	0.32	0.466667	0.214286	0.113636	0.135135	0.0909091	0.230769	0.133333	Yes	No	1
chr17	4931093	0.137931	0.344828	0.666667	0.333333	0.282051	0.170732	0.0666667	0.166667	0.0625	No	No	1
chr17	4931117	0.361111	0.317073	0.2	0.418605	0.204082	0.217391	0	0.0714286	0.166667	No	No	1
chr17	5285445	0.222222	0.26087	0.125	0.3	0.238095	0.470588	0.142857	0.1	0.1	No	No	2
chr17	5326589	0.402299	0.505747	0.333333	0.422222	0.484211	0.516854	0.166667	0.277778	0.3	No	No	2
chr17	5326625	0.241935	0.155172	0.333333	0.28125	0.217949	0.264706	0.272727	0.3	0.266667	No	No	6
chr17	5327698	0.384615	0.314286	0.173913	0.333333	0.255319	0.28	0	0.24	0.136364	No	No	1
chr17	8270310	0.352941	0.375	0.333333	0.333333	0.227273	0.222222	0.125	0	0.1	No	No	1
chr17	8272174	0.153846	0.172414	0.307692	0.0930233	0.162162	0.1	0	0	0.15	No	No	1
chr17	10580578	0.314286	0.235294	0.271429	0.472222	0.25	0.357143	0	0	0.181818	No	No	1
chr17	10582414	0.311111	0.291667	0.625	0.318182	0.259259	0.241379	0.4375	0.315789	0.368421	No	No	6
chr17	10582419	0.148936	0.148936	0.368421	0.212121	0.16	0.12	0.25	0.15	0.0526316	No	No	4
chr17	10583373	0.217391	0.210526	0.315789	0.145161	0.25	0.190476	0.125	0.0769231	0.2	No	No	1
chr17	16248789	0.3125	0.12	0	0.321429	0.0909091	0.0454545	0	0.0909091	0	No	No	3
chr17	16250267	0.108108	0.108108	0	0.15	0.142857	0.102564	0	0.111111	0.04	No	No	7
chr17	16250305	0.230769	0.111111	0.285714	0.222222	0.285714	0.16	0.0588235	0.0454545	0.142857	No	No	2
chr17	16250451	0.285714	0.318182	0.444444	0.313725	0.27027	0.238095	0	0	0.12	No	No	1
chr17	16287193	0.153846	0.181818	0.117647	0.130435	0.151515	0.162791	0	0	0	No	No	2
chr17	16287196	0.428571	0.666667	0.5	0.641026	0.333333	0.511628	0.0909091	0.142857	0.166667	No	No	8
chr17	18175132	0.238095	0.241379	0.217391	0.215385	0.216216	0	0.0434783	0.047619	0.137931	No	No	1
chr17	18175562	0.384615	0.121212	0.322581	0.125	0.292683	0.25641	0.125	0.075	0.03125	No	No	2
chr17	20220954	0.323529	0.384615	0.25	0.307692	0.2	0.293103	0.1875	0.181818	0.0625	No	No	1
chr17	26936971	0.5	0.214286	0.185185	0.264151	0.454545	0.5	0.0833333	0.235294	0.176471	No	No	2
chr17	29121584	0.5625	0.666667	0.2	0.375	0.411765	0.384615	0.25	0.181818	0.444444	No	No	3
chr17	29223763	0.114286	0.138889	0.1	0.152174	0.121212	0.0689655	0	0	0	No	No	2
chr17	30203955	0.333333	0.25	0.571429	0.222222	0.5	0.3	0.4	0.0909091	0	No	No	2
chr17	35837837	0.541667	0.407407	0.571429	0.457143	0.291667	0.5	0.117647	0.26087	0.37931	No	No	1
chr17	35877075	0.230769	0.105263	0.235294	0.15	0.0588235	0	0	0.153846	0.107143	Yes	No	5
chr17	35971949	0.315789	0.235294	0.307692	0.275862	0.117647	0.190476	0	0	0.0384615	No	No	1
chr17	35972194	0.136364	0.166667	0.384615	0.153846	0.1	0.0384615	0.04	0.0555556	0	No	No	1
chr17	35972195	0.333333	0.333333	0.461538	0.521739	0.210526	0.192308	0.125	0.166667	0.047619	No	No	1
chr17	38075867	0.2	0.222222	0.3	0.415094	0.576923	0.357143	0.166667	0	0.2	Yes	No	2
chr17	38075873	0.692308	1	0.857143	0.854167	0.782609	0.892857	0.666667	0	0.4	No	No	2
chr17	38439614	0.545455	0.619048	0.7	0.6	0.648649	0.757576	0.461538	0.363636	0.25	No	No	2
chr17	38439751	0.1875	0.230769	0.285714	0.2	0.170732	0.15	0	0.142857	0	No	No	1
chr17	40007907	0.15	0.107143	0.136364	0.1	0.0277778	0.0384615	0	0	0	No	No	1
chr17	42878400	0.265306	0.3	0.0930233	0.227273	0.178571	0.225	0.0625	0.107143	0.0263158	No	No	3
chr17	42878409	0.177778	0.191489	0.156863	0.135593	0.0384615	0.142857	0.133333	0	0.0526316	No	No	1
chr17	42878478	0.416667	0.26087	0.348485	0.320513	0.222222	0.368421	0.0555556	0.2	0.315789	No	No	1
chr17	42878487	0.782609	0.75	0.666667	0.763889	0.8125	0.5625	0.4375	0.5	0.578947	No	No	2
chr17	42879232	0.788235	0.739583	0.714286	0.79798	0.835443	0.829268	0.540541	0.530612	0.677419	No	No	2
chr17	42880112	0.419118	0.387755	0.418605	0.531646	0.35	0.320312	0.184211	0.234043	0.0909091	No	No	1
chr17	42880118	0.120567	0.123288	0.173913	0.107143	0.104839	0.0610687	0.025641	0.104167	0	No	No	1
chr17	42880145	0.238462	0.257143	0.243243	0.352941	0.290598	0.300813	0.0217391	0.1	0.139535	No	No	2
chr17	42880249	0.518072	0.673913	0.714286	0.604651	0.632184	0.614286	0.382979	0.296296	0.347826	No	No	2
chr17	42880314	0.217822	0.179245	0.242424	0.224138	0.165049	0.27957	0.027027	0.046875	0.0740741	No	No	2
chr17	49041866	0.833333	0.375	0.647059	0.676471	0.777778	0.8	0.5	0.538462	0.484848	No	No	2
chr17	49042368	0.424242	0.3	0.8	0.25	0.449275	0.439394	0.190476	0.1	0.210526	No	No	1
chr17	53029724	0.153846	0.103448	0.142857	0.0666667	0	0.0588235	0	0	0	No	No	1
chr17	54907515	0.3	0.285714	0.285714	0.428571	0.153846	0.2	0	0.333333	0.222222	No	No	1
chr17	60526862	0.204545	0.156863	0.125	0.163265	0.0735294	0.113924	0.09375	0.047619	0	No	No	1
chr17	60527723	0.108108	0.121951	0.190476	0.134328	0.204082	0.103448	0.235294	0.0740741	0.0869565	No	No	4
chr17	60528004	0.102564	0.130435	0.2	0.160714	0.148148	0.1	0.047619	0.08	0.0740741	No	No	1
chr17	60529108	0.24	0.184211	0.222222	0.255814	0.12069	0.161765	0.0416667	0.0416667	0.037037	No	No	1
chr17	60529130	0.314286	0.351351	0.4	0.416667	0.245902	0.231884	0.111111	0.0454545	0.04	No	No	1
chr17	62485009	0.117647	0.133333	0.142857	0.181818	0.125	0.0416667	0	0	0.0714286	No	No	1
chr17	62485048	0.242424	0.5	0.2	0.454545	0.5	0.45	0.666667	0.5	0.3	No	No	1
chr17	62485822	0.580645	0.636364	0.666667	0.777778	0.736842	1	0.571429	0.428571	0.5	No	No	2
chr17	65334885	0.261905	0.227273	0.390805	0.252632	0.205128	0.153846	0.2	0.0555556	0.219512	No	No	1
chr17	65335320	0.14	0.104478	0.142857	0.138889	0.0952381	0.1	0.0217391	0.0526316	0.0526316	No	No	1
chr17	65335352	0.6	0.544118	0.5	0.590476	0.345455	0.314815	0.229167	0.25	0.3	No	No	1
chr17	73940077	0.391304	0.275862	0.409091	0.166667	0.181818	0.375	0.142857	0.1875	0.0666667	No	No	2
chr17	73940094	0.15	0.107143	0.0909091	0.097561	0.157895	0.133333	0	0.125	0	No	No	1
chr17	73940875	0.263158	0.26087	0.444444	0.3	0.136364	0.0666667	0.0666667	0.153846	0.285714	No	No	1
chr17	73940889	0.133333	0.133333	0.0833333	0.0714286	0	0	0	0	0	No	No	1
chr17	76418679	0.155556	0.215686	0.322581	0.188679	0.133333	0.0930233	0.0625	0.117647	0.178571	No	No	1
chr17	76418696	0.388889	0.176471	0.458333	0.367347	0.575758	0.433333	0.4	0.117647	0.266667	No	No	2
chr17	76418708	0.137931	0.153846	0.153846	0.103448	0.181818	0.0909091	0.2	0	0.185185	No	No	7
chr17	76418718	0.181818	0.3	0.16	0.227273	0.266667	0.133333	0.0434783	0.0666667	0.115385	No	No	2
chr17	76418720	0.714286	0.65	0.73913	0.717949	1	0.866667	0.454545	0.266667	0.518519	No	No	2
chr17	76418839	0.2	0.2	0.357143	0.203125	0.152174	0.25641	0.263158	0.0769231	0.121212	No	No	2
chr17	79527435	0.190476	0.217391	0.166667	0.294118	0.391304	0.238095	0.0526316	0.142857	0.15	No	No	2
chr17	79529844	0.307692	0.173913	0.2	0.315789	0.25	0.538462	0.0714286	0.333333	0.2	No	No	9
chr17	79530063	0.170732	0.131579	0.166667	0.192308	0.0740741	0.225806	0.111111	0.0909091	0.047619	No	No	8
chr17	79531055	0.105263	0.130435	0.205882	0.173913	0.3	0.277778	0.1	0	0	No	No	2
chr18	691546	0.116279	0.173913	0.2	0.175	0.323529	0.375	0	0.0833333	0	Yes	No	2
chr18	691578	0.365854	0.423077	0.384615	0.315789	0.542857	0.533333	0	0.214286	0	No	No	2
chr18	2581645	0.258065	0.26087	0.166667	0.318182	0.304348	0.403509	0	0.1	0.3	No	No	2
chr18	2582145	0.2	0.24	0.0833333	0.4	0.209302	0.191489	0.625	0.2	0.153846	No	No	1
chr18	19211208	0.428571	0.32	0.5	0.411765	0.4375	0.419355	0.444444	0.352941	0.111111	No	No	2
chr18	19211604	0.238095	0.3	0.25	0.162162	0.263158	0.1875	0	0.0909091	0.111111	No	No	1
chr18	21943801	0.130435	0.193548	0.222222	0.178571	0.173913	0.166667	0.111111	0	0	No	No	2
chr18	23749205	0.162162	0.141509	0.09375	0.164948	0.0695652	0.0677966	0.25	0.0769231	0.235294	Yes	No	9
chr18	32828543	0.210526	0.285714	0.108108	0.243243	0.145455	0.160377	0.1	0.0666667	0.0625	No	No	3
chr18	32828547	0.165049	0.111111	0.128205	0.164286	0.0948276	0.0917431	0.047619	0.0625	0.176471	No	No	4
chr18	32828603	0.287356	0.174757	0.181818	0.25	0.239669	0.218182	0	0.121212	0.0666667	No	No	1
chr18	56420565	0.25	0.857143	0.235294	0.4	0.294118	0.454545	0.12	0.222222	0.2	No	No	3
chr18	65174501	0.150943	0.113208	0.241379	0.218182	0.142857	0.0833333	0.117647	0.193548	0.047619	No	No	1
chr19	1033058	0.222222	0.238095	0.333333	0.214286	0.409091	0.428571	0.0526316	0	0.0454545	No	No	2
chr19	1033457	0.464286	0.277778	0.285714	0.312925	0.545455	0.62069	0.166667	0.266667	0.0833333	No	No	2
chr19	1586762	0.133333	0.1	0	0.111111	0	0.0263158	0.0666667	0	0.0555556	Yes	No	3
chr19	1587558	0.202899	0.112903	0.4	0.169492	0.0821918	0.178082	0.133333	0.0588235	0.153846	No	No	1
chr19	1587613	0.270833	0.232143	0.307692	0.204082	0.322034	0.271429	0.238095	0.210526	0.157895	No	No	2
chr19	1587684	0.285714	0.241379	0.230769	0.25	0.371429	0.291667	0	0.190476	0.15	No	No	2
chr19	1590282	0.258065	0.321429	0.217391	0.380952	0.333333	0.292683	0.107143	0.25	0.136364	No	No	2
chr19	3540015	0.465517	0.426471	0.5	0.371429	0.35	0.471698	0.181818	0.190476	0.0909091	No	No	2
chr19	3542545	0.212121	0.324324	0.125	0.267857	0.24	0.272727	0.153846	0.192308	0.130435	No	No	3
chr19	3962692	0.580645	0.171429	0.153846	0.25	0.244444	0.264151	0.2	0.157895	0.208333	No	No	3
chr19	4654380	0.666667	0.538462	0.769231	0.72	0.711538	0.672414	0.428571	0.25	0.4375	No	No	2
chr19	4654381	0.263158	0.384615	0.6	0.458333	0.326923	0.355932	0.214286	0.181818	0.25	No	No	1
chr19	5710985	0.1875	0.137931	0.1	0.111111	0.230769	0.0909091	0	0.0769231	0.133333	No	No	6
chr19	6379161	0.388889	0.3	0.217391	0.344828	0.326087	0.255814	0.444444	0.166667	0	No	No	5
chr19	9635301	0.114286	0.125	0.2	0.0806452	0.146341	0.0666667	0.0625	0.125	0	No	No	1
chr19	10818967	0.263158	0.125	0.21875	0.344828	0.333333	0.2	0	0	0	No	No	2
chr19	11028917	0.115385	0.125	0	0.105263	0.04	0	0	0.117647	0	No	No	7
chr19	11147075	0.357143	0.333333	0.0625	0.272727	0.166667	0.0909091	0.25	0.125	0	No	No	3
chr19	11147081	0.166667	0.272727	0.214286	0.26087	0	0.434783	0	0.222222	0.4	No	No	4
chr19	11256725	0.26087	0.32381	0.444444	0.244604	0.330275	0.327586	0.0819672	0.130435	0.103448	No	No	2
chr19	11257717	0.1875	0.288889	0.222222	0.222222	0.36	0.22	0.0434783	0.125	0.0689655	No	No	2
chr19	11258165	0.333333	0.2	0.333333	0.333333	0.25	0.272727	0.375	0.8	0.142857	No	No	7
chr19	11560427	0.625	0.541176	0.505618	0.528634	0.591549	0.514286	0.314815	0.226415	0.20339	No	No	2
chr19	11560716	0.42623	0.393443	0.237288	0.298077	0.3125	0.35	0.09375	0.1	0.102041	No	No	2
chr19	11945216	0.375	0.3125	0.5	0.625	0.170213	0.211538	0.142857	0.153846	0.0909091	No	No	1
chr19	12023891	0.157895	0.181818	0.5	0.276596	0.371429	0.35	0	0.05	0.130435	Yes	No	2
chr19	12024480	0.151515	0.137931	0.243243	0.14	0.28	0.321429	0.0606061	0.125	0.0425532	Yes	No	2
chr19	12783339	0.12	0.272727	0.642857	0.230769	0.588235	0.714286	0.615385	0.4	0.2	Yes	No	3
chr19	13012682	0.25	0.4	0.857143	0.285714	0.636364	0.7	0.6	0.333333	0.571429	No	No	7
chr19	13883892	0.534884	0.352941	0.6	0.48	0.56	0.346154	0.4	0.2	0.346154	No	No	2
chr19	13884084	0.241379	0.558824	0.5	0.323529	0.457143	0.333333	0.3	0.266667	0.272727	No	No	2
chr19	13884096	0.172414	0.235294	0	0.230769	0.176471	0.130435	0	0.0689655	0.0869565	No	No	3
chr19	13884259	0.181818	0.21519	0.105263	0.23	0.205128	0.132353	0.157895	0.04	0.125	No	No	5
chr19	13884727	0.148148	0.142857	0.12987	0.246753	0.0909091	0.0943396	0.0526316	0.12	0.0571429	No	No	1
chr19	13911694	0.173913	0.217391	0.4	0.363636	0.3125	0.411765	0.4	0.142857	0.2	No	No	2
chr19	14598752	0.105263	0.152174	0	0.111111	0.181818	0.115385	0	0.333333	0	No	No	7
chr19	14599862	0.150943	0.12766	0.2	0.125	0.225806	0.193548	0	0	0	No	No	2
chr19	14681932	0.285714	0.333333	0.454545	0.469388	0.333333	0.2	0.714286	0.142857	0.2	No	No	4
chr19	16190780	0.156863	0.234043	0.204545	0.291667	0.03125	0.157895	0.1	0.0416667	0.1	No	No	1
chr19	16191438	0.25	0.481481	0.307692	0.396226	0.347826	0.368421	0.0833333	0.117647	0.136364	No	No	2
chr19	16191551	0.171429	0.261905	0.272727	0.358974	0.346154	0.342105	0.166667	0.0909091	0.1	No	No	2
chr19	16191569	0.194444	0.214286	0.142857	0.128205	0	0.025641	0.0714286	0.142857	0.333333	Yes	No	4
chr19	16191574	0.25	0.181818	0.333333	0.125	0.25	0.205128	0.153846	0.25	0.411765	No	No	5
chr19	16661297	0.393939	0.307692	0.140351	0.384615	0.28125	0.25	0.333333	0	0.125	No	No	5
chr19	16747278	0.394737	0.210526	0.5	0.28125	0.456522	0.22	0.181818	0.208333	0.225	No	No	1
chr19	16747669	0.227273	0.16129	0.181818	0.133333	0.157895	0.0465116	0	0.0714286	0.030303	No	No	1
chr19	16748202	0.225806	0.125	0.0714286	0.0961538	0.24	0.2	0	0.0357143	0.047619	No	No	6
chr19	16748996	0.75	0.875	0.814815	0.866667	1	1	0.5	0.583333	0.65	No	No	2
chr19	16749026	1	1	0.809524	0.888889	0.928571	0.916667	0.538462	0.625	0.583333	No	No	2
chr19	16753304	0.210526	0.26087	0.0285714	0.153846	0.0857143	0.217391	0.0555556	0	0.153846	No	No	8
chr19	16754305	0.181818	0.16129	0.153846	0.222222	0.0588235	0.25	0.0714286	0.1	0.047619	No	No	8
chr19	16754310	0.34375	0.322581	0.285714	0.342857	0.3125	0.47619	0.153846	0.105263	0.238095	No	No	2
chr19	16754362	0.171429	0.151515	0.111111	0.166667	0.233333	0.116279	0.222222	0	0.125	No	No	5
chr19	16756690	0.184211	0.210526	0	0.119048	0.352941	0.357143	0.111111	0.142857	0.2	No	No	6
chr19	16966299	0.117647	0.125	0.2	0.148148	0	0	0	0	0	No	No	1
chr19	17348698	0.275862	0.285714	0.272727	0.244444	0.153846	0	0.1	0.0666667	0.0555556	No	No	1
chr19	18477803	0.19403	0.253521	0.6	0.244681	0.342857	0.291667	0.115385	0.166667	0.109091	No	No	1
chr19	18477851	0.153846	0.126761	0	0.136986	0.179487	0.117647	0.0571429	0.0681818	0.0204082	No	No	6
chr19	19791493	0.25	0.193548	0.354167	0.216216	0.0588235	0.0769231	0.142857	0.0909091	0.153846	No	No	1
chr19	19792874	0.36	0.125	0.344828	0.203125	0.272727	0.6	0.222222	0	0.0666667	No	No	2
chr19	19902523	0.307692	0.25	0	0.181818	0.315789	0.411765	0	0.166667	0.3	No	No	4
chr19	20005966	0.722222	0.73913	0.4	0.52381	0.538462	0.68	0.285714	0.357143	0.285714	No	No	2
chr19	20005993	0.173913	0.173913	0	0.0882353	0.0740741	0.04	0.176471	0	0.05	No	No	5
chr19	20310760	0.15625	0.172414	0.0952381	0.138462	0.225806	0.181818	0.214286	0.1	0	No	No	5
chr19	20310763	0.121212	0.1875	0	0.15625	0.0588235	0.181818	0.0714286	0.0833333	0.0555556	No	No	3
chr19	20804073	0.26087	0.147059	0.4	0.37037	0.176471	0.05	0	0	0	No	No	1
chr19	20824634	0.230769	0.25	0.5	0.2	0.126437	0.114943	0	0	0	No	No	1
chr19	20999982	0.555556	0.5	0.833333	0.428571	0.5	0.5	0.166667	0.666667	0.333333	No	No	1
chr19	20999983	0.222222	0.4	0.166667	0.285714	0	0.166667	0.166667	0.285714	0.166667	No	No	1
chr19	21301950	0.164835	0.120879	0.145833	0.158416	0.272727	0.125	0.030303	0.0487805	0.025641	No	No	2
chr19	21302045	0.105263	0.119048	0.1	0.132075	0.216667	0.138889	0.166667	0.0816327	0.0833333	No	No	2
chr19	21302864	0.415385	0.376623	0.470588	0.325301	0.272727	0.391892	0.181818	0.106383	0.0555556	No	No	2
chr19	21302949	0.123077	0.101695	0.145161	0.0833333	0.142857	0.0363636	0.0212766	0.0810811	0.0754717	No	No	1
chr19	21302962	0.19403	0.133333	0.218182	0.135593	0.150943	0.133333	0.111111	0.0487805	0.125	No	No	2
chr19	21303010	0.259259	0.305085	0.416667	0.28	0.325581	0.339286	0.190476	0.225	0.211538	No	No	2
chr19	21303017	0.591837	0.529412	0.605263	0.58156	0.540541	0.660377	0.375	0.333333	0.367347	No	No	2
chr19	21303034	0.212766	0.204545	0.170732	0.148438	0.0769231	0.163265	0.0769231	0.0731707	0.166667	No	No	4
chr19	21303968	0.134328	0.285714	0.0816327	0.131148	0.442308	0.237288	0.159091	0.151515	0.222222	No	No	6
chr19	21305301	0.193182	0.173913	0.0740741	0.140625	0.130952	0.076087	0.0384615	0.125	0.0588235	No	No	3
chr19	21305771	0.101695	0.164179	0.121212	0.140625	0.0217391	0.105263	0.0416667	0.0689655	0.16129	No	No	4
chr19	21306206	0.75	0.716418	0.473684	0.8	0.724638	0.796875	0.5	0.411765	0.34375	No	No	2
chr19	21306211	0.692308	0.584615	0.380952	0.6	0.447761	0.507937	0.307692	0.176471	0.296296	No	No	3
chr19	21368466	0.512821	0.380952	0.414634	0.393939	0.44	0.416667	0.142857	0.25	0.3125	No	No	1
chr19	21372032	0.106383	0.102041	0.333333	0.142857	0.153846	0.0952381	0.2	0	0	No	No	4
chr19	21372861	0.205882	0.105263	0	0.216216	0.125	0.1	0.0952381	0.142857	0.333333	No	No	4
chr19	21372927	0.287671	0.106667	0.166667	0.26087	0.0597015	0.0615385	0.142857	0.1	0.0952381	No	No	1
chr19	21373594	0.294118	0.142857	0.181818	0.153846	0.0714286	0.269231	0.157895	0.181818	0.0714286	No	No	8
chr19	21373604	0.571429	0.55	0.7	0.5	0.25	0.65	0.315789	0.272727	0.2	No	No	8
chr19	21373739	0.216216	0.148148	0.0416667	0.2	0.107143	0.15625	0.166667	0	0	No	No	5
chr19	21469897	0.357143	0.333333	0.285714	0.333333	0.214286	0.666667	0.230769	0.111111	0	No	No	2
chr19	21472969	0.230769	0.1875	0.142857	0.166667	0.272727	0.4	0	0	0.117647	No	No	2
chr19	21628658	0.15942	0.123077	0.153846	0.121622	0.118644	0.121212	0	0.0833333	0.25	No	No	4
chr19	21634496	0.25	0.212121	0.25	0.15942	0.166667	0.178571	0	0.142857	0.153846	No	No	1
chr19	21634518	0.433333	0.448276	0.541667	0.478261	0.619048	0.678571	0.4	0.333333	0.5	No	No	2
chr19	21636598	0.416667	0.517241	0.520548	0.341463	0.461538	0.4375	0.333333	0.555556	0.666667	No	No	5
chr19	21989039	0.145455	0.196429	0	0.148148	0.045977	0.0786517	0.05	0	0.0789474	Yes	No	3
chr19	23295270	0.407407	0.392857	0.434783	0.3	0.454545	0.44	0.2	0.142857	0.2	No	No	2
chr19	23295271	0.37037	0.357143	0.391304	0.357143	0.409091	0.583333	0.4	0.142857	0	No	No	2
chr19	23295377	0.181818	0.152174	0	0.139535	0.233333	0.206897	0	0	0.363636	No	No	4
chr19	23295444	0.877193	0.847458	0.909091	0.727273	0.958333	0.849057	0.625	0.615385	0.454545	No	No	2
chr19	23295445	0.226415	0.288136	0.181818	0.177778	0.291667	0.115385	0.125	0	0.0909091	No	No	2
chr19	23330842	0.125	0.138889	0.172414	0.113208	0.0714286	0.113208	0.0769231	0	0	No	No	2
chr19	23330899	0.269231	0.16	0.176471	0.183333	0.163265	0.0731707	0.125	0	0.0322581	No	No	1
chr19	23331045	0.333333	0.3	0.454545	0.355556	0.375	0.368421	0.0666667	0.166667	0.291667	No	No	2
chr19	23400825	0.407407	0.306667	0.392857	0.44186	0.22	0.254237	0	0	0.0833333	No	No	1
chr19	23400826	0.185185	0.148649	0.285714	0.25641	0.16	0.214286	0	0	0	No	No	1
chr19	23400832	0.308642	0.166667	0.384615	0.318182	0.367347	0.254545	0	0	0	No	No	2
chr19	23401331	0.169811	0.166667	0.35	0.217391	0.205128	0.159091	0.25	0	0	No	No	4
chr19	23404468	0.276596	0.197674	0.296296	0.271318	0.329787	0.298969	0.0434783	0.08	0.0588235	No	No	2
chr19	23404531	0.280899	0.25	0.4	0.340909	0.465116	0.414894	0.166667	0.05	0.166667	No	No	2
chr19	23440437	0.205882	0.194444	0.204082	0.153846	0.0930233	0.117647	0.136364	0.153846	0.037037	No	No	1
chr19	23440640	0.277778	0.423729	0.339806	0.416667	0.39726	0.329114	0.24	0.25	0.435897	No	No	4
chr19	23440751	0.142857	0.318182	0.261905	0.428571	0.315789	0.333333	0.285714	0.166667	0.307692	No	No	2
chr19	23441096	0.324324	0.314286	0.214286	0.428571	0.28	0.322034	0.2	0.136364	0.173913	No	No	3
chr19	23441304	0.4375	0.454545	0.363636	0.305085	0.232558	0.307692	0.352941	0.181818	0.272727	No	No	1
chr19	23441380	0.416667	0.35	0.5	0.5	0.506173	0.338983	0.369565	0.333333	0.28	No	No	2
chr19	23521732	0.111111	0.162162	0.0930233	0.133333	0.0943396	0.105263	0.0909091	0	0.0588235	No	No	1
chr19	34961521	0.411765	0.545455	0.459459	0.428571	0.388889	0.444444	0.0625	0.142857	0.24	No	No	1
chr19	36261524	0.315789	0.277778	0	0.269841	0.24	0.192308	0.0714286	0.194444	0.0930233	No	No	3
chr19	36936612	0.2	0.125	0.1	0.15625	0.206897	0.0666667	0.111111	0	0.111111	No	No	6
chr19	37236458	0.186441	0.140351	0.0625	0.138889	0.189655	0.111111	0	0.0714286	0.214286	No	No	4
chr19	37237390	0.348837	0.301887	0.375	0.385714	0.294118	0.173913	0.125	0.272727	0.125	No	No	1
chr19	37237391	0.325581	0.207547	0	0.308824	0.212121	0.195652	0.125	0.25	0.0625	No	No	3
chr19	37237810	0.368421	0.153846	0	0.133333	0	0.166667	0	0	0	No	No	3
chr19	37815865	0.724138	0.657143	0.553191	0.666667	0.75	0.727273	0.666667	0.583333	0.615385	No	No	2
chr19	37815868	0.3	0.142857	0.0961538	0.178571	0.232558	0.304348	0	0.0833333	0	No	No	2
chr19	38225286	0.184211	0.208333	0.125	0.105263	0.14	0.2	0	0.125	0.166667	No	No	1
chr19	38228457	0.25	0.153846	0.153846	0.166667	0.15	0.214286	0	0	0.166667	No	No	1
chr19	38888055	0.131579	0.111111	0.133333	0.142857	0.0945946	0.0253165	0	0.0952381	0	No	No	1
chr19	39335928	0.166667	0.227273	0.25	0.166667	0.166667	0.142857	0.2	0.230769	0.166667	No	No	6
chr19	39981088	0.111111	0.125	0.176471	0.106796	0.117647	0.145833	0.0666667	0.0869565	0.0344828	No	No	1
chr19	39981168	0.26	0.233333	0.25	0.197531	0.175439	0.241379	0.2	0.0909091	0.166667	No	No	1
chr19	39981258	0.1875	0.375	0.125	0.153846	0.210526	0.108108	0.125	0.217391	0.047619	No	No	7
chr19	39982228	0.111111	0.115385	0.111111	0.126126	0.22449	0.145833	0.206897	0.15625	0.111111	No	No	4
chr19	39982231	0.196078	0.156863	0.5	0.180328	0.148936	0.195652	0.0689655	0.0625	0.0740741	No	No	1
chr19	39984007	0.2	0.183099	0.2	0.1875	0.0833333	0.131148	0.125	0.111111	0	No	No	1
chr19	39984016	0.125	0.115942	0.0714286	0.183099	0.03125	0.0517241	0	0.0909091	0.1	No	No	1
chr19	39984019	0.107143	0.119403	0.137931	0.0779221	0.0952381	0.0877193	0	0.0909091	0	No	No	1
chr19	42375554	0.194444	0.109589	0.181034	0.128	0.137097	0.118644	0.09375	0.0731707	0.0348837	No	No	2
chr19	42375584	0.40678	0.339286	0.551724	0.333333	0.38835	0.330275	0.220588	0.11236	0.11236	No	No	2
chr19	42375602	0.192308	0.230769	0.365079	0.141593	0.234694	0.281553	0.0588235	0.060241	0.0348837	No	No	2
chr19	42375612	0.2	0.183673	0.226415	0.108108	0.184783	0.173469	0.0909091	0.0352941	0.05	No	No	2
chr19	42375624	0.348837	0.348837	0.387755	0.354545	0.317647	0.217391	0.102941	0.148148	0.134146	No	No	1
chr19	42375627	0.219512	0.325581	0.377778	0.310924	0.271605	0.273684	0.0735294	0.119048	0.111111	No	No	2
chr19	42376710	0.173333	0.184211	0.236364	0.160622	0.176471	0.0769231	0	0.028169	0.0625	No	No	1
chr19	42732752	0.25	0.117647	0	0.153846	0.05	0.307692	0	0	0.0909091	No	No	8
chr19	42732759	0.565217	0.55	0.571429	0.388889	0.7	0.62963	0.142857	0.111111	0.230769	No	No	2
chr19	44478961	0.142857	0.125	0.166667	0.107143	0.181818	0.173913	0.166667	0	0.125	No	No	2
chr19	45167748	0.615385	0.521739	0.478261	0.565217	0.416667	0.583333	0.3	0	0.125	No	No	2
chr19	46052975	0.190476	0.317073	0.266667	0.405405	0.132075	0.109091	0	0.0666667	0.230769	Yes	No	1
chr19	46054503	0.147059	0.130435	0.1	0.136364	0.230769	0.152174	0.210526	0.25	0.0666667	No	No	4
chr19	47252030	0.25	0.2	0.166667	0.173913	0.185185	0.2	0	0.25	0	No	No	1
chr19	48962770	0.380952	0.136364	0.363636	0.3	0.0909091	0.173913	0.0588235	0.214286	0.208333	No	No	5
chr19	48962791	0.173913	0.130435	0.0714286	0.208333	0.037037	0.0416667	0.153846	0.0714286	0.105263	No	No	3
chr19	49426954	1	0.833333	1	0.962963	1	1	0.75	0.6	0.9	No	No	2
chr19	52535209	0.69697	0.88	0.722222	1	0.763889	0.744444	0.75	0.692308	0.8	No	No	3
chr19	52535804	0.545455	0.571429	0.444444	0.380952	0.409836	0.375	0.388889	0.285714	0.35	No	No	1
chr19	52535805	0.52381	0.37037	0.444444	0.56	0.377049	0.527273	0.5	0.538462	0.3	No	No	5
chr19	52535865	0.166667	0.529412	0.166667	0.25	0.146341	0.204082	0.0869565	0.133333	0.285714	Yes	No	3
chr19	53121899	1	0.684211	1	0.655172	0.789474	0.788462	0.333333	0.733333	0.541667	No	No	1
chr19	53121900	0.5	0.210526	0.25	0.25	0.298246	0.196078	0	0.0666667	0.173913	No	No	1
chr19	53146312	0.333333	0.461538	0.153846	0.625	0.272727	0.388889	0.4	0.25	0.230769	No	No	3
chr19	53205471	0.133333	0.133333	0.125	0.108108	0.111111	0	0	0.142857	0.111111	No	No	2
chr19	53205800	0.464286	0.25	0.590909	0.225	0.179487	0.210526	0.125	0.111111	0	No	No	1
chr19	53383345	0.25	0.155556	0.166667	0.111111	0.111111	0.05	0.047619	0.075	0	No	No	1
chr19	53591666	0.238095	0.235294	0.333333	0.428571	0.545455	0.526316	0.4	0.5	0.333333	Yes	No	3
chr19	53639751	0.294118	0.4	0.2	0.181818	0.266667	0.16	0.142857	0.285714	0.111111	No	No	7
chr19	55550804	0.25	0.25	0.26087	0.28125	0.25	0.423077	0.555556	0.25	0.333333	No	No	1
chr19	55900533	0.8	0.741935	0.87037	0.723077	0.666667	0.828125	0.764706	0.615385	0.548387	No	No	2
chr19	55900653	0.166667	0.12	0.107143	0.0952381	0.0864198	0.0759494	0.0434783	0.0666667	0	No	No	1
chr19	56890090	0.354167	0.318182	0.297297	0.295455	0.246753	0.263889	0.172414	0.263158	0.1	No	No	1
chr19	56890607	0.308642	0.318182	0.27027	0.278689	0.223214	0.226415	0.125	0.176471	0.111111	No	No	1
chr19	56890633	0.725806	0.681818	0.655172	0.816667	0.650602	0.628205	0.481481	0.6	0.461538	No	No	1
chr19	56890634	0.580645	0.552239	0.5	0.719298	0.488372	0.4125	0.222222	0.433333	0.423077	No	No	1
chr19	56890667	0.301587	0.3125	0.228571	0.285714	0.211765	0.0875	0.217391	0.102564	0.0689655	No	No	1
chr19	56890703	0.314286	0.405405	0.592593	0.441176	0.285714	0.269663	0.333333	0.222222	0.305556	No	No	1
chr19	57732061	0.130435	0.230769	0.375	0.184211	0.21875	0.179487	0.333333	0.285714	0	No	No	4
chr19	57732080	0.111111	0.166667	0.145833	0.103448	0.227273	0.28	0	0	0	No	No	2
chr19	57816205	0.133333	0.125	0.190476	0.183673	0.05	0.097561	0	0	0	No	No	1
chr19	57817005	0.529412	0.512821	0.4	0.5	0.465116	0.568182	0.285714	0.454545	0.142857	No	No	2
chr19	58354558	0.411765	0.478261	0.405797	0.496	0.65	0.625	0.25	0.5	0.380952	No	No	9
chr19	58355073	0.219512	0.131579	0.225806	0.222222	0.181818	0.217391	0	0.166667	0.133333	No	No	2
chr19	58355096	0.145833	0.102041	0.107143	0.197531	0.24	0.172414	0.105263	0	0.0555556	No	No	2
chr19	58355170	0.333333	0.444444	0.36	0.43299	0.26087	0.352941	0.210526	0.347826	0.115385	No	No	1
chr19	58355180	0.212766	0.269231	0.0833333	0.24	0.181818	0.2	0.166667	0.0909091	0.0434783	No	No	3
chr19	58355620	0.622222	0.679245	0.846154	0.662338	0.761905	0.72	0.642857	0.578947	0.352941	No	No	2
chr19	58355622	0.477273	0.557692	0.692308	0.561644	0.65	0.64	0.214286	0.333333	0.1875	No	No	2
chr19	58357158	0.142857	0.173913	0.0961538	0.121547	0.242424	0.135135	0.0769231	0.115385	0.0952381	No	No	6
chr19	58357228	0.203125	0.108108	0.155556	0.201613	0.0689655	0.138889	0.0555556	0	0.0384615	No	No	1
chr19	58357268	0.578947	0.533333	0.54386	0.484536	0.472222	0.585366	0.375	0.466667	0.235294	No	No	2
chr19	58372048	0.423729	0.375	0.285714	0.485714	0.439394	0.439394	0.15625	0.25	0.242424	No	No	2
chr19	58372069	0.254545	0.234375	0.129032	0.271186	0.215385	0.19697	0.125	0.2	0.225806	No	No	3
chr19	58372747	0.11828	0.141304	0.176471	0.133333	0.298851	0.206186	0	0.0487805	0.135135	No	No	2
chr19	58372752	0.272727	0.258427	0.181818	0.210526	0.271605	0.274725	0.0588235	0.238095	0.25	No	No	1
chr19	58373277	0.135593	0.283333	0.2	0.230769	0.215385	0.183099	0.25	0.115385	0.0555556	No	No	5
chr19	58375736	0.386364	0.183673	0.146341	0.25	0.522727	0.326923	0.263158	0.129032	0.321429	No	No	6
chr19	58375743	0.285714	0.162162	0.236842	0.206349	0.354839	0.261905	0.153846	0.181818	0.318182	No	No	4
chr19	58376237	0.168675	0.10989	0	0.0909091	0.0769231	0.09	0.125	0.08	0.0689655	No	No	3
chr19	58377024	0.105263	0.131579	0	0.0714286	0.025641	0	0	0.0555556	0	Yes	No	3
chr19	58377448	0.255319	0.166667	0.444444	0.265823	0.108108	0.265306	0.35	0.181818	0.2	No	No	6
chr19	58377528	0.306452	0.183333	0.166667	0.361446	0.328571	0.347826	0.08	0.105263	0	No	No	2
chr19	58378156	0.151515	0.1125	0	0.0921986	0.0714286	0.0405405	0.0454545	0.09375	0	No	No	3
chr19	58378286	0.219512	0.252747	0	0.245902	0.313131	0.347368	0.208333	0.129032	0.225806	No	No	6
chr19	58416302	1	0.818182	0.166667	0.888889	0.888889	1	1	0.85	0.555556	No	No	6
chr19	58416306	0.272727	0.166667	0	0.142857	0.263158	0.47619	0.555556	0.2	0.181818	No	No	5
chr19	58417912	0.409091	0.40625	0.428571	0.448276	0.595238	0.641026	0.5	0.166667	0.285714	No	No	2
chr19	58418493	0.9375	0.846154	0.8	0.833333	0.846154	0.846154	0.733333	0.863636	0.777778	No	No	1
chr19	58808450	0.155172	0.122807	0.3125	0.245902	0.0952381	0.133333	0.0555556	0.0588235	0.0909091	No	No	1
chr19	59078501	0.36	0.421053	0.266667	0.361111	0.451613	0.461538	0.25	0.192308	0.0740741	No	No	2
chr19	59095449	0.101266	0.152941	0	0.0892857	0.016	0.0423729	0	0	0	Yes	No	3
chr1	1344254	0.304348	0.304348	0.117647	0.25	0.285714	0.272727	0.285714	0.272727	0.333333	No	No	1
chr1	1344255	0.636364	0.391304	0.411765	0.4	0.714286	0.4	0.428571	0.181818	0.444444	No	No	6
chr1	1419678	0.111111	0.114286	0.0454545	0.0909091	0.0454545	0.166667	0.285714	0	0	No	No	5
chr1	1419690	0.107143	0.30303	0.15	0.290323	0.190476	0.388889	0	0.0588235	0.125	No	No	8
chr1	1419746	0.384615	0.4	0.692308	0.25	0.692308	0.642857	0.166667	0.375	0.294118	No	No	2
chr1	1419768	0.173913	0.230769	0.636364	0.136364	0.307692	0.333333	0.166667	0.0769231	0.333333	No	No	1
chr1	1419773	0.736842	0.5	0.916667	0.64	0.692308	0.733333	0.571429	0.416667	0.625	No	No	1
chr1	1457520	0.428571	0.235294	0.428571	0.368421	0.125	0.5	0.2	0.285714	0.25	No	No	8
chr1	1595006	0.283951	0.3625	0.233333	0.308642	0.433735	0.395833	0.183673	0.145455	0.121212	No	No	2
chr1	1661053	0.181818	0.181818	0.333333	0.136364	0.266667	0.3125	0	0.176471	0.0833333	No	No	9
chr1	1662652	0.16	0.181818	0.233333	0.27027	0.192308	0.305556	0	0.0833333	0.0666667	No	No	2
chr1	1662694	0.521739	0.466667	0.636364	0.5	0.763158	0.615385	0.692308	0.642857	0.555556	No	No	4
chr1	1662704	0.217391	0.25	0.166667	0.181818	0.410256	0.30303	0.25	0.3125	0.222222	No	No	6
chr1	1662733	0.291667	0.318182	0.380952	0.26087	0.465116	0.292683	0.375	0.263158	0.25	No	No	2
chr1	3702964	0.25	0.357143	0.111111	0.24	0	0	0.285714	0.0909091	0.4	No	No	9
chr1	6707306	0.25	0.195652	0.285714	0.324324	0.173913	0.157895	0.133333	0.0769231	0.047619	No	No	1
chr1	6709488	0.75	0.636364	0.615385	0.576923	0.714286	0.6	0.411765	0.4	0.666667	No	No	1
chr1	6710381	0.192308	0.176471	0.037037	0.121212	0.142857	0.142857	0	0	0.0952381	No	No	3
chr1	6710382	0.192308	0.235294	0.111111	0.230769	0.285714	0.0714286	0	0.230769	0.0952381	No	No	1
chr1	6710585	0.391304	0.538462	0.657143	0.538462	0.5	0.7	0.555556	0.272727	0.333333	No	No	2
chr1	9209435	0.565217	0.380952	0.5	0.5	0.433333	0.548387	0.142857	0.6	0.4	No	No	1
chr1	9209449	0.541667	0.388889	0.8	0.413043	0.535714	0.64	0.285714	0.375	0.4	No	No	1
chr1	9328102	0.321429	0.193548	0.166667	0.304348	0.205128	0.153846	0.0769231	0.4	0.2	No	No	7
chr1	9328120	0.121212	0.190476	0.1	0.0952381	0.0649351	0.0470588	0.166667	0.0909091	0.125	Yes	No	9
chr1	9328242	0.384615	0.354839	0.571429	0.5625	0.265823	0.277778	0.142857	0.166667	0.0833333	No	No	1
chr1	9987484	0.146341	0.169811	0	0.12069	0.126316	0.0612245	0.142857	0.08	0.107143	No	No	3
chr1	9987952	0.384615	0.2	0.111111	0.222222	0.111111	0.181818	0.0526316	0.192308	0.0689655	No	No	1
chr1	9988834	0.185185	0.12	0.0344828	0.189189	0.0508475	0.0322581	0.0454545	0.04	0.0967742	Yes	No	3
chr1	10517512	0.314815	0.175439	0.27907	0.223684	0.288136	0.222222	0.105263	0.0588235	0.107143	No	No	2
chr1	10517527	0.391304	0.340426	0.386364	0.353659	0.288462	0.265306	0.428571	0.4	0.125	No	No	4
chr1	10519888	0.23913	0.201835	0.5	0.211921	0.176991	0.12931	0.0789474	0.103448	0.125	No	No	1
chr1	10519912	0.175824	0.151515	0.1	0.121951	0.190476	0.107143	0.176471	0.137931	0.138889	No	No	5
chr1	10520672	0.136364	0.104478	0.047619	0.0671141	0.111111	0.0921053	0.0526316	0.04	0.030303	No	No	2
chr1	11088223	0.25	0.24	0.444444	0.324324	0.318182	0.444444	0.25	0.266667	0.0833333	No	No	9
chr1	11088262	0.111111	0.105263	0	0.16	0.208333	0.225806	0.25	0.1	0	No	No	5
chr1	11781965	0.175	0.108696	0	0.116667	0.0571429	0.0277778	0	0.047619	0.0526316	No	No	3
chr1	16947530	0.16	0.1875	0.3	0.208333	0.285714	0.16129	0	0.375	0.117647	No	No	7
chr1	16949178	0.105263	0.142857	0.142857	0.108696	0.0714286	0.0909091	0.214286	0	0.1875	No	No	7
chr1	17741220	0.230769	0.186047	0.285714	0.252427	0.170732	0.212121	0.125	0.190476	0.111111	No	No	1
chr1	19542631	0.217391	0.125	0.0357143	0.185714	0.08	0.109589	0	0.025641	0.0857143	No	No	3
chr1	19543249	0.185185	0.178571	0.166667	0.209302	0.05	0.136364	0.129032	0.107143	0.1	No	No	1
chr1	19543456	0.231884	0.173913	0.0833333	0.15625	0.3	0.175439	0.0714286	0.103448	0.117647	No	No	6
chr1	19543465	0.246154	0.283582	0.153846	0.305556	0.3125	0.27451	0.0769231	0.16129	0.142857	No	No	2
chr1	19620137	0.2	0.166667	0.375	0.333333	0.307692	0.304348	0.111111	0	0.2	No	No	2
chr1	19623974	0.485714	0.225806	0.375	0.363636	0.21875	0.253731	0	0.375	0.230769	No	No	1
chr1	20972522	0.466667	0.4	0.2	0.25	0.111111	0.0454545	0.2	0.125	0.333333	Yes	No	3
chr1	20976001	0.16	0.111111	0.047619	0.133333	0.0588235	0.0645161	0	0	0	No	No	1
chr1	20976023	0.882353	0.9	0.733333	0.666667	0.62963	0.5	0.461538	0.333333	0.444444	No	No	1
chr1	20976032	0.4	0.315789	0.125	0.2	0.1875	0.117647	0	0.222222	0	No	No	3
chr1	20976095	0.166667	0.26087	0.181818	0.307692	0.0869565	0.0909091	0	0.111111	0	No	No	1
chr1	21082062	0.5	0.4	0.1	0.466667	0.25	0.333333	0.190476	0.2	0.230769	No	No	3
chr1	27202789	0.212766	0.125	0	0.0909091	0.114754	0.0821918	0.0666667	0	0	No	No	3
chr1	27271410	0.225	0.225806	0.333333	0.153846	0.208333	0.0344828	0	0	0	No	No	1
chr1	28825337	0.140845	0.126582	0.241379	0.133858	0.09	0.106796	0.0540541	0.027027	0.02	No	No	1
chr1	28825370	0.323077	0.296296	0.470588	0.321839	0.303922	0.237113	0.16129	0.16129	0.205128	No	No	1
chr1	28825486	0.184615	0.246753	0	0.170455	0.23	0.131313	0.15625	0.111111	0.0681818	No	No	6
chr1	28826190	0.526316	0.569444	0.505263	0.471366	0.447917	0.378641	0.204082	0.254545	0.333333	No	No	1
chr1	28836872	0.159574	0.147368	0.166667	0.172727	0.371429	0.193548	0	0.0384615	0	No	No	2
chr1	28836912	0.197368	0.174419	0.333333	0.2375	0.542857	0.25	0.0555556	0.185185	0.2	No	No	2
chr1	33148691	0.632911	0.514286	0.62963	0.536364	0.571429	0.588235	0.27027	0.340426	0.272727	No	No	2
chr1	33149508	0.113208	0.125	0.0847458	0.119048	0.15942	0.138889	0.0222222	0.0185185	0.0377358	No	No	2
chr1	35581650	0.533333	0.5	0.714286	0.4	0.46875	0.4375	0.285714	0.375	0.25	No	No	1
chr1	35581725	0.176471	0.139535	0.142857	0.163636	0.0877193	0.0545455	0.111111	0	0	No	No	1
chr1	35581813	0.275	0.285714	0.1	0.295082	0.225806	0.185714	0	0.0434783	0.0952381	No	No	3
chr1	35583462	0.342105	0.243902	0.4	0.340426	0.340426	0.347826	0.3125	0.1875	0.125	No	No	2
chr1	35583572	0.461538	0.384615	0.25	0.239437	0.210526	0.285714	0	0.2	0	No	No	1
chr1	36068210	0.1875	0.263158	0.411765	0.283582	0.25	0.183333	0.125	0.123288	0.108434	No	No	1
chr1	36068231	0.2	0.135135	0.205128	0.166667	0.144737	0.245902	0.0568182	0.0987654	0.0851064	No	No	2
chr1	36068325	0.344828	0.263158	0.030303	0.195652	0.126761	0.220588	0.22619	0.206186	0.168539	No	No	3
chr1	36924900	0.222222	0.3125	0.166667	0.333333	0.333333	0.153846	0.4	0.222222	0.181818	No	No	5
chr1	39461866	0.130435	0.190476	0.206897	0.162162	0	0	0.285714	0.285714	0	No	No	4
chr1	39462386	0.16129	0.151515	0.0961538	0.1	0.153846	0.0909091	0	0	0	No	No	2
chr1	39462408	0.272727	0.451613	0.372881	0.315789	0.5	0.333333	0.333333	0.454545	0.285714	No	No	7
chr1	43134626	0.153846	0.160714	0	0.125	0.130435	0.2	0	0	0	No	No	2
chr1	45975345	0.125	0.277778	0.190476	0.150943	0.0869565	0.137931	0.133333	0	0	No	No	1
chr1	45975673	0.157895	0.1875	0	0.333333	0.333333	0.30303	0	0.333333	0	No	No	7
chr1	46075661	0.15942	0.255319	0.142857	0.2	0.25	0.290323	0.137931	0.131579	0.0909091	No	No	2
chr1	46075663	0.142857	0.139535	0.0967742	0.195122	0.315789	0.344828	0.103448	0.263158	0.0930233	Yes	No	6
chr1	46075664	0.677419	0.738095	0.612903	0.693182	0.789474	0.9	0.758621	0.736842	0.744186	No	No	6
chr1	46076642	0.5	0.578947	0.629032	0.605263	0.617021	0.72093	0.46875	0.325581	0.517241	No	No	2
chr1	46161099	0.363636	0.333333	0.4	0.4	0.344828	0.162162	0.285714	0.2	0.142857	No	No	1
chr1	46162413	0.4	0.428571	0.428571	0.294118	0.1875	0.136364	0	0	0	No	No	1
chr1	52907764	0.3	0.4	0.2	0.578947	0.615385	0.454545	0	0.2	0	No	No	2
chr1	53288897	0.212121	0.269231	0.166667	0.35	0.109589	0.0886076	0.3	0.115385	0.0769231	Yes	No	1
chr1	78459261	0.307692	0.25	0.285714	0.25	0.214286	0.176471	0	0	0.2	No	No	1
chr1	100611320	0.590909	0.565217	0.53125	0.542857	0.666667	0.473684	0.277778	0.238095	0.272727	No	No	2
chr1	109475642	0.5	0.5	0	0.266667	0.571429	0.566667	0.142857	0.0833333	0.142857	No	No	2
chr1	109945582	0.307692	0.181818	0.1	0.1875	0.117647	0.0454545	0.1	0	0	No	No	1
chr1	110908625	0.224138	0.26087	0.130435	0.375	0.274194	0.25974	0	0	0	No	No	2
chr1	113512094	0.185185	0.189655	0.333333	0.142857	0.368421	0.266667	0.166667	0.166667	0	No	No	2
chr1	113672622	0.272727	0.215686	0.287671	0.155556	0.386364	0.309524	0.1	0.1	0.142857	No	No	2
chr1	145511929	0.5	0.432432	0.451613	0.266667	0.414286	0.450704	0.21875	0.243902	0.268293	No	No	2
chr1	145512073	0.12987	0.169231	0.0851064	0.147059	0.0603448	0.114035	0.102564	0.16129	0.0540541	No	No	7
chr1	145512944	0.647059	0.526316	0.791667	0.648148	0.691176	0.655738	0.488372	0.510638	0.368421	No	No	2
chr1	145512950	0.586207	0.378378	0.469697	0.309091	0.30303	0.396552	0.26087	0.291667	0.258621	No	No	1
chr1	145689566	0.510638	0.608696	0.111111	0.520833	0.3	0.327586	0.36	0.2	0.392857	No	No	3
chr1	145689717	0.268293	0.387755	0.333333	0.266667	0.333333	0.353846	0.230769	0.181818	0.3125	No	No	1
chr1	150281191	0.171429	0.275	0.214286	0.37931	0.170213	0.0816327	0.178571	0.128205	0.3	No	No	1
chr1	150281192	0.108108	0.113636	0	0.0697674	0.0851064	0.0192308	0.0357143	0.0512821	0.0526316	No	No	3
chr1	150281489	0.136364	0.217391	0.05	0.105263	0.153846	0	0.166667	0	0	No	No	5
chr1	150281941	0.8	0.631579	0.676471	0.76	0.795455	0.816327	1	0.714286	0.894737	No	No	1
chr1	150585654	0.2	0.333333	0.333333	0.37037	0.5	0.333333	0.25	0.428571	0.466667	No	No	1
chr1	150593325	0.215686	0.222222	0.0833333	0.233333	0.230769	0.180328	0.111111	0	0	No	No	2
chr1	150593393	0.121951	0.142857	0	0.142857	0.111111	0.0444444	0	0.25	0.0625	No	No	7
chr1	150593429	0.810811	0.897959	0.736842	0.954545	1	0.95122	0.8	0.772727	0.6875	No	No	2
chr1	150593432	0.368421	0.403846	0.35	0.347826	0.5	0.357143	0.2	0	0.0588235	No	No	2
chr1	150593497	0.1875	0.191489	0.375	0.276596	0.206897	0.307692	0.222222	0	0.0625	No	No	2
chr1	150965858	0.475	0.372093	0.5	0.441176	0.469136	0.342105	0	0	0.25	No	No	1
chr1	154937169	0.333333	0.538462	0.25	0.428571	0.2	0.269231	0.157895	0.0384615	0.0740741	No	No	1
chr1	155143669	0.272727	0.214286	0.5	0.444444	0.375	0.166667	0.25	0.416667	0.142857	No	No	1
chr1	155282595	0.117647	0.122449	0	0.0759494	0.0289855	0.0724638	0.0454545	0	0.0967742	No	No	3
chr1	155285053	0.21875	0.135135	0.206897	0.1	0.146341	0.15	0.0555556	0.1	0.0731707	No	No	1
chr1	155696533	0.16	0.217391	0.166667	0.181818	0.294118	0.333333	0	0.2	0	No	No	2
chr1	155703683	0.230769	0.466667	0.222222	0.34	0.172414	0.3	0.15	0.166667	0.115385	No	No	1
chr1	155704057	0.416667	0.457143	0.535211	0.4375	0.5	0.241379	0.0625	0.133333	0	No	No	1
chr1	155704196	0.291667	0.257576	0.354839	0.272727	0.254545	0.288462	0	0.0769231	0	No	No	2
chr1	155704215	0.241935	0.229508	0.206897	0.333333	0.255814	0.234043	0	0.2	0.166667	No	No	2
chr1	155705109	0.129032	0.238095	0	0.21875	0	0.25	0	0	0.0833333	No	No	8
chr1	155706347	0.375	0.24	0.419355	0.421875	0.380952	0.791667	0.307692	0.0869565	0.0625	No	No	2
chr1	155706374	0.208333	0.294118	0.277778	0.232558	0.263158	0.333333	0	0.125	0	No	No	2
chr1	155720654	0.428571	0.285714	0.2	0.333333	0.388889	0.176471	0.357143	0.142857	0.166667	No	No	5
chr1	155720655	0.428571	0.692308	0.6	0.423077	0.578947	0.352941	0.461538	0.214286	0.555556	No	No	1
chr1	159996536	0.571429	0.333333	0.294118	0.666667	0.636364	0.363636	0.25	0	0	No	No	2
chr1	159996861	0.35	0.357143	0.285714	0.375	0.25	0.282051	0.4	0.25	0	No	No	5
chr1	161336767	0.315789	0.3	0.3	0.1875	0.333333	0.276923	0.307692	0.333333	0.217391	No	No	4
chr1	168218543	0.282051	0.35	0.314286	0.305556	0.0454545	0.244898	0.277778	0.352941	0.206897	No	No	6
chr1	168220280	0.2	0.222222	0.133333	0.235294	0.15	0.0689655	0.0833333	0.0666667	0.125	No	No	1
chr1	173765772	0.4	0.45	0.590909	0.272727	0.451613	0.34375	0.166667	0.142857	0.157895	No	No	2
chr1	173765851	0.375	0.363636	0.352941	0.307692	0.205128	0.222222	0.0833333	0.111111	0.0555556	No	No	1
chr1	173765929	0.117647	0.115385	0.0625	0.192308	0.0277778	0.047619	0	0	0	No	No	1
chr1	173766243	0.142857	0.162791	0.166667	0.291667	0.131148	0.133333	0.333333	0.210526	0.0909091	No	No	4
chr1	173766245	0.296296	0.166667	0	0.24	0.129032	0.20339	0	0.166667	0.454545	No	No	4
chr1	173769138	0.196078	0.173077	0.230769	0.137255	0.141304	0.152174	0.0714286	0.0465116	0.170732	No	No	1
chr1	173828857	0.153846	0.230769	0	0.105263	0.0454545	0	0	0	0	Yes	No	3
chr1	179042905	0.106667	0.194805	0.0175439	0.0877193	0	0	0.025641	0	0.0166667	Yes	No	1
chr1	179044100	0.285714	0.466667	0.384615	0.33871	0.25641	0.323529	0.216216	0.0967742	0.244898	No	No	1
chr1	179044110	0.185185	0.137931	0.0588235	0.109375	0.0263158	0.03125	0.0322581	0	0.0681818	Yes	No	1
chr1	179044180	0.666667	0.833333	0.533333	0.6	0.55	0.772727	0.4375	0.35	0.6	No	No	8
chr1	179044216	0.666667	0.5	0.0769231	0.342857	0.333333	0.344828	0.0625	0.0555556	0.117647	No	No	3
chr1	201929266	0.7	0.375	0.6	0.444444	0.375	0.5	0.727273	0.615385	0.625	No	No	2
chr1	202820488	0.162162	0.166667	0.233333	0.119565	0.276596	0.219512	0.2	0	0	No	No	2
chr1	202821374	0.118644	0.150943	0.163265	0.147059	0.0714286	0.1	0	0	0	No	No	1
chr1	204524866	0.176471	0.12	0.285714	0.139535	0.176471	0.142857	0.0434783	0.0714286	0	No	No	1
chr1	207942472	1	0.933333	1	0.871795	1	1	0.833333	0.7	0.625	No	No	2
chr1	207942476	0.285714	0.153846	0.178571	0.277778	0.5	0.5	0	0	0.210526	No	No	2
chr1	213059582	0.166667	0.105263	0	0.142857	0	0.142857	0	0	0	No	No	8
chr1	213060063	0.403226	0.25	0	0.32	0.375	0.351351	0.181818	0.230769	0.25	No	No	6
chr1	213060067	0.537313	0.515625	0.125	0.645161	0.772727	0.878049	0.666667	0.583333	0.5	No	No	6
chr1	214529234	0.511628	0.381579	0.363636	0.472222	0.254237	0.276923	0	0.222222	0.0952381	No	No	1
chr1	214529725	0.578125	0.5	0.538462	0.45122	0.363636	0.345455	0.3	0.26087	0.148148	No	No	1
chr1	220231330	0.794872	0.857143	0.859375	0.813953	0.890909	0.90625	0.444444	0.555556	0.4	No	No	2
chr1	225678911	0.333333	0.210526	0.428571	0.210526	0.16129	0.181818	0.0833333	0.25	0.0666667	No	No	1
chr1	225976051	0.925926	0.933333	1	0.928571	0.886364	0.925	0.857143	0.631579	0.833333	No	No	1
chr1	225976193	0.5	0.526316	0.581395	0.421053	0.222222	0.625	0.214286	0.3	0.333333	No	No	8
chr1	233193506	0.277778	0.230769	0.1	0.1875	0.444444	0.571429	0	0.111111	0.25	No	No	2
chr1	247106787	0.103448	0.32	0.0555556	0.166667	0.0344828	0.133333	0.0909091	0	0	No	No	1
chr20	3849010	0.25	0.25	0.37931	0.217391	0.454545	0.333333	0.125	0.125	0.230769	No	No	2
chr20	3850283	0.45	0.125	0.145455	0.185185	0.0625	0.15625	0	0	0	No	No	3
chr20	3851192	0.129032	0.137255	0.214286	0.195652	0.12069	0.0813008	0.0769231	0.0869565	0	No	No	1
chr20	3851209	0.892857	0.891304	0.933333	0.897059	0.95283	0.907407	0.695652	0.842105	0.72	No	No	2
chr20	3851667	0.285714	0.22449	0.23913	0.12766	0.313725	0.208333	0.0909091	0.0416667	0.157895	No	No	2
chr20	3852858	0.304348	0.307692	0.409091	0.431507	0.473684	0.538462	0.266667	0.302326	0.375	No	No	2
chr20	3856006	0.106667	0.121951	0.142857	0.0956522	0.0842105	0.0283019	0	0	0	No	No	1
chr20	3901361	0.178571	0.4375	0.428571	0.185185	0.636364	0.482759	0.625	0.375	0.166667	Yes	No	4
chr20	3901371	0.166667	0.210526	0.3125	0.30303	0.608696	0.645161	0.125	0.1875	0.272727	Yes	No	2
chr20	3910024	0.133333	0.325	0.228571	0.145833	0.234375	0.25	0.0645161	0.138889	0.0645161	No	No	2
chr20	3910035	0.30303	0.380952	0.586207	0.294872	0.671642	0.573529	0.21875	0.263158	0.3125	No	No	2
chr20	5978389	0.192308	0.4	0.1	0.144737	0.0555556	0.217391	0	0	0.0740741	No	No	3
chr20	5978391	0.178571	0.181818	0.157895	0.146341	0.0555556	0.173913	0	0.0357143	0.0740741	No	No	1
chr20	5978428	0.225806	0.148148	0.235294	0.115942	0.12	0.2	0.16	0.192308	0.0625	No	No	1
chr20	5980697	0.807692	0.708333	0.90625	0.855072	0.857143	0.68	0.52381	0.782609	0.565217	No	No	1
chr20	5980741	0.277778	0.235294	0.230769	0.238095	0.636364	0.4	0.0588235	0.157895	0.238095	No	No	2
chr20	5980764	0.117647	0.142857	0	0.0652174	0.0434783	0.0434783	0	0	0	No	No	3
chr20	5980767	0.368421	0.214286	0.346154	0.304348	0.318182	0.26087	0.263158	0.166667	0.12	No	No	2
chr20	18468511	0.210526	0.318182	0.2	0.203252	0.241935	0.137255	0.0465116	0.128205	0.0697674	No	No	2
chr20	25428294	0.309859	0.320988	0.389381	0.313808	0.223529	0.256098	0.106383	0.0895522	0.137931	No	No	1
chr20	25428587	0.188889	0.244444	0.163934	0.178571	0.104167	0.148148	0.0609756	0.0594059	0.0235294	No	No	1
chr20	25428588	0.123596	0.107527	0.134454	0.107843	0.0947368	0.0841121	0.0853659	0.0505051	0.0348837	No	No	2
chr20	32788442	0.31746	0.311475	0.35	0.263636	0.214286	0.2	0.26	0.254237	0.37037	No	No	6
chr20	34218094	0.212121	0.219512	0.142857	0.291667	0.296296	0.16	0.0952381	0.0625	0.0465116	No	No	2
chr20	35410314	0.222222	0.173913	0.333333	0.293103	0.186441	0.132353	0.170732	0.0714286	0.1	No	No	1
chr20	35520977	0.22807	0.204082	0.113208	0.204819	0.0612245	0.0465116	0	0.166667	0	Yes	No	1
chr20	43707771	0.171875	0.150685	0.176471	0.138462	0.163043	0.153846	0.0454545	0.0833333	0.05	No	No	2
chr20	45844246	0.458333	0.414634	0.222222	0.384615	0.576923	0.541667	0.428571	0.375	0.545455	No	No	6
chr20	48739128	0.1875	0.285714	0.166667	0.25	0.375	0.190476	0	0.2	0.166667	No	No	1
chr20	50410908	0.166667	0.225806	0.25	0.2	0.0740741	0.0909091	0	0	0	No	No	1
chr20	61562378	0.2	0.277778	0.357143	0.258065	0.470588	0.380952	0.2	0.222222	0.166667	No	No	2
chr20	62505965	0.157895	0.2	0.25	0.206897	0	0.222222	0.125	0	0.153846	No	No	1
chr21	15469838	0.333333	0.333333	0.166667	0.3	0.384615	0.3	0	0	0	No	No	2
chr21	15469856	0.25	0.375	0.4	0.454545	0.4375	0.666667	0.2	0.428571	0.25	No	No	9
chr21	30436371	0.325	0.5	0.375	0.515152	0.444444	0.333333	0	0.2	0.111111	No	No	2
chr21	34637084	0.25	0.125	0	0.1	0.235294	0.130435	0	0	0.133333	No	No	6
chr21	34637088	0.25	0.3125	0.1	0.375	0.3125	0.173913	0	0.235294	0.2	No	No	1
chr21	34637149	0.285714	0.333333	0.5	0.357143	0.333333	0.0625	0	0.0555556	0.294118	No	No	1
chr21	34902475	0.333333	0.133333	0.0909091	0.117647	0.428571	0.25	0	0	0.166667	No	No	6
chr21	37789761	0.533333	0.285714	0.125	0.6	0.1875	0.3	0.25	0.285714	0.5	No	No	4
chr21	44264056	0.346154	0.40625	0.230769	0.333333	0.333333	0.25	0.2	0.178571	0.333333	No	No	3
chr21	44266887	0.183333	0.16	0.142857	0.165138	0.0689655	0.166667	0.142857	0.0294118	0	No	No	1
chr21	44267031	0.125	0.153846	0.169811	0.0882353	0.272727	0.125	0.105263	0.0833333	0	No	No	2
chr21	44329870	0.272727	0.433333	0.26087	0.351351	0.481481	0.407407	0	0.416667	0.133333	No	No	7
chr21	44329890	0.217391	0.2	0.0454545	0.194444	0.115385	0.0769231	0.222222	0	0.111111	No	No	5
chr21	44329933	0.333333	0.342857	0	0.315789	0.392857	0.565217	0.3	0.125	0.263158	No	No	6
chr21	44331297	0.74359	0.75	0.666667	0.566667	0.702703	0.69697	0.625	0.6	0.333333	No	No	2
chr21	44331655	0.297297	0.216216	0.304348	0.243243	0.323529	0.285714	0	0.125	0	No	No	2
chr21	44474507	0.184211	0.142857	0.178571	0.173077	0.0909091	0	0	0.0416667	0.178571	No	No	4
chr21	44474965	0.162162	0.211268	0.196429	0.15748	0.27027	0.3	0.157895	0.037037	0.0789474	No	No	2
chr21	44493768	0.478261	0.578947	0.512821	0.677419	0.555556	0.4	0.307692	0.272727	0.235294	No	No	2
chr21	47688836	0.677419	0.771429	0.714286	0.764706	0.8125	0.705882	0.642857	0.538462	0.588235	No	No	2
chr21	47689104	0.153846	0.285714	0	0.153846	0.0714286	0.25	0.1	0	0	No	No	3
chr21	47689249	0.133333	0.222222	0.2	0.230769	0.3125	0.173913	0.142857	0.210526	0	No	No	2
chr21	47689250	0.785714	0.833333	0.8	1	0.8125	0.818182	0.785714	0.894737	0.8125	No	No	0
chr21	47741168	0.103448	0.15	0.142857	0.142857	0.0779221	0.0875	0.0769231	0.0232558	0	No	No	2
chr22	18572650	0.363636	0.333333	0.285714	0.263158	0.0681818	0.22	0.0465116	0.0606061	0.0930233	No	No	1
chr22	18572675	0.891304	0.820513	0.903614	0.879518	0.761905	0.854167	0.571429	0.586207	0.475	No	No	2
chr22	19440290	0.305556	0.315789	0.5	0.37037	0.333333	0.555556	0.333333	0.4	0.25	No	No	9
chr22	20763316	0.235294	0.133333	0.189189	0.25	0.12	0.129032	0	0.142857	0	No	No	1
chr22	24221582	0.357143	0.2	0.2	0.166667	0.181818	0	0	0.0833333	0.25	No	No	1
chr22	24968971	0.133333	0.137931	0.194444	0.0962963	0.203704	0.106383	0.15625	0.0416667	0.025641	No	No	2
chr22	24969092	0.22	0.131148	0.25	0.192308	0.142857	0.1625	0.0243902	0.0204082	0.037037	No	No	1
chr22	24969629	0.213333	0.270588	0.288889	0.273438	0.2	0.239316	0.152174	0.173913	0.2	No	No	1
chr22	24970542	0.214286	0.28125	0.25625	0.279503	0.220183	0.208696	0.136364	0.111111	0.0952381	No	No	2
chr22	24970565	0.516667	0.592105	0.581921	0.512605	0.4375	0.495238	0.282051	0.289855	0.155172	No	No	2
chr22	24970643	0.15493	0.298507	0.297297	0.228814	0.298851	0.3125	0.104167	0.12069	0.218182	No	No	2
chr22	26120907	0.548387	0.576923	0.780488	0.5	0.666667	0.74	0.333333	0.5625	0.333333	No	No	9
chr22	26120928	0.259259	0.258065	0.242424	0.190476	0.227273	0.326087	0.142857	0.117647	0.214286	No	No	2
chr22	26120940	0.541667	0.472222	0.826087	0.575758	0.65	0.659091	0.333333	0.0625	0.181818	No	No	2
chr22	26120945	0.185185	0.228571	0.190476	0.135135	0.232558	0.163265	0.125	0.117647	0	No	No	2
chr22	26120961	0.8	0.75	0.9	0.730769	0.829787	0.901961	0.428571	0.5	0.272727	No	No	2
chr22	26121077	0.27451	0.293103	0.103448	0.151515	0.135802	0.133333	0.1875	0.0588235	0.117647	Yes	No	3
chr22	26920442	0.25	0.176471	0.112903	0.166667	0.285714	0.153846	0.0909091	0	0.0869565	No	No	6
chr22	32003347	1	1	0.833333	0.833333	1	1	1	1	1	No	No	1
chr22	38268194	0.178571	0.214286	0.181818	0.25	0.407407	0.333333	0	0	0.333333	No	No	4
chr22	38268225	0.125	0.333333	0.304348	0.166667	0.2	0.25	0	0.285714	0.375	No	No	5
chr22	38750155	0.208333	0.225806	0.192308	0.122807	0.333333	0	0.0769231	0	0	No	No	2
chr22	38750156	0.333333	0.451613	0.461538	0.351852	0.333333	0.125	0.153846	0.5	0.4	No	No	2
chr22	38750157	0.125	0.16129	0.0769231	0.101695	0.166667	0	0	0	0	No	No	2
chr22	38751676	0.310345	0.30303	0.234043	0.333333	0.285714	0.272727	0.181818	0.166667	0.5	No	No	4
chr22	41324479	0.318182	0.259259	0.272727	0.5	0.390244	0.257143	0.0714286	0.25	0.0666667	No	No	2
chr22	41325329	0.222222	0.264706	0.217391	0.166667	0.277778	0.415094	0.4	0.333333	0.142857	No	No	4
chr22	41327456	0.185185	0.433333	0.3125	0.5	0.288889	0.25	0	0.230769	0.2	No	No	1
chr22	41327460	0.375	0.580645	0.416667	0.384615	0.173913	0.367347	0	0.166667	0.190476	No	No	1
chr22	41327484	0.115385	0.131579	0.214286	0.130435	0.0625	0.0188679	0	0	0.047619	No	No	1
chr22	41327527	0.21875	0.59375	0.428571	0.310345	0.372549	0.392857	0.166667	0.333333	0.25	No	No	2
chr22	41327536	0.171429	0.378378	0.4	0.194444	0.160714	0.0862069	0	0.222222	0	Yes	No	1
chr22	41327597	0.305556	0.307692	0.272727	0.153846	0.240741	0.350877	0.125	0	0	No	No	2
chr22	41327611	0.404255	0.346939	0.454545	0.333333	0.269841	0.275362	0.2	0.111111	0.214286	No	No	2
chr22	42965512	0.173913	0.176471	0.1	0.135135	0.230769	0.105263	0	0	0	No	No	2
chr22	44345317	0.166667	0.191489	0.277778	0.132075	0.142857	0.181818	0.0869565	0.0882353	0.214286	No	No	1
chr22	44345441	0.160714	0.25	0.5	0.34375	0.2	0.326087	0.166667	0.233333	0.121951	No	No	1
chr22	44346105	0.359375	0.393443	0.25	0.237288	0.382353	0.434783	0.416667	0.285714	0.142857	No	No	5
chr22	44346545	0.2	0.235294	0.263158	0.209677	0.25	0.347826	0.111111	0.04	0.111111	No	No	2
chr22	44346622	0.2	0.235294	0.28	0.271429	0.483871	0.214286	0.208333	0.15625	0.08	No	No	2
chr22	44346654	0.516129	0.533333	0.64	0.7	0.724138	0.633333	0.304348	0.166667	0.416667	No	No	2
chr22	45736722	0.135593	0.2	0.152174	0.193548	0.192982	0.191176	0.05	0	0.0555556	No	No	2
chr2	27537184	0.6	0.375	0.285714	0.444444	0.571429	0.823529	0.428571	0.727273	0.411765	No	No	6
chr2	27580247	0.257143	0.285714	0.315789	0.333333	0.411765	0.384615	0.181818	0.12	0.0882353	No	No	2
chr2	27580260	0.264706	0.258065	0.470588	0.380952	0.4	0.392857	0.1	0.0384615	0.103448	No	No	2
chr2	32535691	0.106383	0.15873	0.136364	0.0930233	0.103896	0.0540541	0	0.0526316	0	No	No	2
chr2	32535692	0.270833	0.174603	0.227273	0.170732	0.0921053	0.173333	0.047619	0	0.115385	No	No	1
chr2	32535747	0.116667	0.136986	0.0769231	0.0833333	0.0909091	0.04	0.0714286	0.1	0	No	No	7
chr2	32535748	0.360656	0.189189	0.269231	0.188679	0.292929	0.33	0.357143	0.15	0.352941	No	No	7
chr2	37327666	0.203125	0.2	0.133333	0.194444	0.0869565	0.151515	0	0.0606061	0.133333	No	No	1
chr2	37329238	0.448276	0.358209	0.261905	0.424658	0.223684	0.231707	0.0882353	0.1	0.0769231	No	No	1
chr2	37329261	0.192308	0.196721	0.1875	0.139241	0.169231	0.0694444	0.121212	0	0.0769231	No	No	1
chr2	37329283	0.253968	0.134328	0.3125	0.175824	0.169014	0.168831	0.0909091	0.114286	0.184211	No	No	1
chr2	37329307	0.367647	0.226667	0.301587	0.344828	0.243243	0.285714	0.277778	0.131579	0.27027	No	No	3
chr2	37331065	0.163265	0.155172	0.0882353	0.18018	0.0864198	0.0617284	0	0.0285714	0.113636	No	No	1
chr2	37331171	0.47619	0.529412	0.480769	0.333333	0.428571	0.583333	0.357143	0.357143	0.375	No	No	2
chr2	39009355	0.115385	0.171429	0.411765	0.25	0.306122	0.458333	0.0833333	0.181818	0.3	Yes	No	9
chr2	39704366	0.208333	0.3	0	0.428571	0.0769231	0.454545	0.384615	0.571429	0.176471	No	No	1
chr2	39704371	0.166667	0.238095	0	0.142857	0.153846	0.230769	0	0	0	No	No	2
chr2	55524077	0.214286	0.181818	0.210526	0.285714	0.0714286	0.1	0	0	0.0625	No	No	1
chr2	55524612	0.130435	0.166667	0.0769231	0.111111	0.117647	0.315789	0	0	0	No	No	2
chr2	61315686	0.714286	0.85	0.59375	0.714286	0.616667	0.622642	0.692308	0.461538	0.5	No	No	1
chr2	61315749	0.3	0.266667	0.333333	0.275862	0.277778	0.27027	0.0666667	0.0588235	0.047619	No	No	2
chr2	69688988	0.714286	0.642857	0.75	0.5625	0.916667	0.882353	0.384615	0.375	0.5	No	No	2
chr2	85195658	0.295455	0.163636	0.25	0.257143	0.457627	0.363636	0	0	0	No	No	2
chr2	85775118	0.214286	0.275862	0	0.263158	0.0645161	0.0857143	0	0.235294	0.176471	Yes	No	7
chr2	85838241	0.3	0.428571	0.666667	0.354839	0.317073	0.309524	0.217391	0.142857	0.0740741	No	No	1
chr2	86249962	0.173913	0.12	0.2	0.2	0.0416667	0.259259	0.0869565	0.277778	0.2	No	No	5
chr2	86252043	0.181818	0.263158	0.270833	0.188679	0.210526	0.24	0.366667	0.24	0.157895	No	No	4
chr2	95812383	0.190476	0.315789	0.205882	0.357143	0.26	0.203704	0.125	0.111111	0.0666667	No	No	2
chr2	99812815	0.481928	0.51087	0.557522	0.46	0.393443	0.423611	0.148148	0.184615	0.121622	No	No	2
chr2	99814237	0.130435	0.263158	0.212121	0.257143	0.244444	0.214286	0.0714286	0.241379	0.107143	No	No	7
chr2	99929513	0.153846	0.272727	0.0769231	0.181818	0.125	0.142857	0	0.285714	0	No	No	7
chr2	99929538	0.3125	0.133333	0.166667	0.230769	0.181818	0.176471	0	0.1	0.111111	No	No	1
chr2	109498473	0.130435	0.189189	0	0.142857	0.176471	0.272727	0.2	0	0	No	No	5
chr2	109498507	0.208333	0.153846	0.2	0.142857	0.2	0.171429	0	0.142857	0	No	No	2
chr2	114465355	0.333333	0.428571	0.428571	0.368421	0.363636	0.217391	0.375	0.307692	0.307692	No	No	1
chr2	114466269	0.5625	0.617647	0.176471	0.5	0.294118	0.304348	0.153846	0.333333	0.0909091	No	No	3
chr2	128601464	0.56338	0.557377	0.666667	0.686275	0.721649	0.558824	0.512821	0.516129	0.466667	No	No	2
chr2	128603150	0.538462	0.444444	0.142857	0.566038	0.71831	0.626667	0.291667	0.428571	0.384615	No	No	6
chr2	128950491	0.592593	0.416667	0.230769	0.478873	0.5	0.2	0.09375	0.277778	0.177778	No	No	1
chr2	128950497	1	0.8	0.727273	0.86747	0.764706	0.625	0.354839	0.333333	0.512195	No	No	1
chr2	128950498	0.619048	0.6	0.26087	0.4375	0.411765	0.3125	0.15625	0.151515	0.225	No	No	3
chr2	128951720	0.382979	0.478261	0.280702	0.386139	0.0625	0.227273	0.214286	0.0416667	0	No	No	1
chr2	130915597	0.5	0.705882	0.5	0.56	0.7	0.722222	0.466667	0.15	0.3	No	No	2
chr2	130915631	0.125	0.25	0.2	0.205882	0.030303	0.105263	0	0.0714286	0.363636	No	No	4
chr2	132270966	0.75	0.6	1	0.7	1	0.923077	0.375	0.571429	0.6	No	No	2
chr2	132271031	0.230769	0.272727	0.25	0.411765	0.222222	0.615385	0.285714	0.2	0.25	No	No	2
chr2	132271034	0.461538	0.363636	0.5	0.375	0.5	0.571429	0.142857	0.333333	0	No	No	2
chr2	132272543	0.782609	0.714286	0.5	0.741935	0.769231	0.863636	0.571429	0.5	0.5	No	No	2
chr2	152334389	0.128205	0.15625	0.125	0.119048	0.16	0.129032	0.0714286	0.0434783	0	No	No	2
chr2	170558876	0.333333	0.375	0.684211	0.538462	0.533333	0.45	0	0.181818	0.142857	No	No	2
chr2	170610985	0.3125	0.176471	0.611111	0.2	0.423077	0.387097	0	0.2	0.333333	No	No	9
chr2	179300031	0.222222	0.127273	0	0.181818	0.152542	0.2	0	0.125	0.111111	No	No	3
chr2	179300035	0.37037	0.368421	0	0.217391	0.55	0.367647	0	0.375	0.235294	No	No	6
chr2	179310550	0.5	0.238095	0.285714	0.363636	0.318182	0.153846	0.2	0.181818	0.227273	No	No	1
chr2	198356798	0.18	0.125	0.266667	0.181818	0.2	0.0689655	0	0.142857	0.0625	No	No	1
chr2	201748528	0.461538	0.454545	0.375	0.32	0.208333	0.384615	0	0.142857	0.1	No	No	1
chr2	201755877	0.222222	0.222222	0.361111	0.323529	0.222222	0.139535	0.230769	0.2	0	No	No	1
chr2	201774264	0.225	0.270833	0.413793	0.242424	0.12963	0.132075	0.0909091	0.181818	0.153846	No	No	1
chr2	201774341	0.222222	0.277778	0.393939	0.27193	0.163636	0.306122	0	0.3	0.125	No	No	1
chr2	201842479	0.324324	0.428571	0.333333	0.363636	0.355556	0.44898	0.133333	0.285714	0.153846	No	No	2
chr2	201842492	0.128205	0.2	0.214286	0.142857	0.166667	0.207547	0.0714286	0.142857	0.153846	No	No	2
chr2	203741458	0.176471	0.272727	0.0909091	0.261905	0.230769	0.172414	0	0.111111	0	No	No	2
chr2	203742324	0.222222	0.230769	0.0697674	0.333333	0.0952381	0.0555556	0	0.125	0	No	No	1
chr2	203742348	0.354839	0.34375	0.470588	0.384615	0.407407	0.347826	0.117647	0	0	No	No	2
chr2	203743839	0.163265	0.270833	0.1875	0.214286	0.214286	0.104167	0.0833333	0.222222	0	No	No	7
chr2	203743850	0.2	0.134615	0.0625	0.097561	0.162791	0.0961538	0	0.125	0	No	No	1
chr2	203744550	0.125	0.118644	0.0869565	0.115942	0.0227273	0.102041	0	0.111111	0.047619	No	No	1
chr2	203745171	0.5	0.5	0.666667	0.59375	0.5	0.352941	0.277778	0.15	0.2	No	No	1
chr2	203745195	0.545455	0.76	0.461538	0.764706	0.565217	0.52381	0.588235	0.55	0.636364	No	No	3
chr2	204162030	0.192308	0.153846	0	0.166667	0.130435	0.136364	0	0	0.142857	No	No	3
chr2	204162036	0.241379	0.206897	0.166667	0.166667	0.037037	0.0833333	0.166667	0	0.428571	No	No	4
chr2	204162043	0.111111	0.142857	0.285714	0.2	0.0384615	0.0833333	0	0	0.428571	No	No	4
chr2	204163520	0.325	0.296296	0.25	0.324324	0.225806	0.08	0	0	0	No	No	1
chr2	204165393	0.236842	0.196078	0.5	0.111111	0.114286	0.128205	0	0.125	0	No	No	1
chr2	204166049	0.209302	0.171429	0.173913	0.225806	0.297297	0.243902	0.166667	0.2	0	No	No	2
chr2	204166229	0.40625	0.428571	0.432432	0.333333	0.195122	0.416667	0.285714	0	0.333333	No	No	1
chr2	204166256	0.545455	0.459459	0.636364	0.4375	0.238095	0.305556	0.285714	0.375	0	No	No	1
chr2	204167444	0.444444	0.470588	0.347826	0.421053	0.368421	0.4375	0.166667	0	0.125	No	No	2
chr2	204167545	0.6	0.3	0.176471	0.266667	0.142857	0.166667	0.333333	0.166667	0.1	No	No	1
chr2	204167688	0.125	0.285714	0.111111	0.125	0.1	0.15	0	0.285714	0.0666667	No	No	7
chr2	204168044	0.294118	0.466667	0.444444	0.217391	0	0.2	0	0	0	No	No	1
chr2	204169194	0.282051	0.142857	0.363636	0.12	0.131579	0.162162	0	0	0	No	No	1
chr2	204170170	0.264706	0.285714	0.368421	0.2	0.0857143	0.142857	0.307692	0.285714	0.375	No	No	6
chr2	204170185	0.135135	0.138889	0.217391	0.1875	0.097561	0.0714286	0.153846	0	0	No	No	4
chr2	206981622	0.2	0.210526	0.12	0.1875	0.24	0.125	0.0833333	0.181818	0.142857	No	No	1
chr2	206981628	0.608696	0.625	0.461538	0.684211	0.615385	0.307692	0.5	0.363636	0.214286	No	No	5
chr2	206981836	0.307692	0.116279	0.428571	0.113208	0.177778	0.136364	0.117647	0.105263	0.173913	No	No	1
chr2	206983441	0.166667	0.21875	0.0416667	0.3	0.09375	0.194444	0	0.1	0	No	No	3
chr2	206986926	0.322034	0.319149	0.0833333	0.222222	0.183673	0.1	0.0344828	0.0606061	0.0294118	Yes	No	3
chr2	206986936	0.435484	0.340426	0.166667	0.338028	0.235294	0.112903	0.148148	0.0967742	0.166667	Yes	No	1
chr2	209112238	0.12069	0.241935	0.5	0.16	0.351852	0.254902	0.3	0.25	0.1	No	No	4
chr2	217072727	0.4	0.333333	0.208333	0.35	0.157895	0.333333	0.0625	0.114286	0.155556	No	No	8
chr2	217072741	0.514286	0.407407	0.297297	0.666667	0.263158	0.214286	0.257143	0.3	0.391304	No	No	3
chr2	217072915	0.363636	0.392857	0.26087	0.4375	0.411765	0.28	0.121212	0.210526	0.2	No	No	2
chr2	217073593	0.384615	0.354839	0.473684	0.28	0.4	0.222222	0.25	0.166667	0.163265	No	No	2
chr2	217073619	0.222222	0.28	0.411765	0.333333	0.307692	0.181818	0.0540541	0.1	0.152174	No	No	1
chr2	217073661	0.217391	0.346154	0.142857	0.3125	0.272727	0.0555556	0.0294118	0.0526316	0.0425532	No	No	2
chr2	217073741	0.692308	0.75	0.666667	0.653846	0.84375	0.78125	0.638889	0.560976	0.543478	No	No	2
chr2	217073763	0.2	0.25	0	0.277778	0.216216	0.128205	0.151515	0.0277778	0.0227273	No	No	3
chr2	217073780	0.195122	0.304348	0.5	0.192308	0.264706	0.181818	0.103448	0.0294118	0.0232558	No	No	1
chr2	217366590	0.444444	0.257143	0.15	0.438596	0.25	0.373134	0.128205	0.180328	0.241379	No	No	3
chr2	217366919	0.25	0.222222	0	0.202899	0.15625	0.17757	0.06	0.163265	0.150943	No	No	3
chr2	217366921	0.519231	0.479167	0.285714	0.597561	0.35	0.366972	0.294118	0.326923	0.192982	No	No	3
chr2	219100578	0.210526	0.111111	0.133333	0.309524	0.148148	0.0689655	0.0416667	0.0526316	0	No	No	1
chr2	219100579	0.205128	0.111111	0.214286	0.0833333	0.148148	0.107143	0.125	0	0	No	No	2
chr2	219102084	0.142857	0.173913	0.1875	0.217391	0.259259	0.125	0	0.0625	0	No	No	2
chr2	219102124	0.28125	0.228571	0.111111	0.214286	0.40625	0.235294	0.125	0.1875	0.0833333	No	No	6
chr2	219102473	0.222222	0.26087	0.5	0.25	0.583333	0.25	0.222222	0.1875	0.277778	No	No	2
chr3	15114318	0.5	0.285714	0.166667	0.2	0.384615	0.263158	0.114286	0.111111	0.0789474	No	No	2
chr3	15452293	0.208333	0.148148	0.214286	0.179487	0.166667	0.230769	0.125	0.133333	0.130435	No	No	2
chr3	33591475	0.466667	0.411765	0.285714	0.4	0.52381	0.5625	0.333333	0.2	0.333333	No	No	2
chr3	37085148	0.142857	0.357143	0	0.285714	0.25	0.294118	0.2	0.4	0.142857	No	No	7
chr3	37085914	0.25	0.375	0.0833333	0.222222	0	0.5	0	0	0.166667	No	No	8
chr3	40505597	0.333333	0.36	0.538462	0.529412	0.391304	0.34375	0.238095	0.363636	0.448276	No	No	5
chr3	40507627	0.222222	0.227273	0.318182	0.173077	0.375	0.363636	0.0909091	0.137931	0.025641	No	No	2
chr3	40560005	0.115385	0.193548	0.111111	0.115385	0.222222	0.117647	0	0	0	No	No	2
chr3	40578843	0.146341	0.137255	0.0625	0.177419	0.259259	0.298246	0.037037	0.1	0.0277778	No	No	6
chr3	40578931	0.190476	0.37037	0.125	0.151515	0.291667	0.185185	0.0869565	0.0666667	0.136364	No	No	2
chr3	40578932	0.47619	0.481481	0.5	0.342857	0.304348	0.481481	0.304348	0.333333	0.190476	No	No	2
chr3	40578933	0.428571	0.307692	0.25	0.34375	0.181818	0.461538	0.26087	0.2	0.5	No	No	4
chr3	40578935	0.157895	0.24	0.25	0.206897	0.08	0.0769231	0.333333	0.25	0.105263	No	No	4
chr3	40578939	0.826087	0.84	0.857143	0.857143	0.833333	0.833333	0.869565	0.928571	0.894737	No	No	2
chr3	40578940	0.227273	0.32	0.285714	0.230769	0.36	0.291667	0.391304	0.2	0.263158	No	No	1
chr3	40578942	0.208333	0.142857	0.142857	0.185185	0.28	0.4	0.26087	0.1875	0.333333	No	No	7
chr3	44537731	0.128205	0.136364	0.277778	0.222222	0.121951	0.097561	0	0	0.2	No	No	5
chr3	44537773	0.575758	0.317073	0.375	0.361111	0.333333	0.411765	0	0.375	0.25	No	No	1
chr3	44790759	0.214286	0.235294	0.277108	0.25	0.141176	0.120879	0.030303	0	0.0185185	No	No	1
chr3	44791397	0.152381	0.163462	0.3125	0.164835	0.131579	0.109244	0.121951	0.121951	0.0222222	No	No	1
chr3	45721891	0.407407	0.392157	0.373737	0.410256	0.369565	0.207547	0.25	0.1875	0.272727	No	No	1
chr3	45721922	0.780488	0.888889	0.929825	0.894737	0.813953	0.790698	0.7	0.666667	0.636364	No	No	2
chr3	45721989	0.309091	0.184615	0.181818	0.256757	0.189655	0.160714	0	0	0.0333333	No	No	1
chr3	45721990	0.25	0.318182	0.318182	0.310811	0.263158	0.236364	0	0.0769231	0.133333	No	No	1
chr3	45721992	0.241379	0.2	0.113636	0.240506	0.103448	0.22807	0	0.08	0.133333	No	No	8
chr3	45722042	0.132353	0.188406	0.134615	0.0813953	0.0933333	0.140625	0	0.0416667	0	No	No	1
chr3	45722043	0.264706	0.352941	0.333333	0.26506	0.25	0.234375	0.0333333	0.125	0.142857	No	No	1
chr3	45722047	0.35	0.269841	0.245614	0.320513	0.205882	0.216667	0.107143	0	0.117647	No	No	1
chr3	48787625	0.3125	0.37931	0.181818	0.333333	0.150685	0.244186	0.115385	0.235294	0.177778	No	No	1
chr3	48787633	0.133333	0.152542	0	0.1	0.0897436	0.0465116	0.107143	0.0555556	0.0454545	No	No	3
chr3	48787640	0.227273	0.166667	0	0.166667	0.0625	0.0823529	0.0322581	0.0833333	0.0454545	Yes	No	3
chr3	48787684	0.627451	0.594203	0.777778	0.68	0.463415	0.516854	0.375	0.351351	0.439024	No	No	1
chr3	48787856	0.352941	0.487179	0.3	0.296296	0.35	0.428571	0	0	0.214286	No	No	1
chr3	48787909	0.34375	0.243902	0.272727	0.322581	0.21875	0.2	0	0.0243902	0.0425532	No	No	1
chr3	49048780	0.179487	0.190476	0.0588235	0.306452	0.225806	0.275862	0.25	0.225806	0.2	No	No	6
chr3	49461379	0.45	0.444444	0.444444	0.433333	0.428571	0.432432	0.266667	0.2	0.5	No	No	1
chr3	50150382	0.269231	0.15	0.227273	0.22	0.28	0.413793	0.0416667	0.225806	0.210526	No	No	9
chr3	50150487	0.388889	0.263158	0.294118	0.218182	0.285714	0.277778	0.166667	0.111111	0.147059	No	No	2
chr3	50150555	0.21875	0.16	0.166667	0.222222	0.357143	0.181818	0.136364	0.192308	0.105263	No	No	2
chr3	52724486	0.333333	0.333333	0.35	0.416667	0.555556	0.181818	0	0	0	No	No	2
chr3	53898027	0.272727	0.107143	0	0.210526	0.147059	0.0857143	0	0	0	No	No	3
chr3	53898129	0.266667	0.380952	0.357143	0.421053	0.636364	0.472222	0.222222	0.125	0.210526	No	No	2
chr3	93846810	0.333333	0.272727	0.333333	0.25	0.210526	0.285714	0.125	0.1	0.0909091	No	No	2
chr3	101543508	0.428571	0.375	0.142857	0.3	0.555556	0.272727	0.190476	0.26087	0.0526316	No	No	6
chr3	121548999	0.3	0.363636	0.470588	0.636364	0.714286	0.625	0.5	0.2	0.272727	No	No	2
chr3	121550158	0.16	0.32	0	0.230769	0.28125	0.269231	0	0.0625	0.25	No	No	4
chr3	141668758	0.280702	0.183333	0.272727	0.166667	0.227723	0.1875	0.0769231	0.0454545	0.0540541	No	No	2
chr3	141668938	0.486486	0.347826	0.547619	0.4	0.519481	0.5125	0.263158	0.119048	0.190476	No	No	2
chr3	141879040	0.16129	0.142857	0.25	0.0967742	0.0909091	0.111111	0.0909091	0	0	No	No	2
chr3	141880766	0.105263	0.2	0.142857	0.25	0.0869565	0.15	0	0.222222	0	No	No	7
chr3	156259406	0.422414	0.456693	0.416667	0.415929	0.538462	0.616071	0.365079	0.333333	0.370787	No	No	2
chr3	180690123	0.304348	0.3125	0.307692	0.282051	0.322581	0.282051	0.375	0.363636	0.181818	No	No	4
chr3	196079620	0.243243	0.264706	0.153846	0.212121	0	0.137255	0.12	0.121212	0.08	No	No	1
chr3	196667823	0.2	0.384615	0	0.333333	0.1875	0.454545	0.666667	0	0.142857	No	No	5
chr3	197339583	0.3875	0.416667	0.28	0.401869	0.380952	0.416667	0	0.111111	0.173913	No	No	2
chr3	197339633	0.873418	0.924731	0.923077	0.974359	0.897959	0.896226	0.357143	0.590909	0.538462	No	No	2
chr4	250881	0.144578	0.181818	0.1875	0.3	0.16129	0.127273	0	0	0	No	No	1
chr4	372198	0.333333	0.235294	0.133333	0.173913	0.307692	0.1	0.0526316	0.153846	0.115385	No	No	1
chr4	373233	0.204082	0.24	0.196078	0.25	0.366667	0.456522	0.0666667	0	0.0666667	No	No	2
chr4	373336	0.118644	0.142857	0.171429	0.229508	0.0625	0.222222	0.0588235	0	0.0555556	No	No	8
chr4	373347	0.185185	0.122449	0.159091	0.116667	0.195122	0.348837	0.142857	0	0.117647	No	No	2
chr4	374335	0.409091	0.26087	0.166667	0.384615	0.2	0.44	0.25	0.111111	0.2	No	No	8
chr4	374362	0.322581	0.4	1	0.470588	0.380952	0.5	0.4375	0.384615	0.470588	No	No	1
chr4	769187	0.142857	0.125	0	0.208333	0.115385	0.208333	0.2	0	0.1	No	No	5
chr4	771590	0.326923	0.2	0.388889	0.428571	0.292683	0.280702	0.266667	0.105263	0.230769	No	No	2
chr4	1380585	0.214286	0.145833	0.12963	0.142857	0.0545455	0.163636	0	0.0555556	0	No	No	8
chr4	1383237	0.285714	0.190476	0.16	0.142857	0.24	0.322581	0.117647	0	0	No	No	2
chr4	2841352	0.83871	0.852941	0.944444	0.769231	0.961538	0.969697	1	0.555556	0.727273	No	No	2
chr4	2841360	0.5	0.46875	0.318182	0.333333	0.32	0.482759	0.5	0	0.153846	No	No	5
chr4	2841396	0.259259	0.233333	0.434783	0.289474	0.37037	0.483871	0.2	0.285714	0.1	No	No	9
chr4	2841553	0.263158	0.590909	0.695652	0.634146	0.352941	0.583333	0.333333	0.230769	0.25	No	No	1
chr4	2940347	0.173077	0.111111	0.2	0.198157	0.111111	0.0943396	0.0681818	0.0185185	0.08	No	No	1
chr4	2940371	0.680851	0.809524	0.8	0.818792	0.6	0.479167	0.358491	0.333333	0.467742	No	No	1
chr4	2940397	0.52	0.666667	0.285714	0.68125	0.571429	0.461538	0.418182	0.268657	0.397059	No	No	3
chr4	15674969	0.25	0.5	0.5	0.375	0.5	0.375	0	0.181818	0.125	No	No	2
chr4	15979859	0.235294	0.333333	0	0.25	0.2	0.166667	0.1	0.0625	0.133333	No	No	3
chr4	17802889	0.508772	0.339286	0.368421	0.467213	0.478873	0.394737	0.38	0.4	0.387755	No	No	1
chr4	17802890	0.196429	0.214286	0.105263	0.133333	0.144928	0.118421	0.12	0.0888889	0.106383	No	No	3
chr4	17802930	0.333333	0.359375	0.235294	0.33945	0.384615	0.272727	0.340426	0.159091	0.208333	No	No	5
chr4	17802979	0.319444	0.405063	0.53125	0.486486	0.353659	0.438202	0.358974	0.291667	0.327273	No	No	1
chr4	39537090	0.833333	0.84375	0.875	0.891892	0.960784	0.804348	0.333333	0.625	0.625	No	No	2
chr4	39550776	0.136364	0.307692	0.411765	0.320755	0.333333	0.162162	0	0.230769	0.166667	No	No	1
chr4	39550967	0.461538	0.333333	0.181818	0.309524	0.3	0.294118	0.4	0.0625	0.285714	No	No	5
chr4	41267380	0.380952	0.380952	0.405405	0.301587	0.466667	0.391304	0.142857	0.210526	0.24	No	No	2
chr4	41267385	0.272727	0.258065	0.305556	0.282051	0.314286	0.115385	0	0.263158	0.192308	No	No	1
chr4	41268789	0.1875	0.145455	0.147541	0.151515	0.454545	0.315789	0.0714286	0.1	0.12	Yes	No	2
chr4	48857710	0.176471	0.194444	0	0.105263	0.194444	0.148936	0	0	0	No	No	2
chr4	48857713	0.16129	0.111111	0	0.222222	0.228571	0.217391	0	0.2	0.111111	No	No	7
chr4	56236989	0.72973	0.509434	0.454545	0.470588	0.53125	0.617647	0.4	0.166667	0.333333	No	No	2
chr4	71682372	0.148148	0.291667	0.163265	0.134615	0.0555556	0.125	0	0.153846	0.136364	No	No	1
chr4	71683087	0.205128	0.116279	0.6	0.137931	0.25	0.142857	0	0	0	No	No	1
chr4	73922743	0.214286	0.3125	0.355932	0.422222	0.439024	0.307692	0.25	0.32	0.344828	No	No	2
chr4	73923449	0.446429	0.381818	0.5625	0.485294	0.402778	0.325581	0.157895	0.296296	0.151515	No	No	1
chr4	88993316	0.285714	0.230769	0.222222	0.142857	0	0.25	0.166667	0.0833333	0.142857	No	No	3
chr4	88993318	0.214286	0.25	0.222222	0.375	0	0	0.142857	0	0	No	No	1
chr4	98947235	0.983333	1	1	1	0.983871	0.95082	1	1	1	No	No	2
chr4	106767946	0.233333	0.176471	0.226415	0.129032	0.137255	0.109091	0	0.0425532	0.075	No	No	1
chr4	120979530	0.142857	0.190476	0	0.157895	0.04	0.0357143	0	0.166667	0	No	No	7
chr4	120979568	0.125	0.181818	0.0869565	0.117647	0	0.047619	0	0	0	No	No	1
chr4	128957704	0.315789	0.128205	0	0.254545	0.192308	0.217391	0.166667	0.166667	0.266667	No	No	4
chr4	128958703	0.6	0.485714	0.125	0.52381	0.413043	0.428571	0.166667	0.125	0.1	No	No	3
chr4	139966801	0.148936	0.166667	0.4	0.25	0.0625	0.170732	0.0769231	0	0.0666667	No	No	1
chr4	165996811	0.157895	0.153846	0.142857	0.148148	0.0454545	0.06	0.166667	0	0	No	No	1
chr5	34906487	0.176471	0.230769	0.222222	0.25	0.155556	0.128205	0.05	0.0454545	0	No	No	1
chr5	37291386	0.149254	0.168675	0.0555556	0.147368	0	0.115942	0	0	0.0487805	No	No	1
chr5	40830052	0.176471	0.265306	0.2	0.170213	0.203704	0.162791	0.103448	0.0697674	0.102564	No	No	1
chr5	60163763	0.117647	0.272727	0.153846	0.153846	0	0.0588235	0	0.125	0	No	No	1
chr5	64964626	0.7	0.333333	0.266667	0.545455	0.272727	0.0909091	0.0833333	0.0833333	0.0769231	No	No	1
chr5	68506383	0.15	0.368421	0.2	0.2	0.117647	0.117647	0	0.4	0	No	No	7
chr5	74674787	0.2	0.125	0	0.3	0.136364	0.157895	0	0	0	No	No	3
chr5	74674811	0.333333	0.304348	0.166667	0.25	0.304348	0.304348	0	0.222222	0.2	No	No	1
chr5	74674968	0.130435	0.16129	0.166667	0.142857	0.05	0.172414	0.0714286	0.181818	0	No	No	1
chr5	115165632	0.236842	0.346939	0.194444	0.311111	0.212121	0.116883	0.04	0.0869565	0.0857143	No	No	2
chr5	125961168	0.267442	0.217391	0.2	0.220183	0.2	0.301075	0.209302	0.0769231	0.0892857	No	No	2
chr5	125961463	0.20339	0.16	0.18	0.169231	0.0897436	0.164384	0.025	0.05	0.0638298	No	No	1
chr5	130495683	0.580645	0.597015	0.6	0.5	0.553191	0.536585	0.526316	0.333333	0.65	No	No	7
chr5	130497225	0.242424	0.170732	0.290323	0.2	0.333333	0.28	0.263158	0.466667	0.357143	No	No	1
chr5	130537661	0.866667	0.692308	0.75	0.944444	0.85	0.714286	0.571429	0.583333	0.727273	No	No	1
chr5	130537666	0.785714	0.636364	0.857143	0.9375	0.75	0.833333	0.625	0.7	0.666667	No	No	1
chr5	130538076	0.428571	0.291667	0.333333	0.268293	0.171875	0.236842	0.277778	0.346154	0.157895	No	No	1
chr5	130538080	0.285714	0.18	0.2	0.243902	0.107692	0.155844	0	0.153846	0	No	No	1
chr5	130538102	0.259259	0.2	0.285714	0.384615	0.142857	0.156627	0.105263	0.0869565	0.1	No	No	1
chr5	130538274	0.225806	0.205128	0.125	0.234375	0.173913	0.130435	0.315789	0.0555556	0.173913	No	No	5
chr5	130538330	0.428571	0.37931	0.125	0.32	0.233333	0.125	0.142857	0.2	0.307692	Yes	No	3
chr5	130538338	0.740741	0.68	0.75	0.571429	0.516129	0.548387	0.307692	0.0909091	0.166667	No	No	2
chr5	130538344	0.148148	0.230769	0.142857	0.190476	0.125	0.0625	0	0	0	No	No	2
chr5	130539835	0.145833	0.25	0.4	0.294118	0.258621	0.214286	0	0.0588235	0.0526316	No	No	2
chr5	134078765	0.5	0.15	0.428571	0.1875	0.1	0.2	0	0	0.0625	No	No	1
chr5	134079498	0.111111	0.15625	0.0833333	0.117647	0	0	0.125	0	0	No	No	1
chr5	134236712	0.133333	0.105263	0.0322581	0.103448	0.0714286	0	0	0	0.0666667	No	No	1
chr5	141317665	0.5	0.555556	0.428571	0.352941	0.625	0.142857	0	0.125	0	No	No	2
chr5	142604918	0.6	0.5	0.6	0.590909	1	0.625	0.375	0.411765	0.5	No	No	2
chr5	149363214	0.395833	0.442308	0.263158	0.432432	0.511111	0.22449	0.117647	0.117647	0.222222	No	No	2
chr5	149363218	0.204082	0.313725	0.238095	0.277778	0.425	0.340426	0.166667	0.0526316	0.037037	No	No	2
chr5	149363392	0.333333	0.321429	0.238095	0.195652	0.1875	0.139535	0	0.1	0.047619	No	No	1
chr5	149363414	0.204545	0.185185	0.190476	0.184211	0.114286	0.222222	0	0	0.0454545	No	No	2
chr5	156904922	0.184783	0.188679	0.04	0.144928	0.106383	0.0721649	0	0.0416667	0.0222222	Yes	No	3
chr5	157167801	0.235294	0.114286	0	0.121951	0.135802	0.142857	0	0.105263	0.117647	No	No	3
chr5	157185216	0.8	0.777778	0.777778	0.714286	0.75	0.628571	0.444444	0.285714	0.294118	No	No	2
chr5	175807971	0.333333	0.4	0.166667	0.5	0.5	0.529412	0	0	0.2	No	No	2
chr5	177048152	0.190476	0.133333	0.166667	0.176471	0.0625	0.117647	0	0	0	No	No	1
chr6	28199848	0.75	0.470588	0.142857	0.454545	0.75	0.826087	0.272727	0.0769231	0.222222	No	No	2
chr6	35804285	0.230769	0.111111	0	0.121951	0.08	0.166667	0	0	0.166667	No	No	3
chr6	42047375	0.348837	0.222222	0.424242	0.242424	0.146341	0.10989	0.25	0.1875	0.157895	Yes	No	6
chr6	42047426	0.433333	0.3125	0.423077	0.344828	0.26	0.245614	0.5	0.0769231	0.1	No	No	4
chr6	42849773	0.222222	0.2	0.148148	0.3125	0.125	0	0.4	0.333333	0	No	No	4
chr6	42855954	0.119048	0.138614	0.183333	0.171533	0.0373832	0.116505	0.040404	0.0194175	0.0285714	No	No	1
chr6	42855979	0.2625	0.163265	0.177778	0.137037	0.125	0.138614	0.043956	0.020202	0.0849057	No	No	1
chr6	42856100	0.211268	0.15	0.183007	0.192893	0.125	0.161616	0.138889	0.0483871	0.144578	No	No	3
chr6	42856110	0.848485	0.928571	0.893939	0.890173	0.865169	0.860465	0.741935	0.803571	0.773333	No	No	1
chr6	42856116	0.590909	0.592105	0.553719	0.56129	0.478261	0.539326	0.4	0.412698	0.417722	No	No	1
chr6	42909448	0.243243	0.179487	0.285714	0.130435	0.243902	0.285714	0	0.125	0.0909091	No	No	9
chr6	42997417	0.280702	0.20339	0.318182	0.206349	0.275362	0.12	0.183673	0.27907	0.12766	No	No	1
chr6	42997438	0.318182	0.196078	0.282609	0.26506	0.311475	0.180328	0.145833	0.104167	0.14	No	No	2
chr6	42997464	0.542857	0.534884	0.617021	0.693333	0.531915	0.469388	0.477273	0.414634	0.543478	No	No	1
chr6	42997493	0.25	0.457143	0.266667	0.297619	0.45	0.257143	0.097561	0.0652174	0.184211	No	No	2
chr6	42997538	0.2	0.310345	0.2	0.308642	0.189189	0.142857	0.0731707	0.190476	0.0731707	No	No	1
chr6	42997541	0.162162	0.37931	0.33871	0.172414	0.243902	0.228571	0.0930233	0.0681818	0.097561	No	No	2
chr6	42997547	0.578947	0.7	0.736842	0.670732	0.659091	0.529412	0.390244	0.377778	0.477273	No	No	1
chr6	42997578	0.682927	0.84375	0.705882	0.679612	0.612245	0.648649	0.574468	0.464286	0.5	No	No	1
chr6	42997593	0.190476	0.233333	0.229167	0.19685	0.196078	0.128205	0.0754717	0.0689655	0.112903	No	No	1
chr6	43000272	0.368421	0.111111	0.142857	0.466667	0.25	0.21875	0.2	0.142857	0.133333	No	No	3
chr6	43559175	0.333333	0.833333	0.789474	0.5625	0.454545	0.647059	0.571429	0.6	0.545455	No	No	0
chr6	43583683	0.285714	0.4	1	0.625	0.375	0.266667	0.176471	0.529412	0.294118	No	No	1
chr6	52358365	0.125	0.181818	0	0.125	0.0465116	0.0588235	0.1	0	0	No	No	3
chr6	52358371	0.352941	0.333333	0	0.285714	0.2	0.0666667	0	0.166667	0.111111	Yes	No	3
chr6	52360438	0.714286	0.571429	0.75	0.533333	0.870968	0.783784	0	0.4	0.375	No	No	2
chr6	52360456	0.5	0.4	0.75	0.7	0.692308	0.75	0.142857	0.363636	0.333333	No	No	2
chr6	53158343	0.352941	0.4	0.25	0.42	0.485714	0.314286	0.190476	0.26087	0.413793	No	No	4
chr6	56922301	0.333333	0.307692	0.1	0.2	0.487179	0.225806	0.0769231	0.1	0.0769231	No	No	6
chr6	56922718	0.275	0.326087	0.272727	0.227273	0.210526	0.232558	0.05	0	0.05	No	No	1
chr6	56922719	0.380952	0.326087	0.125	0.457143	0.22973	0.27381	0.1	0.0666667	0.1	No	No	3
chr6	56922722	0.348837	0.255319	0.222222	0.243902	0.315068	0.340909	0.210526	0.285714	0.142857	No	No	2
chr6	56922828	0.52	0.425926	0.333333	0.547945	0.555556	0.458333	0.352941	0.666667	0.291667	No	No	7
chr6	71298753	0.48	0.4	0.285714	0.310345	0.217391	0.344828	0.217391	0.15	0.285714	No	No	3
chr6	76346730	0.666667	0.272727	0.363636	0.7	0.5	0.481481	0.3	0.363636	0.4	No	No	3
chr6	76348706	0.5	0.6	0.2	0.384615	0.625	0.45	0.375	0.333333	0.35	No	No	6
chr6	79611995	0.2	0.125	0.125	0.230769	0.0952381	0	0	0.142857	0	No	No	1
chr6	79612427	0.157895	0.121212	0.103448	0.160714	0.146341	0.210526	0.166667	0	0	No	No	2
chr6	99317492	0.714286	0.517241	0.64	0.684211	0.5	0.542857	0.4	0	0	No	No	2
chr6	109785946	0.15942	0.154762	0.0784314	0.218182	0.161765	0.163636	0.142857	0.166667	0.05	No	No	5
chr6	111218322	0.222222	0.16	0.333333	0.308824	0.128205	0.222222	0	0.047619	0.0588235	No	No	1
chr6	111289304	0.833333	0.625	0.833333	0.740741	0.666667	0.933333	0.8	0.6	0.647059	No	No	2
chr6	111590434	0.454545	0.75	0.607143	0.708333	0.631579	0.583333	0.4	0.636364	1	No	No	4
chr6	111591607	0.55	0.518519	0.714286	0.653846	0.794118	0.62963	0.833333	0.7	0.5	No	No	4
chr6	150046432	0.36	0.275862	0.333333	0.273333	0.212121	0.133333	0.238095	0.25	0.147059	No	No	1
chr6	150046495	0.302326	0.292683	0.339623	0.307692	0.163636	0.203704	0.185185	0.258065	0.207547	No	No	1
chr6	150051231	0.375	0.611111	0.875	0.357143	0.571429	0.533333	0.6	0.615385	0.3	No	No	4
chr6	167429765	0.315789	0.285714	0.444444	0.5	0.275862	0.464286	0.181818	0.428571	0	No	No	1
chr6	167429772	0.473684	0.375	0.272727	0.642857	0.433333	0.461538	0.0909091	0.222222	0.111111	No	No	2
chr6	167429874	0.8	0.444444	0.4375	0.608696	0.5	0.5	0.111111	0.307692	0.0769231	No	No	1
chr7	886331	0.190476	0.214286	0.285714	0.324324	0.291667	0.434783	0.181818	0.176471	0.15	No	No	2
chr7	886468	0.222222	0.214286	0.2	0.313725	0.484848	0.225806	0.0625	0	0	No	No	2
chr7	920643	0.307692	0.266667	0.0909091	0.166667	0.666667	0.333333	0.166667	0	0.142857	No	No	6
chr7	2762529	0.333333	0.28	0.352941	0.372881	0.317073	0.238095	0.25	0	0.0666667	No	No	2
chr7	2767148	0.179487	0.139535	0.333333	0.205882	0.121212	0.125	0	0.0769231	0.111111	No	No	1
chr7	5517083	0.178571	0.148148	0.3125	0.236111	0.0416667	0.24	0.15	0.04	0.15625	No	No	1
chr7	5517151	0.333333	0.285714	0.263158	0.21875	0.2	0.125	0	0.1	0.0555556	No	No	1
chr7	23345778	0.130435	0.25	0	0.2	0.176471	0	0	0	0	No	No	3
chr7	25160581	0.1875	0.3	0.185185	0.258065	0.111111	0.444444	0.125	0	0	No	No	2
chr7	25160913	0.208333	0.2	0.0967742	0.145833	0.125	0.0909091	0.0769231	0.0645161	0.105263	No	No	1
chr7	25161079	0.294118	0.214286	0.111111	0.131579	0.0625	0	0.0909091	0	0.0588235	No	No	1
chr7	25161483	0.114286	0.138889	0.0625	0.102041	0.0434783	0.153846	0.0526316	0	0.0454545	No	No	8
chr7	38763202	0.529412	0.72	0.636364	0.609756	0.769231	0.65625	0.181818	0.578947	0.6	No	No	1
chr7	44507904	0.970588	1	0.928571	1	0.972973	1	1	1	1	No	No	1
chr7	44614297	0.117647	0.194444	0.117647	0.122642	0.0493827	0.144578	0.0909091	0.0526316	0.0909091	No	No	1
chr7	44616320	0.117647	0.2	0	0.166667	0.0714286	0.128205	0.230769	0.2	0.125	No	No	9
chr7	44616574	0.343284	0.263158	0.230769	0.277778	0.231884	0.307692	0.3125	0.258065	0.133333	No	No	5
chr7	44616657	0.396552	0.418605	0.214286	0.368421	0.4	0.42029	0.666667	0.32	0.368421	No	No	5
chr7	44616658	0.280702	0.357143	0.1875	0.305556	0.381818	0.38806	0.411765	0.291667	0.315789	No	No	5
chr7	44616883	0.461538	0.552632	0.571429	0.446809	0.475	0.372093	0.333333	0.5	0.461538	No	No	5
chr7	44617279	0.105263	0.25	0.181818	0.111111	0.24	0.142857	0.117647	0.153846	0.1	No	No	7
chr7	44872473	0.202703	0.39726	0.383333	0.292683	0.257353	0.25	0.131148	0.0985915	0.0454545	No	No	2
chr7	48146170	0.5	0.733333	0.423077	0.5	0.142857	0.454545	0.5	0.352941	0.431818	No	No	1
chr7	65618980	0.125	0.146341	0.111111	0.129032	0.163934	0.0625	0.0606061	0.138889	0.056338	No	No	1
chr7	65620621	0.142857	0.136364	0.25	0.166667	0	0.105263	0	0.111111	0	No	No	1
chr7	65620624	0.285714	0.304348	0.4	0.25	0.421053	0.421053	0.142857	0.222222	0.2	No	No	2
chr7	65620734	0.166667	0.321429	0.142857	0.307692	0.269231	0.225806	0.4	0.285714	0.333333	No	No	1
chr7	65621886	0.269231	0.172414	0	0.157895	0.125	0.0606061	0	0	0	No	No	3
chr7	65621887	0.115385	0.193548	0	0.2	0.0588235	0.0606061	0	0	0.0909091	No	No	3
chr7	65623066	0.333333	0.461538	0.333333	0.333333	0.142857	0.333333	0.142857	0.125	0.4	No	No	4
chr7	66205087	0.12069	0.135593	0	0.0740741	0.195652	0.15	0	0	0.0652174	No	No	2
chr7	86791607	0.3125	0.103448	0.272727	0.3	0.275862	0.25	0.181818	0	0.0526316	No	No	2
chr7	99164413	0.129032	0.333333	0	0.25	0.307692	0.25	0	0.3	0	No	No	7
chr7	99712098	0.230769	0.217391	0	0.217391	0.111111	0.208333	0	0.222222	0	No	No	7
chr7	99716180	0.208333	0.208333	0.333333	0.147059	0.0416667	0.2	0.125	0.1	0.153846	No	No	1
chr7	99952094	0.357143	0.266667	0.411765	0.416667	0.428571	0.777778	0.666667	0.125	0.25	No	No	2
chr7	102185937	0.136364	0.125	0	0.138889	0.0526316	0	0.25	0.0625	0.0967742	No	No	9
chr7	102273843	0.545455	0.5	0.466667	0.4	0.571429	0.652174	0.5	0.666667	0.466667	No	No	1
chr7	102288462	0.257143	0.133333	0.0952381	0.24	0.0909091	0.15	0.153846	0.125	0.0625	No	No	5
chr7	105178701	0.190476	0.166667	0.176471	0.222222	0.153846	0.111111	0	0	0.111111	No	No	1
chr7	105178706	0.181818	0.25	0.117647	0.222222	0.153846	0.1	0	0.125	0.3	No	No	4
chr7	121715200	0.387097	0.412088	0.411215	0.338028	0.509434	0.487654	0.375	0.277778	0.326087	No	No	2
chr7	127947905	0.12766	0.186047	0.153846	0.172414	0.157895	0.204082	0.0625	0.153846	0	No	No	2
chr7	127947975	0.263158	0.25641	0.333333	0.18	0.352941	0.363636	0.142857	0	0.0909091	No	No	2
chr7	127947979	0.28125	0.315789	0.333333	0.404255	0.5	0.591837	0.428571	0.181818	0.454545	No	No	2
chr7	128110267	0.347826	0.241379	0.142857	0.363636	0.473684	0.459459	0.3	0.294118	0.136364	No	No	6
chr7	128293316	0.163636	0.137255	0.104167	0.118182	0.131579	0.0422535	0.0980392	0.0714286	0.078125	No	No	1
chr7	141446197	0.151515	0.153846	0.0175439	0.117647	0.15625	0.195122	0	0	0	No	No	2
chr7	141446398	0.151515	0.21875	0.0285714	0.103448	0.266667	0.283019	0	0.142857	0	No	No	2
chr7	156762906	0.214286	0.383333	0.222222	0.27907	0.125	0.156863	0.3	0.241379	0.307692	Yes	No	9
chr7	158423882	0.727273	0.85	0.5	0.761905	0.888889	0.888889	0.4	0.75	1	No	No	4
chr7	158423887	0.130435	0.15	0.142857	0.0869565	0.047619	0.15	0	0.1	0.333333	No	No	4
chr7_gl000195_random	45294	0.491525	0.555556	0.363636	0.529412	0.65	0.440678	0.7	0.444444	0.380952	No	No	5
chr7_gl000195_random	75081	0.13253	0.213333	0.166667	0.114286	0.212121	0.134328	0.333333	0.125	0.1	No	No	1
chr7_gl000195_random	76082	0.245283	0.130435	0.217391	0.106383	0.236842	0.333333	0.230769	0.125	0	No	No	2
chr7_gl000195_random	83064	0.169811	0.243243	0	0.1875	0.377358	0.196078	0.125	0.2	0.2	No	No	6
chr7_gl000195_random	152493	0.114286	0.157895	0.277778	0.222222	0.357143	0.214286	0	0	0	No	No	2
chr7_gl000195_random	152576	0.37037	0.2	0.3	0.333333	0.444444	0.125	0.555556	0.333333	0.166667	No	No	4
chr8	1732383	0.21875	0.287879	0.555556	0.21519	0.105263	0.0909091	0	0.181818	0	No	No	1
chr8	10964325	0.666667	0.384615	0.425	0.384615	0.6	0.5	0.625	0.666667	0.25	No	No	4
chr8	11701458	0.204082	0.16	0.25641	0.265306	0.121622	0.0804598	0	0.115385	0.119048	No	No	1
chr8	22113969	0.285714	0.235294	0.166667	0.190476	0.0769231	0	0	0	0.142857	No	No	1
chr8	22114931	0.222222	0.12	0	0.1875	0.25	0.0869565	0.142857	0.166667	0	No	No	6
chr8	30536015	0.132653	0.106796	0	0.0967742	0.0412371	0.06	0.0322581	0.0151515	0	Yes	No	3
chr8	38306589	0.166667	0.333333	0.241379	0.125	0.2	0.4	0	0	0	No	No	2
chr8	41399640	0.288889	0.38	0.353982	0.24	0.362069	0.276596	0.285714	0.394737	0.264151	No	No	7
chr8	41399648	0.375	0.333333	0.309735	0.28	0.259259	0.146341	0.190476	0.194444	0.08	No	No	1
chr8	41399653	0.315789	0.317073	0.252336	0.193277	0.14	0.263158	0.05	0.189189	0.148936	No	No	1
chr8	41399755	0.448276	0.384615	0.583333	0.452055	0.357143	0.366667	0.368421	0.357143	0.413793	No	No	1
chr8	41399823	0.323944	0.415584	0.321429	0.333333	0.454545	0.388889	0.2	0.290323	0.232558	No	No	2
chr8	41401351	0.263158	0.238095	0.215686	0.203125	0.458333	0.56	0.290323	0.363636	0.212121	Yes	No	6
chr8	41401354	0.315789	0.3125	0.433962	0.463768	0.6	0.653846	0.357143	0.47619	0.575758	Yes	No	3
chr8	41401382	0.190476	0.2	0.130435	0.109375	0.111111	0.107143	0	0	0.0555556	No	No	1
chr8	41401386	0.173913	0.133333	0.108696	0.180556	0.0526316	0.115385	0	0	0.0263158	No	No	1
chr8	41401391	0.318182	0.235294	0.244444	0.28169	0.25	0.178571	0.35	0.35	0.138889	No	No	4
chr8	41401409	0.12	0.137931	0.149254	0.157895	0.1	0.230769	0.105263	0.0526316	0.0263158	No	No	2
chr8	41401436	0.192308	0.233333	0.217949	0.148148	0.24	0.285714	0.103448	0.115385	0.0444444	No	No	2
chr8	42388673	0.333333	0.882353	0.8125	0.631579	0.875	0.789474	0.4	0.5	0.5	No	No	2
chr8	42388676	0.526316	0.842105	0.9375	0.631579	0.833333	0.947368	0.666667	0.555556	0.625	No	No	2
chr8	42388677	0.263158	0.473684	0.5	0.4	0.388889	0.578947	0.5	0.4	0.375	No	No	3
chr8	42389339	0.257143	0.555556	0.5	0.48	0.418605	0.447368	0.272727	0.0909091	0.235294	No	No	2
chr8	42389346	0.472222	0.4	0.48	0.52	0.589744	0.692308	0.4	0.142857	0.1875	No	No	2
chr8	42389365	0.138889	0.121212	0.105263	0.111111	0.05	0.05	0	0	0.047619	No	No	1
chr8	42875986	0.4375	0.25	0.2	0.26	0.309091	0.254237	0.0689655	0.15625	0.12	No	No	1
chr8	42875989	0.205882	0.137931	0.222222	0.121951	0.22807	0.15625	0.1	0.0333333	0.148148	No	No	2
chr8	42876058	0.342105	0.409091	0.222222	0.351852	0.324675	0.391304	0.192308	0.333333	0.111111	No	No	2
chr8	42876068	0.119048	0.204545	0.222222	0.145455	0.105263	0.1	0.0416667	0.04	0.0357143	No	No	1
chr8	42877086	0.628571	0.375	0.625	0.75	0.517857	0.453333	0.166667	0.176471	0.117647	No	No	1
chr8	42878722	0.133333	0.3	0.222222	0.208333	0.12	0.230769	0.166667	0.04	0.1	No	No	1
chr8	42878725	0.357143	0.5	0.529412	0.409091	0.291667	0.407407	0.222222	0.32	0.310345	No	No	1
chr8	42878729	0.833333	0.777778	0.870968	0.75	0.869565	0.961538	0.833333	0.62963	0.56	No	No	2
chr8	42878851	0.363636	0.235294	0.307692	0.52381	0.470588	0.395349	0.166667	0.157895	0.352941	No	No	2
chr8	42882152	0.136364	0.166667	0	0.0882353	0.130435	0.18	0	0.047619	0	No	No	2
chr8	42883417	0.181818	0.151515	0.0769231	0.125	0.263158	0.180328	0.12	0.04	0	No	No	2
chr8	48890109	0.244444	0.234899	0.266436	0.229866	0.0571429	0.189394	0.0520833	0.0176991	0.0545455	No	No	1
chr8	56981473	0.652174	0.653846	0.571429	0.722222	0.696078	0.716814	0.285714	0.4	0.285714	No	No	2
chr8	70042730	1	0.983051	1	1	1	1	1	1	1	No	No	3
chr8	94731190	0.133333	0.2	0.142857	0.285714	0.230769	0.314286	0.25	0.0909091	0.157895	No	No	2
chr8	94736257	0.222222	0.166667	0.0666667	0.142857	0	0.121212	0.111111	0.0714286	0.0714286	No	No	1
chr8	94736288	0.375	0.25	0.181818	0.181818	0.333333	0.322581	0.0769231	0.153846	0	No	No	2
chr8	95995586	0.5	0.4	0.608696	0.272727	0.333333	0.571429	0.166667	0.2	0.444444	No	No	1
chr8	145157092	0.631579	0.45	0.6	0.375	0.388889	0.421053	0.333333	0.0833333	0.285714	No	No	2
chr8	146034479	0.571429	0.727273	0.9	0.55	0.782609	0.68	0.615385	0.666667	0.85	No	No	5
chr8	146034714	0.181818	0.166667	0	0.148936	0.136364	0.0588235	0	0.0526316	0.0714286	No	No	3
chr8	146199743	0.347826	0.52	0.388889	0.347826	0.366667	0.266667	0.111111	0.0909091	0.125	No	No	1
chr9	4730596	0.34375	0.225806	0.25	0.4	0.2	0.409091	0.142857	0.4	0	No	No	1
chr9	36678593	0.37037	0.153846	0.421053	0.176471	0.344828	0.16129	0	0.166667	0	No	No	1
chr9	36678640	0.179487	0.30303	0.190476	0.238095	0.25	0.3125	0	0.0833333	0	No	No	2
chr9	37505651	0.136364	0.346154	0.227273	0.206897	0.16129	0.138889	0.0714286	0.0454545	0.130435	No	No	1
chr9	37510143	0.448276	0.5	0.125	0.329268	0.282609	0.242424	0.133333	0.222222	0.0526316	No	No	3
chr9	37775645	0.214286	0.407407	0.285714	0.416667	0.357143	0.30303	0.1	0	0.0625	No	No	2
chr9	37775695	0.366667	0.296296	0.2	0.466667	0.409091	0.307692	0.2	0.0666667	0.25	No	No	2
chr9	71690882	0.5	0.214286	0.3	0.25	0.125	0.2	0.2	0	0	No	No	1
chr9	80887204	0.111111	0.363636	0.21875	0.111111	0.0806452	0.0689655	0.0588235	0	0	No	No	1
chr9	88159432	0.166667	0.136364	0.230769	0.2	0.1875	0.176471	0.2	0	0.0833333	No	No	2
chr9	94841649	0.333333	0.32	0.428571	0.206897	0.444444	0.368421	0	0	0.0909091	No	No	2
chr9	115446721	0.230769	0.28	0.375	0.318182	0.145455	0.3	0.0869565	0.0833333	0.241379	No	No	1
chr9	115446725	0.172414	0.2	0.0930233	0.16	0.322034	0.208333	0.04	0.08	0.0857143	No	No	6
chr9	116055820	0.275862	0.27027	0.133333	0.275	0.205882	0.16	0.117647	0.307692	0.208333	No	No	7
chr9	125579454	0.222222	0.3	0.5	0.285714	0.0689655	0.133333	0.117647	0	0	No	No	1
chr9	130553279	0.157895	0.210526	0.181818	0.242424	0.25	0.1875	0.111111	0.0909091	0.133333	No	No	2
chr9	130554115	0.204082	0.122807	0	0.0970874	0.0943396	0.0727273	0	0	0.037037	No	No	3
chr9	130554684	0.32	0.349206	0.6	0.237288	0.38	0.234375	0.0666667	0.0833333	0.272727	No	No	1
chr9	130989532	0.153846	0.125	0.184211	0.102564	0.142857	0.129032	0.117647	0.1	0.217391	No	No	5
chr9	130989555	0.142857	0.125	0.131579	0.12963	0.25	0.151515	0.25	0.0967742	0.227273	No	No	1
chr9	130989761	0.178571	0.181818	0.206897	0.102941	0.162791	0.130435	0.0714286	0.0526316	0.137931	No	No	1
chr9	130990639	0.206897	0.227273	0.391304	0.180723	0.2	0.272727	0.162162	0.189189	0.0625	No	No	1
chr9	130990716	0.146341	0.194444	0.0714286	0.0909091	0.137255	0.139535	0.03125	0.0277778	0.0540541	No	No	2
chr9	130990717	0.317073	0.257143	0.285714	0.185484	0.25	0.266667	0.09375	0.105263	0.157895	No	No	2
chr9	130991014	0.433333	0.428571	0.333333	0.262295	0.377358	0.491803	0.2	0.25	0.228571	No	No	2
chr9	130991694	0.211268	0.194444	0.5	0.24	0.188235	0.302083	0.0769231	0.0714286	0.185185	No	No	1
chr9	130991965	0.454545	0.666667	0.529412	0.37931	0.375	0.411765	0.142857	0.222222	0.363636	No	No	1
chr9	130992446	0.214286	0.185185	0.333333	0.133333	0.145833	0.152174	0	0	0.25	No	No	1
chr9	130992786	0.526316	0.375	0.391304	0.241379	0.5	0.705882	0.222222	0.235294	0.333333	No	No	2
chr9	130992794	0.333333	0.222222	0.272727	0.210526	0.25	0.352941	0.363636	0.176471	0.181818	No	No	5
chr9	130992830	0.357143	0.153846	0.333333	0.214286	0.333333	0.230769	0.375	0.25	0.142857	No	No	4
chr9	131068824	0.129032	0.142857	0	0.0769231	0.0714286	0.0322581	0	0	0	No	No	3
chr9	131068825	0.225806	0.25	0	0.153846	0.0740741	0.225806	0	0	0	No	No	3
chr9	131069333	0.153846	0.25	0.214286	0.230769	0.25	0	0.444444	0.0909091	0.125	No	No	4
chr9	131071533	0.169492	0.104348	0.0606061	0.129771	0.134921	0.106061	0.0625	0.075	0.0444444	No	No	2
chr9	131089229	0.368421	0.5	0.5	0.555556	0.714286	0.8	0.3	0.333333	0.347826	No	No	2
chr9	131089232	0.222222	0.285714	0.3	0.4	0.571429	0.666667	0.0833333	0.0833333	0.0833333	No	No	2
chr9	131089830	0.37037	0.52	0.695652	0.5	0.368421	0.473684	0.230769	0.333333	0.176471	No	No	1
chr9	131090044	0.262295	0.425926	0.375	0.27451	0.30303	0.387755	0.25	0.375	0.2	No	No	9
chr9	131093909	0.315789	0.46875	0.375	0.422222	0.45	0.419355	0.222222	0.181818	0.25	No	No	2
chr9	131093965	0.7	0.555556	0.75	0.666667	0.666667	0.692308	0.529412	0.636364	0.684211	No	No	9
chr9	131093969	0.157895	0.3125	0.1875	0.137931	0.125	0.545455	0.0714286	0.181818	0	No	No	2
chr9	131093971	0.277778	0.333333	0.266667	0.206897	0.222222	0.363636	0.142857	0.217391	0.0588235	No	No	2
chr9	133575273	0.285714	0.214286	0.2	0.166667	0.545455	0.333333	0.333333	0	0.1	No	No	2
chr9	133575535	0.416667	0.461538	0.6	0.642857	0.5	0.307692	0.153846	0.222222	0	No	No	1
chr9	133580521	0.131579	0.120482	0.166667	0.204819	0.097561	0.119565	0.0322581	0.047619	0.0285714	No	No	1
chr9	133581220	0.195122	0.181818	0.103704	0.144068	0.0566038	0.0535714	0.0833333	0.105263	0.130435	Yes	No	3
chr9	133581221	0.128205	0.12963	0.0955882	0.140187	0.0576923	0.0357143	0	0	0.05	No	No	1
chr9	133581450	0.14	0.2	0.229167	0.223301	0.195122	0.130435	0.176471	0.2	0.0952381	No	No	1
chr9	133581468	0.326087	0.266667	0.186992	0.214286	0.333333	0.23913	0.235294	0.136364	0.047619	No	No	2
chr9	133581859	0.156863	0.177419	0.166667	0.139535	0.151515	0.178571	0.0555556	0.176471	0.0384615	No	No	9
chr9	133582198	0.161905	0.20354	0.169231	0.152439	0.140351	0.118644	0	0	0.0645161	No	No	1
chr9	133582267	0.231481	0.174757	0.259615	0.18797	0.207547	0.232143	0.0869565	0.103448	0	No	No	2
chr9	139610789	1	0.8	1	0.642857	0.777778	0.6875	1	0.777778	0.833333	No	No	4
chr9	139611425	0.636364	0.909091	0.4	0.727273	0.857143	0.583333	0.666667	0.7	0.411765	No	No	6
chr9	140504950	0.12	0.137931	0.0909091	0.181818	0.145833	0.136364	0	0.1	0	No	No	2
chr9	140505944	0.315789	0.282051	0	0.236842	0.352113	0.328571	0.25	0.3	0.0625	No	No	6
chrX	54588659	0.269231	0.285714	0.190909	0.28	0.26087	0.15	0.0454545	0.2	0.157895	No	No	1
chrX	54588676	0.151515	0.170732	0.121951	0.191176	0.148148	0.148148	0.1	0.153846	0.0952381	No	No	2
chrX	54588714	0.533333	0.6875	0.604317	0.620253	0.675	0.529412	0.478261	0.352941	0.333333	No	No	2
chrX	54589106	0.211538	0.271186	0.0833333	0.1875	0.361111	0.317073	0.0769231	0.0882353	0.0681818	No	No	2
chrX	54589988	0.127273	0.119403	0.233333	0.205357	0.145455	0.0909091	0.0810811	0.114286	0.0540541	No	No	1
chrX	54590033	0.207547	0.14	0.25	0.130841	0.25	0.102564	0.107143	0.178571	0.0909091	No	No	1
chrX	54590144	0.183908	0.197802	0.153846	0.149606	0.1	0.108108	0.171429	0.05	0.159091	No	No	1
chrX	80186405	0.947368	1	1	1	1	1	1	1	1	No	No	3
chrX	123042979	0.37037	0.227273	0.272727	0.275	0.217391	0.185185	0.04	0.227273	0.111111	No	No	1
chrX	123043116	0.153846	0.111111	0	0.0980392	0.222222	0.12	0.0952381	0.0555556	0.15	No	No	6
chrX	123043143	0.413793	0.416667	0.147059	0.265625	0.0333333	0.15625	0.0833333	0.0666667	0	Yes	No	1
chrX	123046590	0.25	0.272727	0.166667	0.202703	0.225	0.162162	0.208333	0	0.0645161	No	No	5
chrX	123046596	0.133333	0.16129	0.0666667	0.0821918	0.0454545	0.0789474	0	0.0454545	0.03125	No	No	1
chrX	123046598	0.151515	0.147059	0.214286	0.118421	0.12766	0.195122	0.037037	0.0454545	0.0285714	No	No	2
